# Supplementary material for: Lactobacillus oligofermentans glucose, ribose and xylose transcriptomes show higher similarity between glucose and xylose catabolism-induced responses in the early exponential growth phase
Source: BMC Genomics. 2016 Aug 3;17:539. doi: 10.1186/s12864-016-2840-x (PMC4972977; doi:10.1186/s12864-016-2840-x)
Supplement: Additional file 2: — Processed RNA-seq data and the results of differential expression analysis for three time points: 20 h (excel sheet 1), 24 h (excel sheet 2), 30 h (excel sheet 3). (XLSX 915 kb) [file 12864_2016_2840_MOESM2_ESM.xlsx]

## Sheet: Sheet1
Additional file 2 (Note: contains three Excel sheets)
Processed RNA-seq data (20 h) and differential expression analysis, using DESeq2.
Designation used: G indicates glucose; R – ribose; X – xylose; G/R means the comparison between glucose and ribose transcriptomes, for which gene expression fold changes (FC) are calculated as normalized read counts from glucose transcriptome divided by normalized read counts from ribose transcriptome.
Different replicates for each carbon source are numbered (e.g. G1, G2, G3 etc.)
Expression patterns:
Pat1: X ≈ G ≈ R; Pat2: X ≠ G ≈ R; Pat3 R ≠ G ≈ X; Pat4 G ≠ R ≈ X; Pat5 G ≠ R ≠ X. For more detailed information about patterns and criteria, used to classify genes into them, can be found in Additional file 1:Table S4.
	Raw read counts								RPKMs								G/R	G/R	G/X	G/X	X/R	X/R
Locus_tag	G1	G2	R1	R2	R3	X1	X2		G1	G2	R1	R2	R3	X1	X2		Adjusted p-value	Log2FC	Adjusted p-value	Log2FC	Adjusted p-value	Log2FC		Expression pattern	Annotation
LACOL_0001	7201	732	2217	1370	1763	8755	1250		751	414	1240	1253	1373	481	580		0.006	-1.11	0.908	0.15	0.001	-1.26		Pat3	LACOL_0001 Chromosomal replication initiator protein DnaA
LACOL_0002	34113	6027	14751	7373	13881	75908	10007		4112	3934	9533	7793	12491	4816	5365		7.69213e-05	-1.28	0.674	-0.34	0.006	-0.94		Pat1	LACOL_0002 DNA polymerase subunit beta III DnaN
LACOL_0003	21	2	5	5	11	26	5		13	7	16	27	50	8	14		0.199	-1.47	NA	0.1	0.145	-1.56		Pat1	LACOL_0003 S4 domain-containing protein YaaA
LACOL_0004	2030	401	728	450	587	5012	500		249	267	479	485	538	324	273		0.001	-0.94	0.772	-0.21	0.012	-0.72		Pat1	LACOL_0004 DNA replication and repair protein RecF
LACOL_0005	2790	319	766	554	571	4157	534		197	122	290	343	301	155	168		0.018	-0.93	0.998	0	0.015	-0.93		Pat1	LACOL_0005 DNA gyrase subunit B GyrB
LACOL_0006	4383	961	1303	924	759	6312	997		237	282	378	438	307	180	240		0.22	-0.52	0.742	0.3	0.028	-0.82		Pat1	LACOL_0006 DNA gyrase subunit A GyrA
LACOL_0007	9840	2395	2013	1470	3278	5924	1737		4564	6016	5006	5979	11351	1446	3583		0.514	-0.47	0.247	1.06	0.006	-1.52			LACOL_0007 30S ribosomal protein S6 RpsF
LACOL_0008	118218	23680	23732	12622	20572	103127	19675		31333	33991	33726	29334	40706	14385	23194		0.93	-0.06	0.178	0.79	0.027	-0.85		Pat1	LACOL_0008 Single-stranded DNA-binding protein SsbA
LACOL_0009	336	128	70	43	47	1286	93		191	393	213	214	199	384	235		0.461	0.46	0.935	-0.13	0.298	0.59		Pat1	LACOL_0009 30S ribosomal protein S18 RpsR
LACOL_0010	251	43	57	28	38	415	75		106	98	129	103	119	92	140		0.8	-0.18	0.917	-0.15	0.966	-0.03		Pat1	LACOL_0010 Arc-like DNA binding domain-containing protein
LACOL_0011	561	168	138	121	95	1138	140		93	152	123	177	118	100	104		0.759	-0.19	0.829	0.24	0.392	-0.43		Pat1	LACOL_0011 Putative stomatin/prohibitin-family protein
LACOL_0012	5018	1250	1988	1338	1325	11309	1089		340	459	723	796	671	404	329		0.007	-0.86	0.908	0.12	0.002	-0.98		Pat1	LACOL_0012 Diguanylate cyclase and phosphoesterase
LACOL_0013	826	89	371	268	209	1205	185		251	146	604	714	474	193	250		0	-1.54	0.935	-0.12	0.001	-1.42		Pat3	LACOL_0013 50S ribosomal protein L9 RplI
LACOL_0014	2299	505	1094	619	799	5271	532		228	271	581	538	591	275	235		1.45312e-05	-1.18	0.968	-0.04	2.34969e-05	-1.14		Pat3	LACOL_0014 Replicative DNA helicase C
LACOL_0015	113	50	47	49	45	394	22		13	32	29	50	39	24	11		0.214	-0.86	0.906	0.22	0.089	-1.08		Pat1	LACOL_0015 Uncharacterized MFS-type transporter YttB
LACOL_0016	130	27	19	30	31	131	18		20	23	16	41	36	11	12		0.516	-0.48	NA	0.91	0.019	-1.39			LACOL_0016 Bacitracin transport ATP binding cassette transporter
LACOL_0017	14	15	7	4	5	74	11		3	15	7	6	7	7	9		0.909	0.2	NA	-0.05	0.864	0.25		Pat1	LACOL_0017 ABC-2 family transporter
LACOL_0018	44	6	21	11	20	164	14		13	10	34	29	44	26	19		0.021	-1.54	NA	-0.91	0.396	-0.63		Pat1	LACOL_0018 Uncharacterized protein
LACOL_0019	99	26	11	8	20	275	29		36	51	21	25	54	52	47		0.659	0.38	NA	-0.23	0.418	0.61		Pat1	LACOL_0019 Glyoxylase family protein
LACOL_0020	1309	140	340	219	197	1583	216		256	148	357	376	288	163	188		0.136	-0.71	0.844	0.23	0.031	-0.94		Pat1	LACOL_0020 Transcriptional regulatory protein YycF
LACOL_0021	3012	943	1135	659	736	5273	771		222	377	449	427	406	205	253		0.24	-0.51	0.673	0.37	0.019	-0.88		Pat1	LACOL_0021 Two-component sensor histidine kinase YycG
LACOL_0022	493	140	176	96	140	1184	107		52	80	99	89	110	66	50		0.167	-0.6	0.902	0.15	0.062	-0.75		Pat1	LACOL_0022 Two-component system yycFG regulatory protein YycH
LACOL_0023	418	67	104	90	114	1116	97		69	60	92	130	140	96	71		0.044	-0.86	0.696	-0.38	0.298	-0.48		Pat1	LACOL_0023 Two-component system yycFG regulatory protein YycI
LACOL_0024	2150	143	693	471	419	6490	546		366	132	633	703	533	582	414		0.019	-1.27	0.287	-0.96	0.656	-0.31		Pat1	LACOL_0024 Putative metallo-hydrolase YycJ
LACOL_0025	5061	517	2209	1213	1614	9190	1545		542	300	1267	1138	1289	518	735		0	-1.51	0.532	-0.56	0.03	-0.95		Pat1	LACOL_0025 Serine protease Do-like HtrA
LACOL_0026	65	27	16	10	37	87	20		19	42	25	25	79	13	25		0.606	-0.53	NA	0.64	0.175	-1.17		Pat1	LACOL_0026 Ribosomal RNA large subunit methyltransferase H RlmH
LACOL_0027	3104	954	914	649	734	4230	718		308	512	486	564	543	221	317		0.458	-0.37	0.439	0.59	0.013	-0.96		Pat1	LACOL_0027 Na(+)/H(+) antiporter NhaC
LACOL_0028	359	28	212	96	170	331	55		46	19	145	107	161	22	31		4.1842e-05	-2	0.788	0.37	5.99858e-07	-2.37		Pat3	LACOL_0028 Putative fusaric acid resistance protein
LACOL_0029	961	290	359	197	180	1528	170		68	111	137	123	95	57	54		0.423	-0.4	0.356	0.68	0.006	-1.08			LACOL_0029 Putative ribosome protection protein
LACOL_0030	10299	960	3663	1658	2211	12646	2212		1023	517	1951	1444	1640	661	977		0.024	-1.09	0.958	-0.08	0.036	-1.01		Pat3	LACOL_0030 Probable manganese transport protein MntH
LACOL_0031	117	18	44	31	46	249	20		35	29	70	81	102	39	26		0.007	-1.34	0.983	-0.04	0.008	-1.29		Pat3	LACOL_0031 Universal stress protein A
LACOL_0032	11	1	0	0	8	22	1		4	2	0	0	24	5	2		NA	-1.09	NA	0.04	NA	-1.13		Pat1	LACOL_0032 Putative uncharacterized protein YyaQ
LACOL_0033	23	2	11	8	13	96	6		6	3	16	19	26	14	7		0.029	-1.93	NA	-1.08	0.363	-0.85		Pat1	LACOL_0033 Uncharacterized protein
LACOL_0034	326	60	75	39	61	996	99		93	93	115	98	131	150	126		0.599	-0.27	0.439	-0.57	0.548	0.29		Pat1	LACOL_0034 HTH-type transcriptional regulator
LACOL_0035	3107	825	593	401	563	5437	872		320	461	328	363	434	295	400		0.906	0.07	0.887	0.16	0.878	-0.08		Pat1	LACOL_0035 NADH peroxidase
LACOL_0036	16	2	4	0	7	95	6		16	11	21	0	51	49	26		NA	-0.78	NA	-1.47	NA	0.69		Pat1	LACOL_0036 Uncharacterized protein
LACOL_0037	3041	952	441	305	333	6163	1038		233	395	181	205	190	248	354		0.097	0.71	0.975	0.04	0.118	0.67		Pat1	LACOL_0037 Cadmium-exporting ATPase
LACOL_0038	495	62	177	102	127	837	110		101	69	194	183	194	90	100		0.004	-1.11	0.923	-0.12	0.01	-0.99		Pat1	LACOL_0038 Putative DUF1275-containing membrane protein
LACOL_0039	3114	238	1261	854	916	9371	877		457	189	993	1100	1004	724	573		0	-1.63	0.196	-0.98	0.232	-0.65		Pat1	LACOL_0039 Putative 2-dehydropantoate 2-reductase
LACOL_0040	920	186	644	377	355	1865	293		67	73	252	241	193	72	95		2.38858e-07	-1.69	0.8	-0.24	1.27214e-05	-1.45		Pat3	LACOL_0040 Cadmium transporting P-type ATPase
LACOL_0041	37	10	20	14	26	88	13		22	32	64	73	116	28	35		0.01	-1.67	NA	-0.22	0.02	-1.45		Pat3	LACOL_0041 Putative copper chaperone
LACOL_0042	123	22	73	34	75	313	26		32	31	103	78	147	43	30		0	-1.75	0.875	-0.23	0.001	-1.52		Pat3	LACOL_0042 Putative stress induced DNA binding protein
LACOL_0043	179	53	110	80	130	800	59		37	60	122	145	201	87	54		8.78602e-05	-1.71	0.524	-0.61	0.016	-1.09		Pat3	LACOL_0043 CRP/FNR family transcriptional regulator
LACOL_0044	3538	217	2022	1112	1018	7008	980		747	248	2290	2060	1605	779	921		0	-1.95	0.514	-0.74	0.032	-1.21		Pat3	LACOL_0044 SDR family subgroup 6 oxidoreductase
LACOL_0045	2799	473	1509	962	880	4921	745		221	203	640	667	520	205	262		2.43778e-06	-1.5	0.904	-0.14	1.98651e-05	-1.37		Pat3	LACOL_0045 ABC transporter, ATP-binding/permease protein
LACOL_0046	850	187	477	370	349	2214	222		56	66	168	213	171	76	65		1.08498e-07	-1.58	0.806	-0.22	5.95343e-06	-1.36		Pat3	LACOL_0046 Multidrug resistance ABC transporter
LACOL_0047	23	11	5	4	12	46	9		8	22	10	13	33	9	15		0.784	-0.38	NA	0.3	0.562	-0.68		Pat1	LACOL_0047 ArsR family repressor
LACOL_0048	140	30	53	33	37	247	19		31	36	63	64	61	29	19		0.073	-0.9	0.703	0.43	0.004	-1.33			LACOL_0048 Putative cadmium resistance transporter
LACOL_0049	213	64	82	80	72	467	47		47	77	97	155	119	54	46		0.029	-1.01	0.837	0.25	0.004	-1.26		Pat3	LACOL_0049 Putative transcriptional regulator
LACOL_0050	544	51	250	211	112	968	96		98	50	242	334	151	92	77		0.001	-1.66	0.929	-0.15	0.004	-1.5		Pat3	LACOL_0050 Diacetyl reductase [(S)-acetoin forming] 3 ButA3
LACOL_0051	1176	207	667	421	646	1108	232		137	130	416	429	561	68	120		1.80214e-06	-1.78	0.548	0.52	1.7896e-10	-2.3		Pat3	LACOL_0051 Uncharacterized MFS-type transporter YwoG
LACOL_0052	117	46	41	15	41	227	32		43	92	81	49	113	44	53		0.709	-0.31	0.762	0.43	0.27	-0.74		Pat1	LACOL_0052 Transcriptional regulator MerR
LACOL_0053	229	68	42	47	56	561	76		55	89	54	99	101	71	82		0.739	-0.23	0.939	-0.11	0.867	-0.12		Pat1	LACOL_0053 NADH(P)-binding domain containing-protein
LACOL_0054	217	93	82	40	58	608	45		64	148	129	103	127	94	59		0.779	-0.22	0.753	0.4	0.314	-0.62		Pat1	LACOL_0054 Rrf2 family transcriptional regulator
LACOL_0055	84	12	16	10	20	188	21		26	20	27	28	47	31	29		0.58	-0.45	NA	-0.32	0.884	-0.13		Pat1	LACOL_0055 Polyketide cyclase domain-containing protein
LACOL_0056	121	28	38	30	23	320	16		27	33	45	58	38	37	16		0.363	-0.64	0.956	0.1	0.257	-0.74		Pat1	LACOL_0056 Uncharacterized protein
LACOL_0057	341	112	114	65	114	681	95		68	121	122	114	170	71	84		0.319	-0.53	0.836	0.25	0.098	-0.78		Pat1	LACOL_0057 ABC-type transporter
LACOL_0058	471	74	174	93	154	936	128		61	52	121	106	150	64	74		0.003	-1.11	0.788	-0.26	0.024	-0.85		Pat1	LACOL_0058 ABC-type drug resistence protein
LACOL_0059	381	83	155	64	139	825	102		102	120	222	150	277	116	121		0.026	-0.96	0.939	-0.1	0.045	-0.85		Pat1	LACOL_0059 TetR family transcriptional regulator
LACOL_0060	1123	272	459	247	386	1998	242		214	281	470	414	550	201	206		0.004	-0.94	0.742	0.28	7.43441e-05	-1.21			LACOL_0060 ABC-type transporter
LACOL_0061	1269	349	496	286	442	2284	344		159	237	333	314	413	150	191		0.029	-0.83	0.844	0.2	0.004	-1.03			LACOL_0061 ABC superfamily ATP binding cassette transporter
LACOL_0062	605	57	269	57	223	1011	167		125	64	299	104	345	110	154		0.039	-1.35	0.772	-0.45	0.199	-0.9		Pat1	LACOL_0062 Putative TetR family transcriptional regulator
LACOL_0063	13156	978	4248	2683	2836	13451	2440		1656	667	2866	2961	2664	891	1366		0.016	-1.25	0.972	0.06	0.01	-1.3		Pat3	LACOL_0063 Aspartate-semialdehyde dehydrogenase
LACOL_0064	311	36	131	54	99	824	93		98	61	221	149	232	136	130		0.004	-1.27	0.411	-0.7	0.257	-0.58		Pat1	LACOL_0064 CopY/TcrY family copper transport repressor
LACOL_0065	154	20	55	25	44	127	22		56	39	107	80	120	24	36		0.062	-1.03	0.443	0.79	0	-1.82			LACOL_0065 Cupredoxin-like domain-containing protein
LACOL_0066	1366	266	701	345	820	2619	376		99	105	273	220	445	100	122		5.03567e-05	-1.59	0.929	-0.12	0	-1.47		Pat3	LACOL_0066 Copper-exporting P-type ATPase A
LACOL_0067	1291	180	455	265	546	2783	291		270	204	511	486	853	307	271		0.001	-1.34	0.806	-0.27	0.009	-1.07		Pat3	LACOL_0067 Uncharacterized protein
LACOL_0068	1087	80	472	253	774	2089	297		372	148	866	760	1978	376	452		0	-2.14	0.639	-0.64	0.012	-1.5		Pat3	LACOL_0068 Uncharacterized protein
LACOL_0069	2567	607	714	537	415	5031	627		376	481	560	689	453	388	408		0.37	-0.4	0.935	0.1	0.227	-0.5		Pat1	LACOL_0069 Glycine betaine/proline ABC transporter ATP-binding protein
LACOL_0070	12432	1326	4583	3079	2319	34923	4294		1125	650	2224	2443	1567	1663	1728		0.005	-1.2	0.166	-0.92	0.627	-0.28		Pat1	LACOL_0070 Glycine betaine/proline ABC transporter permease protein
LACOL_0071	17013	981	1262	829	856	20395	3158		1651	515	657	705	620	1041	1363		0.241	0.76	0.943	-0.13	0.149	0.89		Pat1	LACOL_0071 Cytochrome d ubiquinol oxidase subunit 1
LACOL_0072	6303	462	505	245	269	11237	1476		842	334	362	287	268	790	877		0.072	0.98	0.696	-0.48	0.003	1.46			LACOL_0072 Cytochrome d ubiquinol oxidase subunit 2
LACOL_0073	2529	625	215	140	133	4727	465		201	270	92	98	79	198	165		9.08517e-06	1.4	0.629	0.37	0.002	1.04		Pat3	LACOL_0073 Cytochrome d ABC transporter ATP binding and permease protein
LACOL_0074	3618	384	526	348	359	5558	822		288	166	225	243	213	233	291		0.966	0.04	0.875	-0.19	0.684	0.23		Pat1	LACOL_0074 Cytochrome d ABC transporter ATP binding and permease protein
LACOL_0075	10374	655	1585	937	1089	15490	2346		1458	498	1194	1155	1142	1146	1466		0.796	-0.21	0.769	-0.4	0.8	0.19		Pat1	LACOL_0075 Trans-isoprenyl diphosphate synthase
LACOL_0076	3940	950	883	563	608	7389	944		600	783	721	751	691	592	639		0.93	-0.05	0.847	0.16	0.597	-0.21		Pat1	LACOL_0076 1,4-dihydroxy-2-naphthoate octaprenyltransferase, UbiA prenyltransferase family
LACOL_0077	11204	756	2817	1629	1611	20738	2723		1273	465	1717	1623	1367	1240	1376		0.165	-0.81	0.627	-0.57	0.733	-0.24		Pat1	LACOL_0077 NADH dehydrogenase
LACOL_0078	3246	393	1539	897	1104	7828	1073		549	360	1395	1330	1394	697	807		3.09965e-06	-1.56	0.222	-0.71	0.021	-0.85		Pat1	LACOL_0078 Phosphomethylpyrimidine kinase
LACOL_0079	11752	1935	5122	3063	4357	26106	3881		1131	1008	2642	2584	3130	1322	1661		3.65373e-06	-1.36	0.445	-0.48	0.005	-0.88		Pat1	LACOL_0079 DUF21/2CBS/CorC_HlyC domains-containing transport protein
LACOL_0080	2471	754	571	368	439	7166	642		590	975	731	770	783	901	682		0.957	0.04	0.983	-0.03	0.891	0.07		Pat1	LACOL_0080 Maltose O-acetyltransferase
LACOL_0081	369	105	96	57	100	1072	89		137	210	190	185	276	209	146		0.563	-0.33	0.957	-0.07	0.649	-0.26		Pat1	LACOL_0081 HxlR-like HTH-type transcriptional regulator YtcD
LACOL_0082	372	98	251	172	179	651	112		43	61	156	174	155	40	58		6.11695e-06	-1.64	0.939	0.1	1.06947e-06	-1.73		Pat3	LACOL_0082 Inner membrane transport protein YdhP
LACOL_0083	600	88	245	154	159	878	113		135	107	295	303	267	104	113		0	-1.21	0.847	0.19	2.22211e-05	-1.4		Pat3	LACOL_0083 Putative phosphoglycerate mutase GpmB1
LACOL_0084	33	10	11	7	11	104	16		14	23	25	26	35	23	30		0.446	-0.7	NA	-0.58	0.911	-0.11		Pat1	LACOL_0084 Quaternary ammonium compound-resistance protein QacG
LACOL_0085	137	38	23	28	26	243	26		14	21	13	25	20	13	12		0.888	-0.12	0.734	0.45	0.373	-0.57		Pat1	LACOL_0085 FtsX-like permease family protein
LACOL_0086	602	60	143	90	111	1005	144		112	60	142	146	154	98	119		0.151	-0.72	0.806	-0.29	0.432	-0.43		Pat1	LACOL_0086 Possible ATP binding protein of ABC transporter
LACOL_0087	300	66	93	49	66	459	66		75	89	124	107	123	60	73		0.252	-0.53	0.753	0.3	0.041	-0.83		Pat1	LACOL_0087 Helix-turn-helix XRE-family transcriptional regulator
LACOL_0088	4668	965	1391	789	1062	8672	1186		586	656	936	868	995	573	662		0.071	-0.57	0.997	0	0.064	-0.57		Pat1	LACOL_0088 NADH-dependent flavin oxidoreductase
LACOL_0089	34	18	12	4	19	39	11		5	14	9	5	21	3	7		0.776	-0.37	NA	0.93	0.2	-1.3		Pat1	LACOL_0089 Putative transcriptional regulator
LACOL_0090	67	18	4	3	9	63	9		9	14	3	4	9	5	6		0.241	1.12	NA	1.17	0.966	-0.05		Pat1	LACOL_0090 Uncharacterized protein
LACOL_0091	19	1	3	3	5	34	3		4	1	4	6	9	4	3		NA	-0.83	NA	-0.16	NA	-0.67		Pat1	LACOL_0091 D-3-phosphoglycerate dehydrogenase SerA
LACOL_0092	161	36	82	51	78	181	30		16	19	43	44	58	9	13		0.001	-1.46	0.442	0.68	9.41188e-08	-2.13		Pat3	LACOL_0092 Uncharacterized MFS-type transporter YcnB
LACOL_0093	401	118	119	71	145	686	86		100	159	159	155	270	90	95		0.259	-0.59	0.644	0.46	0.019	-1.05			LACOL_0093 TetR family regulatory protein, MDR cluster
LACOL_0094	660	86	226	83	139	986	137		87	61	159	96	136	68	80		0.099	-0.78	0.989	0.02	0.079	-0.81		Pat1	LACOL_0094 DUF830-containing protein
LACOL_0095	1779	565	607	360	386	2543	383		208	358	380	369	337	156	199		0.469	-0.36	0.363	0.65	0.009	-1.01			LACOL_0095 Na(+)/H(+) antiporter NapA
LACOL_0096	205	24	90	27	78	331	40		43	27	100	49	121	36	37		0.019	-1.31	0.992	-0.02	0.017	-1.29		Pat3	LACOL_0096 Uncharacterized protein
LACOL_0097	99	28	40	27	46	111	30		19	29	41	45	65	11	25		0.088	-1.1	0.772	0.43	0.01	-1.53			LACOL_0097 Membrane protein, DUF2154-containing
LACOL_0098	52	16	12	5	18	143	9		17	29	22	15	45	25	13		0.821	-0.26	NA	0.14	0.692	-0.4		Pat1	LACOL_0098 DNA-binding domain-containing protein
LACOL_0099	3397	833	997	758	628	7278	835		507	673	798	992	700	572	554		0.226	-0.48	0.957	0.06	0.155	-0.54		Pat1	LACOL_0099 NADH:quinone oxidoreductase 1
LACOL_0100	290	90	74	60	74	1293	105		44	73	60	79	83	102	70		0.541	-0.35	0.482	-0.61	0.649	0.26		Pat1	LACOL_0100 1,4-dihydroxy-2-naphthoate octaprenyltransferase, UbiA prenyltransferase family
LACOL_0101	474	141	126	77	132	1054	116		156	252	223	223	325	183	170		0.522	-0.33	0.885	0.18	0.271	-0.51		Pat1	LACOL_0101 Uncharacterized protein
LACOL_0102	302	93	94	60	98	744	101		50	84	84	87	121	65	75		0.272	-0.56	0.947	-0.09	0.363	-0.46		Pat1	LACOL_0102 Helix-turn-helix XRE-family transcriptional regulator
LACOL_0103	195	54	43	41	60	584	36		13	19	15	23	29	20	10		0.458	-0.5	0.999	0	0.441	-0.5		Pat1	LACOL_0103 Probable PTS system sugar-specific enzyme IIB component
LACOL_0104	47	22	6	8	11	147	10		14	35	9	21	24	23	13		0.724	0.4	NA	0.3	0.937	0.1		Pat1	LACOL_0104 PTS system sugar-specific enzyme IIA component
LACOL_0105	467	129	123	70	172	1095	191		46	68	65	60	126	56	83		0.383	-0.54	0.822	-0.31	0.735	-0.23		Pat1	LACOL_0105 PTS system sugar-specific enzyme IIC component
LACOL_0106	40	13	11	2	17	107	12		19	34	28	8	61	27	26		0.771	-0.35	NA	-0.06	0.801	-0.29		Pat1	LACOL_0106 PTS system sugar-specific IIB domain containing-protein
LACOL_0107	27	19	6	5	10	65	7		8	31	10	13	23	10	10		0.841	0.27	NA	0.84	0.632	-0.57		Pat1	LACOL_0107 YiaL-like protein
LACOL_0108	99	24	46	12	37	165	20		11	14	27	11	30	9	10		0.171	-0.9	NA	0.36	0.034	-1.26			LACOL_0108 Regulatory protein UhpC
LACOL_0109	159	18	77	27	88	268	45		46	28	121	69	192	41	58		0.004	-1.68	0.836	-0.33	0.021	-1.35		Pat3	LACOL_0109 YhcH/YjgK/YiaL family protein
LACOL_0110	488	85	231	58	198	936	129		69	65	175	72	208	69	81		0.035	-1.16	0.923	-0.16	0.072	-1		Pat1	LACOL_0110 Glyoxylate reductase
LACOL_0111	2674	837	475	315	396	8904	628		366	620	348	378	404	641	382		0.445	0.39	0.959	-0.07	0.342	0.46		Pat1	LACOL_0111 Sugar binding transcriptional regulator RegR
LACOL_0112	631	270	316	197	324	921	117		87	201	233	238	333	67	72		0.068	-0.9	0.138	1.03	5.61122e-06	-1.93			LACOL_0112 Uncharacterized protein
LACOL_0113	460	205	193	85	178	937	108		41	99	93	67	119	44	43		0.518	-0.42	0.532	0.65	0.04	-1.07			LACOL_0113 Putative L-xylulose kinase
LACOL_0114	1821	650	432	367	349	3910	358		286	552	363	505	409	323	250		0.983	-0.02	0.547	0.53	0.256	-0.55		Pat1	LACOL_0114 L-ribulose-5-phosphate 3-epimerase 2 UlaE2
LACOL_0115	8165	2011	2017	1361	1019	11053	1440		1540	2054	2040	2251	1435	1097	1208		0.898	-0.08	0.369	0.63	0.075	-0.71		Pat1	LACOL_0115 Putative L-ribulose-5-phosphate 4-epimerase UlaF
LACOL_0116	243	104	50	22	26	836	55		22	52	25	18	18	40	22		0.198	0.84	0.921	0.18	0.321	0.66		Pat1	LACOL_0116 Transcriptional regulator
LACOL_0117	224	91	116	60	94	399	61		29	63	80	67	90	27	35		0.128	-0.82	0.619	0.54	0.004	-1.35			LACOL_0117 Probable L-ascorbate-6-phosphate lactonase ulaG 1
LACOL_0118	102	36	31	24	25	184	20		31	58	50	63	56	29	27		0.584	-0.39	NA	0.59	0.088	-0.98		Pat1	LACOL_0118 Ascorbate-specific phosphotransferase enzyme IIA component UlaC
LACOL_0119	441	130	179	144	243	972	97		40	64	87	115	165	46	39		0.004	-1.23	0.836	0.25	0	-1.48		Pat3	LACOL_0119 Ascorbate-specific phosphotransferase enzyme IIC component UlaA
LACOL_0120	44	21	14	5	15	126	9		20	51	34	20	50	30	18		0.966	-0.06	NA	0.41	0.638	-0.47		Pat1	LACOL_0120 Ascorbate-specific phosphotransferase enzyme IIB component UlaB
LACOL_0121	88	33	29	34	28	171	20		19	39	34	64	45	19	19		0.249	-0.77	NA	0.5	0.031	-1.27			LACOL_0121 3-keto-L-gulonate-6-phosphate decarboxylase UlaD
LACOL_0122	134	51	38	29	50	270	34		21	44	32	40	59	23	24		0.494	-0.47	0.743	0.43	0.129	-0.89		Pat1	LACOL_0122 L-ribulose-5-phosphate 3-epimerase 1 UlaE1
LACOL_0123	2362	782	174	113	201	597	154		297	533	117	125	189	40	86		0.002	1.54	3.04809e-07	2.72	0.027	-1.18		Pat5	LACOL_0123 Glycerol dehydrogenase
LACOL_0124	64	19	14	3	7	137	12		19	30	22	8	15	21	16		0.527	0.61	NA	0.32	0.789	0.28		Pat1	LACOL_0124 DNA protection during starvation protein, ferritin
LACOL_0125	245	42	107	29	68	840	109		35	33	83	37	73	64	70		0.092	-0.9	0.208	-0.96	0.939	0.06		Pat1	LACOL_0125 NADH:quinone oxidoreductase 2
LACOL_0126	7	1	1	1	1	33	3		7	5	5	8	7	16	13		NA	-0.08	NA	-1.25	NA	1.18		Pat1	LACOL_0126 Uncharacterized protein
LACOL_0127	480	63	85	28	57	1057	159		78	55	74	40	69	90	114		0.826	0.16	0.54	-0.59	0.149	0.75		Pat1	LACOL_0127 Putative sensor histidine kinase GlnL
LACOL_0128	809	183	103	57	72	2436	329		86	105	58	53	57	136	155		0.037	0.77	0.267	-0.62	1.48002e-05	1.39			LACOL_0128 Putative sensor histidine kinase GlnK
LACOL_0129	281	75	49	15	73	309	66		39	56	36	18	75	22	40		0.893	0.15	0.703	0.59	0.597	-0.45		Pat1	LACOL_0129 Ornithine carbamoyltransferase
LACOL_0130	349	101	59	44	82	378	59		51	79	46	56	89	29	38		0.966	0.04	0.208	0.95	0.077	-0.91		Pat1	LACOL_0130 Carbamate kinase
LACOL_0131	396	191	120	71	114	568	74		35	92	57	55	76	27	29		0.998	0	0.121	1.15	0.027	-1.15			LACOL_0131 Putative citrulline/ornithine antiporter
LACOL_0132	336	98	111	58	78	685	93		52	82	92	78	90	56	64		0.441	-0.39	0.916	0.14	0.253	-0.53		Pat1	LACOL_0132 UPF0750 membrane protein YpjC
LACOL_0133	429	114	93	42	124	448	86		34	50	40	30	74	19	31		0.825	-0.18	0.474	0.76	0.106	-0.94		Pat1	LACOL_0133 Cell surface protein, LPxTG-motif-containing
LACOL_0134	1429	214	528	320	387	2979	330		131	107	260	258	266	144	135		0	-1.1	0.797	-0.22	0.004	-0.89		Pat1	LACOL_0134 ABC transporter ATP-binding protein
LACOL_0135	1421	164	513	256	356	1959	474		207	130	401	328	388	150	308		0.028	-1.11	0.729	-0.43	0.215	-0.68		Pat1	LACOL_0135 Putative ADP-ribosyl-[dinitrogen reductase] hydrolase
LACOL_0136	206	74	87	76	79	752	79		46	90	105	150	133	89	79		0.048	-0.95	0.745	-0.36	0.254	-0.59		Pat1	LACOL_0136 TetR family transcriptional regulator
LACOL_0137	32389	5000	4872	3099	3324	24672	4042		1041	870	840	874	798	417	578		0.649	0.21	0.044	0.94	0.042	-0.73		Pat1	LACOL_0137 Putative CoA-substrate-specific enzyme activase
LACOL_0138	262	30	70	38	90	678	79		56	35	81	72	145	77	76		0.054	-1.04	0.497	-0.69	0.583	-0.35		Pat1	LACOL_0138 Putative copper homeostasis protein CutC
LACOL_0139	760	214	220	151	171	898	138		71	109	111	125	120	44	58		0.404	-0.39	0.155	0.81	0.001	-1.2			LACOL_0139 4-aminobutanoate transport protein
LACOL_0140	1171	307	345	263	226	1474	226		119	170	189	235	172	79	103		0.324	-0.45	0.339	0.66	0.003	-1.11			LACOL_0140 4-aminobutyrate aminotransferase 1
LACOL_0141	1108	140	441	179	255	2025	370		97	66	207	137	166	93	144		0.026	-1.03	0.586	-0.52	0.331	-0.51		Pat1	LACOL_0141 Na(+)/H(+) antiporter NhaP3
LACOL_0142	1250	450	214	176	248	3478	519		219	428	201	271	325	321	405		0.627	0.29	0.886	-0.19	0.363	0.48		Pat1	LACOL_0142 Diacetyl reductase [(S)-acetoin forming] 1 ButA1
LACOL_0143	767	206	281	245	182	1027	187		88	129	174	248	157	62	96		0.081	-0.82	0.663	0.45	0.003	-1.27			LACOL_0143 Multidrug resistance protein
LACOL_0144	3404	850	631	317	714	6902	879		228	309	227	186	357	244	262		0.906	0.08	0.956	0.08	0.993	0.01		Pat1	LACOL_0144 Autolysin
LACOL_0145	368	97	133	79	113	413	87		102	146	198	193	234	60	108		0.132	-0.75	0.54	0.57	0.003	-1.32			LACOL_0145 Putative phosphinothricin N-acetyltransferase
LACOL_0146	12	5	5	2	1	14	0		9	19	19	13	5	5	0		NA	0.03	NA	1.81	NA	-1.79		Pat1	LACOL_0146 Uncharacterized protein
LACOL_0147	783	60	159	145	118	1074	147		168	70	183	272	189	121	140		0.182	-0.79	0.956	-0.09	0.242	-0.7		Pat1	LACOL_0147 Putative membrane protein
LACOL_0148	2095	453	573	399	387	3008	393		165	193	241	275	227	124	137		0.206	-0.46	0.481	0.44	0.003	-0.9		Pat1	LACOL_0148 Sensor protein LytS
LACOL_0149	472	42	101	41	65	467	77		91	44	105	70	94	48	66		0.628	-0.34	0.829	0.31	0.279	-0.65		Pat1	LACOL_0149 Sensory transduction protein lytTR
LACOL_0150	593	151	13	13	19	557	56		179	247	21	34	43	88	75		2.73566e-10	2.74	0.012	1.36	0.005	1.38		Pat5	LACOL_0150 Antiholin-like protein LrgA
LACOL_0151	3996	1351	137	92	112	2166	434		754	1380	139	152	158	215	364		2.31367e-13	2.84	0	1.86	0.035	0.98		Pat4	LACOL_0151 Antiholin-like protein LrgB
LACOL_0152	2728	854	414	256	212	6707	615		287	486	233	236	166	371	287		0.045	0.86	0.844	0.22	0.152	0.65		Pat1	LACOL_0152 Ammonium transporter
LACOL_0153	2239	163	605	298	302	4549	663		204	80	295	238	205	218	268		0.21	-0.75	0.464	-0.75	0.999	0		Pat1	LACOL_0153 Amino acid ABC superfamily ATP binding cassette transporter
LACOL_0154	542	93	185	83	105	1526	174		119	110	218	160	172	176	170		0.108	-0.66	0.39	-0.58	0.893	-0.07		Pat1	LACOL_0154 YjeF-like protein
LACOL_0155	115	13	31	13	27	191	31		40	24	57	39	70	35	48		0.319	-0.7	NA	-0.25	0.533	-0.45		Pat1	LACOL_0155 Uncharacterized protein
LACOL_0156	108	39	38	17	30	141	29		46	91	87	64	96	32	55		0.69	-0.32	NA	0.65	0.13	-0.97		Pat1	LACOL_0156 Uncharacterized protein
LACOL_0157	212	30	76	22	44	366	78		90	69	173	82	140	82	147		0.304	-0.7	0.734	-0.48	0.775	-0.22		Pat1	LACOL_0157 Uncharacterized protein
LACOL_0158	2787	244	907	220	591	4559	802		586	278	1022	406	928	504	750		0.218	-0.82	0.718	-0.52	0.699	-0.3		Pat1	LACOL_0158 Glutathione-regulated potassium-efflux system ancillary protein
LACOL_0159	18	3	10	9	14	52	4		14	13	42	62	82	21	14		0.013	-2.12	NA	-0.44	0.04	-1.68		Pat3	LACOL_0159 Uncharacterized protein
LACOL_0160	945	260	323	192	490	778	127		159	237	292	284	616	69	95		0.061	-0.98	0.068	1.26	5.72685e-07	-2.25			LACOL_0160 Polysaccharide deacetylase domain protein
LACOL_0161	1066	345	207	147	183	1123	228		112	196	117	135	144	62	107		0.717	0.23	0.229	0.86	0.217	-0.63		Pat1	LACOL_0161 Guanine/hypoxanthine permease 2 PbuG2
LACOL_0162	309	118	92	50	43	313	74		32	67	52	46	34	17	34		0.854	0.16	0.365	0.93	0.227	-0.77		Pat1	LACOL_0162 Guanine/hypoxanthine permease 1 PbuG1
LACOL_0163	196	49	63	34	45	246	45		64	86	110	97	109	42	65		0.381	-0.5	0.619	0.5	0.035	-1.01			LACOL_0163 Transcriptional regulator, Rrf2 family
LACOL_0164	311	84	53	48	56	494	62		50	73	46	68	67	42	44		0.962	0.04	0.581	0.49	0.382	-0.45		Pat1	LACOL_0164 Putative nucleoside-diphosphate-sugar epimerase
LACOL_0165	2962	387	656	385	478	5134	532		214	152	254	244	258	195	171		0.3	-0.43	0.993	0.01	0.268	-0.44		Pat1	LACOL_0165 Putative endopeptidase O
LACOL_0166	36	10	8	2	4	64	2		12	18	14	6	10	11	3		0.722	0.5	NA	0.86	0.798	-0.36		Pat1	LACOL_0166 HTH-type transcriptional regulator AdhR
LACOL_0167	182	42	43	11	17	205	34		29	37	37	16	20	17	24		0.611	0.4	0.573	0.68	0.732	-0.28		Pat1	LACOL_0167 Aldo-keto reductase
LACOL_0168	142	20	35	9	21	304	32		46	35	61	26	51	52	46		0.871	-0.15	NA	-0.24	0.914	0.09		Pat1	LACOL_0168 Peptide methionine sulfoxide reductase MsrB
LACOL_0169	429	88	48	40	42	413	62		45	49	27	36	33	23	29		0.222	0.59	0.13	0.89	0.563	-0.31		Pat1	LACOL_0169 Xanthine permease pbuX
LACOL_0170	2282	515	335	190	454	1637	331		366	447	288	267	543	138	236		0.806	0.18	0.114	1.11	0.065	-0.94		Pat1	LACOL_0170 Pyridoxine kinase PdxK
LACOL_0171	1268	246	141	96	127	899	120		355	373	211	235	265	132	149		0.074	0.64	0	1.38	0.034	-0.74		Pat1	LACOL_0171 Pyridoxine ECF transporter substrate-specific component PdxU
LACOL_0172	449	105	104	44	98	1156	190		38	48	47	33	62	51	72		0.851	-0.13	0.575	-0.52	0.472	0.39		Pat1	LACOL_0172 Putative xylan 1,4-beta-xylosidase
LACOL_0173	120	9	15	12	14	301	44		11	5	8	10	10	15	18		0.974	-0.04	NA	-0.94	0.208	0.89		Pat1	LACOL_0173 Putative xyloside transporter XynT
LACOL_0174	55	19	22	6	7	179	23		8	16	18	8	8	14	16		0.983	-0.03	NA	-0.39	0.705	0.36		Pat1	LACOL_0174 AraC-type DNA-binding protein
LACOL_0175	706	59	123	89	83	714	120		82	37	77	91	72	44	62		0.595	-0.36	0.886	0.22	0.332	-0.58		Pat1	LACOL_0175 Uncharacterized MFS-type transporter YtbD
LACOL_0176	1984	394	290	234	192	3321	364		197	212	154	204	142	174	161		0.477	0.31	0.737	0.29	0.963	0.02		Pat1	LACOL_0176 Fumarate reductase flavoprotein subunit 1 FrdA1
LACOL_0177	655	161	108	79	115	937	161		142	189	126	150	187	107	156		0.85	0.12	0.742	0.33	0.698	-0.21		Pat1	LACOL_0177 Cell surface protein, CscB family
LACOL_0178	1028	226	239	121	184	1544	253		135	161	169	140	181	107	148		0.821	-0.13	0.829	0.22	0.455	-0.34		Pat1	LACOL_0178 Cell surface protein, CscA family
LACOL_0179	787	67	122	102	95	1043	136		241	111	200	273	217	168	185		0.623	-0.32	0.985	0.04	0.558	-0.36		Pat1	LACOL_0179 Cell surface protein, CscD family
LACOL_0180	1165	192	229	143	223	2090	257		86	77	90	92	123	81	84		0.498	-0.29	0.992	-0.02	0.514	-0.28		Pat1	LACOL_0180 Putative cell surface protein
LACOL_0181	1123	235	296	218	282	1970	222		81	91	114	137	151	74	71		0.067	-0.62	0.763	0.24	0.006	-0.86		Pat1	LACOL_0181 Putative cell surface protein
LACOL_0182	1371	272	387	265	412	4092	386		99	106	150	168	222	155	124		0.027	-0.78	0.529	-0.45	0.42	-0.34		Pat1	LACOL_0182 Cell surface protein, CscC family
LACOL_0183	2607	374	262	177	247	4174	464		192	149	104	114	136	162	152		0.136	0.57	0.904	0.13	0.268	0.44		Pat1	LACOL_0183 Putative cell surface protein
LACOL_0184	602	99	84	59	86	633	80		44	39	33	38	47	24	26		0.832	0.12	0.211	0.74	0.144	-0.62		Pat1	LACOL_0184 Putative cell surface protein
LACOL_0185	56	6	12	3	10	101	8		23	13	26	11	31	22	15		0.851	-0.23	NA	0.04	0.806	-0.28		Pat1	LACOL_0185 Uncharacterized protein
LACOL_0186	86	9	14	10	27	92	18		20	11	17	20	46	11	18		0.425	-0.73	NA	0.21	0.259	-0.94		Pat1	LACOL_0186 Cadmium resistance transporter family protein
LACOL_0187	169	27	41	14	36	173	33		50	43	65	36	79	27	43		0.656	-0.34	0.734	0.48	0.198	-0.82		Pat1	LACOL_0187 Transcription elongation factor greA 1
LACOL_0188	3494	849	504	298	396	10411	1362		118	155	91	88	100	185	204		0.094	0.56	0.353	-0.52	0	1.09			LACOL_0188 CRISPR-associated protein Csn1
LACOL_0189	1108	390	230	121	179	1936	365		168	320	187	161	203	155	246		0.477	0.41	0.832	0.26	0.818	0.15		Pat1	LACOL_0189 CRISPR-associated endonuclease Cas1
LACOL_0190	267	81	51	28	32	376	82		120	197	123	111	108	89	164		0.485	0.46	0.812	0.32	0.854	0.14		Pat1	LACOL_0190 CRISPR-associated protein Cas2
LACOL_0191	1136	383	197	115	88	5296	254		232	424	216	206	134	570	231		0.19	0.82	0.837	-0.3	0.048	1.12			LACOL_0191 CRISPR-associated Csn2 family protein
LACOL_0193	16	16	2	0	10	58	7		12	64	8	0	55	23	23		0.653	0.78	NA	0.62	0.937	0.16		Pat1	LACOL_0193 Uncharacterized protein
LACOL_0194	22	8	3	2	3	18	2		17	34	13	14	17	7	7		NA	0.74	NA	1.73	NA	-0.99		Pat1	LACOL_0194 Uncharacterized protein
LACOL_0195	69	33	22	27	28	127	18		23	61	40	80	71	23	27		0.414	-0.65	NA	0.68	0.045	-1.34			LACOL_0195 Putative transcriptional regulator
LACOL_0196	4996	545	944	602	744	11604	1126		1139	673	1154	1204	1267	1393	1142		0.442	-0.38	0.575	-0.47	0.878	0.09		Pat1	LACOL_0196 Uncharacterized protein
LACOL_0197	4756	944	2874	1777	2045	5405	832		310	333	1005	1016	996	186	241		3.11126e-09	-1.63	0.247	0.59	1.40132e-16	-2.22		Pat3	LACOL_0197 ATP-dependent protease ATP-binding subunit ClpL
LACOL_0198	1274	283	368	236	394	1714	281		227	273	352	369	524	161	223		0.082	-0.71	0.673	0.38	0.003	-1.09			LACOL_0198 Uncharacterized protein
LACOL_0199	47	10	7	8	18	188	15		13	14	10	19	36	26	18		0.514	-0.63	NA	-0.76	0.906	0.13		Pat1	LACOL_0199 Uncharacterized protein
LACOL_0200	78	22	24	11	21	140	39		45	68	74	55	90	42	100		0.654	-0.4	NA	-0.31	0.924	-0.09		Pat1	LACOL_0200 Uncharacterized protein
LACOL_0201	860	197	220	107	105	1647	202		239	297	328	261	218	241	250		0.99	-0.01	0.923	0.12	0.813	-0.12		Pat1	LACOL_0201 Low temperature requirement C protein
LACOL_0202	652	224	184	125	107	718	77		66	122	99	110	80	38	34		0.955	-0.05	0.012	1.34	0.001	-1.4		Pat2	LACOL_0202 Putative purine-cytosine permease
LACOL_0203	1804	236	221	89	188	3850	627		201	142	132	87	156	225	310		0.368	0.49	0.458	-0.63	0.01	1.12			LACOL_0203 Cytosine deaminase
LACOL_0204	115	10	16	12	5	574	45		48	23	36	44	16	127	84		0.804	0.26	NA	-1.49	0.009	1.75			LACOL_0204 UPF0145 protein
LACOL_0205	929	238	377	265	276	2341	271		187	259	406	467	414	248	242		0.004	-0.94	0.875	-0.15	0.016	-0.79		Pat1	LACOL_0205 GTP-pyrophosphokinase
LACOL_0206	2374	254	891	507	781	5477	547		374	217	752	700	918	454	383		0	-1.38	0.576	-0.48	0.029	-0.89		Pat1	LACOL_0206 DegV family protein
LACOL_0207	339	66	58	61	62	682	72		144	152	132	227	197	153	136		0.609	-0.29	0.985	0.03	0.548	-0.32		Pat1	LACOL_0207 Uncharacterized protein
LACOL_0208	523	115	135	85	91	1048	94		148	176	205	211	192	156	118		0.494	-0.31	0.826	0.22	0.188	-0.53		Pat1	LACOL_0208 Putative arylalkylamine n-acetyltransferase
LACOL_0209	1665	278	433	198	413	3067	385		285	257	397	297	527	276	293		0.204	-0.56	0.958	-0.06	0.26	-0.49		Pat1	LACOL_0209 Amino acid ABC transporter substrate-binding component
LACOL_0210	2338	208	631	460	425	3254	477		464	223	671	800	630	340	421		0.042	-0.98	0.935	-0.12	0.078	-0.86		Pat1	LACOL_0210 Putative amino acid permease
LACOL_0211	936	185	373	183	355	2030	247		175	187	374	300	496	200	205		0.002	-1.08	0.885	-0.16	0.01	-0.92		Pat1	LACOL_0211 Putative glutamine transport ATP-binding protein GlnQ
LACOL_0212	23	7	7	11	9	178	11		14	23	23	58	41	57	30		0.214	-1.17	NA	-1.38	0.854	0.21		Pat1	LACOL_0212 Uncharacterized protein
LACOL_0213	3064	805	648	358	445	7675	727		826	1176	937	847	896	1090	872		0.716	0.17	0.989	0.02	0.739	0.15		Pat1	LACOL_0213 Phosphatidylethanolamine-binding protein
LACOL_0214	325	98	64	33	67	651	55		81	132	85	72	124	85	61		0.805	0.17	0.629	0.5	0.592	-0.33		Pat1	LACOL_0214 Putative transcriptional regulator
LACOL_0215	3263	572	694	311	691	7104	667		566	538	646	473	895	649	515		0.631	-0.26	0.956	-0.07	0.737	-0.18		Pat1	LACOL_0215 Protein-tyrosine phosphatase
LACOL_0216	2183	441	655	355	646	3250	581		311	340	500	443	686	243	368		0.091	-0.72	0.947	0.09	0.046	-0.8		Pat1	LACOL_0216 Uncharacterized protein
LACOL_0217	1661	405	294	162	254	2840	277		224	296	213	192	256	202	166		0.573	0.25	0.458	0.49	0.592	-0.24		Pat1	LACOL_0217 Putative secreted protein
LACOL_0218	1520	245	238	179	120	2156	257		179	156	150	184	105	133	134		0.709	0.21	0.742	0.33	0.845	-0.12		Pat1	LACOL_0218 Galactokinase
LACOL_0219	4077	449	909	564	579	7240	761		387	231	463	470	411	362	322		0.282	-0.5	0.921	-0.13	0.441	-0.37		Pat1	LACOL_0219 Galactose-1-phosphate uridylyltransferase GalT
LACOL_0220	394	78	66	50	60	578	72		54	58	49	60	62	42	44		0.99	0.01	0.639	0.39	0.415	-0.38		Pat1	LACOL_0220 Galactose operon repressor
LACOL_0221	104	21	34	15	15	280	21		22	24	38	28	24	31	20		0.608	-0.39	NA	-0.19	0.794	-0.2		Pat1	LACOL_0221 Putative sugar specific permease
LACOL_0222	11042	2950	179	105	139	5000	805		1300	1881	113	108	122	310	422		5.55123e-36	3.81	2.63187e-09	2.11	2.99459e-07	1.7		Pat5	LACOL_0222 1,3-propanediol dehydrogenase
LACOL_0223	2332	644	1052	930	545	3063	510		251	376	608	879	438	174	244		0.033	-1.03	0.562	0.57	0	-1.6		Pat3	LACOL_0223 Proton/glutamate symport protein
LACOL_0224	11487	3699	6316	4143	3155	20438	3231		874	1524	2576	2763	1792	818	1093		0.026	-0.99	0.778	0.31	0.002	-1.3			LACOL_0224 Oligoendopeptidase F
LACOL_0225	1204	362	397	218	396	1348	179		184	300	326	293	453	109	122		0.226	-0.55	0.05	1.06	9.99875e-06	-1.61		Pat2	LACOL_0225 Cation ABC transporter periplasmic cation-binding protein
LACOL_0226	285	81	62	47	55	1099	96		80	123	94	116	116	163	120		0.891	-0.1	0.542	-0.52	0.414	0.42		Pat1	LACOL_0226 MarR family transcriptional regulator
LACOL_0227	399	37	76	58	44	764	105		85	43	87	109	70	86	100		0.541	-0.4	0.678	-0.48	0.912	0.08		Pat1	LACOL_0227 Uncharacterized sugar epimerase YhfK
LACOL_0228	107	18	8	11	10	122	9		32	29	13	29	22	19	12		0.486	0.6	NA	0.93	0.734	-0.32		Pat1	LACOL_0228 Universal stress protein
LACOL_0229	529	154	224	117	189	1454	188		138	217	313	267	368	199	218		0.036	-0.84	0.797	-0.26	0.169	-0.58		Pat1	LACOL_0229 N-Acyltransferase superfamily protein
LACOL_0230	59511	5829	4760	3220	2529	30706	4226		5714	3031	2450	2711	1813	1552	1805		0.048	0.94	0.015	1.39	0.414	-0.45		Pat1	LACOL_0230 Phosphogluconate dehydrogenase [decarboxylating]
LACOL_0231	207	57	62	22	54	522	61		45	67	73	42	88	60	59		0.67	-0.29	0.939	-0.11	0.8	-0.17		Pat1	LACOL_0231 MarR family transcriptional regulator
LACOL_0232	1009	110	262	125	159	1762	221		78	46	109	85	92	72	76		0.241	-0.57	0.844	-0.22	0.501	-0.35		Pat1	LACOL_0232 ATP-binding cassette transporter A
LACOL_0233	33711	3921	2165	1301	1256	20183	3037		3138	1977	1080	1062	873	989	1257		0	1.37	0.019	1.19	0.747	0.18		Pat4	LACOL_0233 Glucose-6-phosphate dehydrogenase
LACOL_0234	5226	1030	419	183	500	11643	1853		608	648	261	187	434	712	958		0.015	1.12	0.703	-0.42	0	1.54		Pat3	LACOL_0234 Major facilitator superfamily transporter
LACOL_0235	14492	2903	1047	571	1063	33126	4716		1309	1420	507	452	717	1575	1895		6.89238e-05	1.31	0.673	-0.35	1.70285e-07	1.66		Pat3	LACOL_0235 Putative glycerol kinase
LACOL_0236	203	43	64	38	33	348	46		65	74	109	106	78	58	65		0.363	-0.5	0.902	0.17	0.174	-0.67		Pat1	LACOL_0236 PhnB family protein
LACOL_0237	141	53	36	22	29	265	14		17	34	23	23	26	17	7		0.962	0.06	0.363	0.96	0.169	-0.91		Pat1	LACOL_0237 Major facilitator superfamily multidrug transporter
LACOL_0238	242	88	32	20	38	302	30		52	103	37	38	61	34	29		0.21	0.76	0.087	1.24	0.468	-0.48		Pat1	LACOL_0238 Predicted DNA alkylation repair enzyme
LACOL_0239	629	227	30	12	25	353	47		103	200	26	17	30	30	34		1.13918e-08	2.6	1.36455e-05	2.22	0.567	0.38		Pat4	LACOL_0239 Possible RpiR family transcriptional regulator
LACOL_0240	4410	470	280	155	174	2260	305		667	385	227	206	196	180	205		0.001	1.36	0.002	1.47	0.861	-0.11		Pat4	LACOL_0240 Putative 6-phosphogluconate dehydrogenase
LACOL_0241	299	101	73	44	31	954	54		47	86	62	61	37	79	38		0.689	0.31	0.935	0.14	0.836	0.17		Pat1	LACOL_0241 Bacitracin transporter BcrA
LACOL_0242	1102	296	265	187	158	2659	281		290	422	374	432	311	369	329		0.929	-0.06	0.992	0.01	0.891	-0.08		Pat1	LACOL_0242 Uncharacterized protein
LACOL_0243	4839	582	985	715	664	8122	993		806	525	880	1045	826	712	736		0.349	-0.43	0.929	-0.11	0.492	-0.32		Pat1	LACOL_0243 Putative glutamate 5-kinase
LACOL_0244	4755	414	1026	502	777	8762	1085		526	248	609	487	642	510	534		0.326	-0.54	0.714	-0.41	0.846	-0.13		Pat1	LACOL_0244 Putative gamma-glutamyl phosphate reductase
LACOL_0245	74	40	5	13	5	222	40		9	25	3	13	4	14	21		0.163	1.3	NA	-0.08	0.123	1.38		Pat1	LACOL_0245 AraC family transcriptional regulator
LACOL_0246	948	194	337	214	289	2462	269		65	72	124	129	148	89	82		0.001	-0.94	0.638	-0.32	0.048	-0.62		Pat1	LACOL_0246 Putative xylosidase
LACOL_0247	968	310	400	251	447	2259	308		107	186	238	244	370	132	152		0.027	-0.95	0.988	0.03	0.019	-0.97		Pat1	LACOL_0247 Major facilitator superfamily permease
LACOL_0248	2219	239	1063	662	804	4084	608		262	153	673	685	709	254	319		4.26905e-06	-1.69	0.619	-0.45	0.001	-1.24		Pat3	LACOL_0248 Putative ATP/GTP binding protein
LACOL_0249	7661	2046	5216	2835	4534	138251	10984		740	1071	2702	2402	3270	7030	4720		1.37293e-06	-1.61	1.02167e-14	-2.7	0.002	1.09		Pat5	LACOL_0249 Succinate-semialdehyde dehydrogenase [NADP] 1
LACOL_0250	1696	208	608	319	281	3037	377		80	53	153	131	98	75	79		0.036	-0.92	0.873	-0.2	0.11	-0.72		Pat1	LACOL_0250 Probable phosphoglycerol transferase
LACOL_0251	750	155	154	68	75	2294	159		74	83	82	59	56	120	70		0.653	0.27	0.812	-0.28	0.275	0.55		Pat1	LACOL_0251 ErfK/YbiS/YcfS/YnhG superfamily protein
LACOL_0252	721	160	143	91	164	1347	147		189	227	201	209	321	186	171		0.692	-0.21	0.837	0.21	0.354	-0.42		Pat1	LACOL_0252 Putative methylated-DNA--[protein]-cysteine S-methyltransferase
LACOL_0253	7117	632	146	59	109	1342	306		1289	620	142	94	147	128	247		7.59346e-10	2.94	4.72379e-05	2.37	0.39	0.57		Pat4	LACOL_0253 3-alpha-(or 20-beta)-hydroxysteroid dehydrogenase FabG3
LACOL_0254	64	53	10	12	11	412	24		17	75	14	27	21	56	28		0.246	1.09	NA	0.02	0.245	1.07		Pat1	LACOL_0254 Uncharacterized protein
LACOL_0255	109615	9020	246	207	215	1403	271		5782	2577	70	96	85	39	64		1.61938e-41	5.69	1.8068e-43	6.37	0.251	-0.68		Pat4	LACOL_0255 Aldehyde-alcohol dehydrogenase
LACOL_0256	3214	482	210	77	167	2783	422		274	223	96	58	106	125	160		0	1.54	0.228	0.81	0.11	0.73		Pat1	LACOL_0256 Putative L-ribulokinase
LACOL_0257	1576	88	313	208	258	3127	263		297	90	316	344	363	310	221		0.25	-0.76	0.772	-0.42	0.642	-0.34		Pat1	LACOL_0257 Putative L-ribulose-5-phosphate 4-epimerase
LACOL_0258	213	58	49	29	43	747	52		30	45	37	36	46	56	33		0.906	-0.1	0.806	-0.3	0.754	0.2		Pat1	LACOL_0258 Probable voltage-gated potassium channel subunit beta
LACOL_0259	594	238	117	77	106	2229	182		92	199	97	104	122	181	125		0.476	0.42	0.939	-0.11	0.33	0.53		Pat1	LACOL_0259 AraC-like transcriptional regulator YisR
LACOL_0260	1386	404	375	194	341	2387	318		93	146	135	114	170	84	95		0.681	-0.22	0.639	0.4	0.138	-0.62		Pat1	LACOL_0260 Glycosyl hydrolases family 31 alpha-xylosidase
LACOL_0261	9	4	3	1	3	16	5		7	16	12	6	16	6	16		NA	-0.21	NA	0.01	NA	-0.22		Pat1	LACOL_0261 Uncharacterized protein
LACOL_0262	800	155	168	101	163	1466	170		78	82	88	86	119	75	74		0.553	-0.26	0.923	0.1	0.373	-0.37		Pat1	LACOL_0262 Putative xylose-proton symporter
LACOL_0263	332	83	81	37	65	795	59		23	31	30	23	34	29	18		0.903	-0.09	0.908	0.16	0.671	-0.25		Pat1	LACOL_0263 Protein of hypothetical function DUF1680
LACOL_0264	2880	645	246	86	190	8550	869		453	550	208	119	223	708	609		0	1.46	0.673	-0.4	2.96928e-07	1.86		Pat3	LACOL_0264 Fructokinase
LACOL_0265	81	41	27	22	32	678	74		13	35	23	30	38	56	52		0.602	-0.41	0.118	-1.28	0.169	0.87		Pat1	LACOL_0265 AraC-type DNA-binding domain-containing protein
LACOL_0266	1540	355	87	58	102	1882	227		155	193	47	51	76	99	101		3.61024e-06	1.6	0.156	0.78	0.036	0.82		Pat1	LACOL_0266 Putative xylose-proton symporter
LACOL_0267	203	31	27	26	20	476	62		22	18	16	25	16	27	30		0.835	0.16	0.662	-0.47	0.26	0.63		Pat1	LACOL_0267 Putative galactoside permease
LACOL_0268	322	32	81	43	62	631	120		46	25	62	53	66	47	76		0.229	-0.71	0.445	-0.74	0.965	0.03		Pat1	LACOL_0268 Alpha-N-arabinofuranosidase 2
LACOL_0269	830	292	175	112	98	2460	269		48	92	55	57	43	75	70		0.416	0.44	0.957	-0.07	0.303	0.51		Pat1	LACOL_0269 Uncharacterized protein
LACOL_0270	241	27	40	37	54	517	50		24	15	21	33	40	27	22		0.327	-0.61	0.823	-0.31	0.649	-0.3		Pat1	LACOL_0270 Glucuronide transporter UidB
LACOL_0271	491	175	113	71	114	1444	149		45	86	55	57	78	69	60		0.96	0.05	0.992	-0.02	0.92	0.06		Pat1	LACOL_0271 Alpha-N-arabinofuranosidase 1
LACOL_0272	136	43	25	13	26	341	44		22	37	22	18	31	29	31		0.701	0.29	0.964	-0.07	0.597	0.36		Pat1	LACOL_0272 AraC family transcriptional regulator YisR
LACOL_0273	2250	275	545	296	383	5016	514		363	240	471	419	461	426	369		0.198	-0.54	0.651	-0.38	0.748	-0.16		Pat1	LACOL_0273 Aldo/keto reductase YtbE
LACOL_0274	338	86	39	20	32	878	57		43	60	27	22	31	59	32		0.071	0.95	0.935	0.13	0.125	0.82		Pat1	LACOL_0274 Arabinose metabolism transcriptional repressor
LACOL_0275	942	127	90	64	52	1968	190		91	66	47	54	37	100	81		0.068	0.81	0.873	-0.19	0.015	1			LACOL_0275 L-arabinose isomerase
LACOL_0276	8956	682	591	359	396	35549	2778		1228	507	435	432	405	2566	1695		0.04	1.07	0.067	-1.27	1.78654e-07	2.34		Pat3	LACOL_0276 Aldo/keto reductase family protein
LACOL_0277	330	139	23	20	38	5819	147		80	184	30	43	69	747	159		0.059	1.49	0.074	-1.8	8.81506e-07	3.28			LACOL_0277 Uncharacterized protein
LACOL_0278	3260	497	254	168	181	4026	880		679	561	284	307	282	441	815		0.009	1.12	0.992	-0.02	0.007	1.14		Pat3	LACOL_0278 L-cystine ABC transporter permease protein
LACOL_0279	10612	3608	863	442	731	26079	3049		1700	3130	741	621	874	2199	2172		1.75357e-06	1.7	0.921	0.13	1.08861e-05	1.57		Pat3	LACOL_0279 L-cystine ABC transporter periplasmic L-cystine-binding protein
LACOL_0280	1499	328	104	77	97	2961	387		141	167	52	63	68	147	162		1.66471e-05	1.35	0.995	-0.01	1.1811e-05	1.36		Pat3	LACOL_0280 Glutamyl-tRNA(Gln) amidotransferase subunit A
LACOL_0281	5152	1086	1702	972	1624	7419	1250		436	498	772	721	1026	331	471		0.027	-0.83	0.829	0.21	0.003	-1.04			LACOL_0281 Uncharacterized ABC transporter ATP-binding protein YkpA
LACOL_0282	8247	980	2220	1292	1772	13397	2140		793	511	1145	1090	1273	678	916		0.048	-0.81	0.772	-0.28	0.234	-0.53		Pat1	LACOL_0282 Putative dipeptidase A
LACOL_0283	2440	338	372	224	455	4032	482		442	332	361	356	615	384	388		0.796	-0.16	0.993	0.01	0.763	-0.17		Pat1	LACOL_0283 3-dehydroquinate dehydratase 2
LACOL_0284	496	82	47	21	34	1847	294		48	43	24	18	25	94	126		0.017	1.05	0.01	-1.26	6.90619e-10	2.31		Pat5	LACOL_0284 Lactose permease
LACOL_0285	29	16	0	1	3	170	31		17	50	0	5	13	51	79		0.051	2.5	NA	-1.08	0.002	3.59		Pat3	LACOL_0285 Uncharacterized protein
LACOL_0286	218	73	35	24	45	736	47		45	82	39	43	69	80	43		0.673	0.32	0.992	-0.02	0.636	0.34		Pat1	LACOL_0286 HD superfamily hydrolase
LACOL_0287	307	118	38	31	26	759	58		51	106	34	45	32	66	43		0.055	1.07	0.696	0.47	0.336	0.6		Pat1	LACOL_0287 Putative membrane protein
LACOL_0288	602	190	76	24	41	542	88		86	148	59	30	44	41	56		0.005	1.38	0.059	1.26	0.871	0.12		Pat1	LACOL_0288 TerC family membrane protein
LACOL_0289	934	168	181	96	137	864	185		169	164	175	152	185	82	148		0.986	-0.01	0.539	0.54	0.256	-0.56		Pat1	LACOL_0289 Uncharacterized protein
LACOL_0290	507	61	78	60	65	441	94		141	92	116	146	135	65	116		0.861	-0.13	0.734	0.42	0.345	-0.55		Pat1	LACOL_0290 YbaK/EbsC family deacylase
LACOL_0291	503	124	95	55	89	800	93		95	127	96	91	125	79	78		0.881	0.09	0.539	0.48	0.414	-0.38		Pat1	LACOL_0291 HTH-type transcriptional regulator GmuR
LACOL_0292	101896	22835	17088	11147	12434	114356	17973		5696	6913	5122	5464	5189	3364	4469		0.494	0.28	0.165	0.68	0.274	-0.4		Pat1	LACOL_0292 Phosphoketolase
LACOL_0293	51	9	30	13	31	120	14		18	17	58	41	83	23	22		0.004	-1.72	NA	-0.3	0.015	-1.42		Pat3	LACOL_0293 Endoribonuclease L-PSP family protein
LACOL_0294	52	8	17	4	8	45	8		15	12	26	10	17	7	10		0.748	-0.37	NA	0.81	0.188	-1.19		Pat1	LACOL_0294 Phosphoribosylaminoimidazole carboxylase catalytic subunit PurE
LACOL_0295	191	25	47	19	17	228	37		23	16	30	20	15	15	20		0.894	-0.13	0.869	0.26	0.596	-0.39		Pat1	LACOL_0295 Phosphoribosylaminoimidazole carboxylase ATPase subunit PurK
LACOL_0296	59	17	19	14	14	79	12		11	17	19	23	20	8	10		0.461	-0.58	NA	0.66	0.058	-1.24		Pat1	LACOL_0296 Phosphoribosylaminoimidazolesuccinocarboxamide synthase PurC
LACOL_0297	38	2	9	7	5	53	12		20	6	26	33	20	15	29		0.516	-0.77	NA	-0.44	0.791	-0.33		Pat1	LACOL_0297 Phosphoribosylformylglycinamidine synthase subunit PurS
LACOL_0298	171	21	48	30	32	420	47		35	23	53	54	49	45	43		0.165	-0.75	0.586	-0.53	0.735	-0.22		Pat1	LACOL_0298 Phosphoribosylformylglycinamidine synthase 1 PurQ
LACOL_0299	739	189	154	85	159	860	138		46	64	52	47	74	28	38		0.956	-0.05	0.322	0.72	0.079	-0.77		Pat1	LACOL_0299 Phosphoribosylformylglycinamidine synthase 2 PurL
LACOL_0300	1256	270	301	164	230	1785	325		117	136	150	134	160	87	134		0.682	-0.21	0.857	0.19	0.377	-0.4		Pat1	LACOL_0300 Amidophosphoribosyltransferase PurF
LACOL_0301	295	61	66	44	57	391	52		39	44	47	51	56	27	31		0.57	-0.3	0.505	0.53	0.045	-0.82		Pat1	LACOL_0301 Phosphoribosylformylglycinamidine cyclo-ligase PurM
LACOL_0302	252	25	69	31	49	399	35		60	32	88	65	87	50	37		0.224	-0.72	0.936	0.13	0.126	-0.85		Pat1	LACOL_0302 Phosphoribosylglycinamide formyltransferase PurN
LACOL_0303	710	193	183	130	116	1378	152		64	94	88	102	78	65	61		0.728	-0.18	0.742	0.3	0.257	-0.49		Pat1	LACOL_0303 Bifunctional purine biosynthesis protein PurH
LACOL_0304	142	27	36	35	37	286	54		16	16	21	34	30	16	26		0.164	-0.8	0.743	-0.4	0.518	-0.4		Pat1	LACOL_0304 Phosphoribosylamine--glycine ligase PurD
LACOL_0305	316	38	31	29	25	761	56		115	75	61	93	68	146	91		0.509	0.44	0.829	-0.29	0.207	0.73		Pat1	LACOL_0305 GntR family transcriptional regulator
LACOL_0306	387	21	60	35	34	660	82		75	22	62	59	49	67	70		0.885	-0.15	0.772	-0.43	0.732	0.29		Pat1	LACOL_0306 ABC transporter ATP-binding protein
LACOL_0307	31	10	3	2	4	78	6		5	9	3	3	5	7	5		0.445	0.97	NA	0.2	0.543	0.77		Pat1	LACOL_0307 Putative ABC transporter permease component
LACOL_0308	2330	177	298	102	229	1968	465		357	147	245	137	262	159	317		0.755	0.28	0.957	0.1	0.845	0.17		Pat1	LACOL_0308 Na(+) ABC exporter, ATP-binding subunit
LACOL_0309	2159	245	292	187	157	2200	400		237	145	172	180	128	127	195		0.642	0.29	0.836	0.26	0.969	0.02		Pat1	LACOL_0309 Na(+) ABC exporter, permease subunit
LACOL_0310	98	24	21	16	16	85	13		24	32	28	35	30	11	14		0.891	-0.13	NA	1.18	0.028	-1.31			LACOL_0310 Putative PadR-like transcription regulator
LACOL_0311	1981	143	526	322	241	3073	434		176	69	250	251	160	144	171		0.189	-0.81	0.821	-0.34	0.479	-0.47		Pat1	LACOL_0311 Drug resistance MFS-type transporter
LACOL_0312	46	10	1	0	4	132	22		14	17	2	0	9	21	30		0.074	2.12	NA	-0.73	0.008	2.85			LACOL_0312 Putative universal stress protein
LACOL_0313	14362	1477	698	349	535	71662	4201		1952	1087	509	416	543	5127	2540		0	1.67	0.044	-1.31	1.06409e-12	2.98		Pat5	LACOL_0313 Lipoate-protein ligase LplJ
LACOL_0314	66	25	9	18	15	102	23		23	47	17	55	39	19	36		0.959	-0.08	NA	0.36	0.651	-0.44		Pat1	LACOL_0314 Uncharacterized protein
LACOL_0315	158	57	42	34	32	342	36		46	90	65	87	69	52	46		0.835	-0.16	0.745	0.39	0.363	-0.55		Pat1	LACOL_0315 Uncharacterized protein
LACOL_0316	230	43	39	27	45	419	59		37	37	34	38	54	35	42		0.848	-0.14	0.977	-0.04	0.889	-0.09		Pat1	LACOL_0316 Putative SAM-dependent methyltransferase
LACOL_0317	981	133	236	99	272	1727	242		321	236	415	284	665	298	353		0.229	-0.66	0.886	-0.21	0.439	-0.46		Pat1	LACOL_0317 Putative Ans operon transcriptional repressor
LACOL_0318	2037	367	489	240	572	3500	594		305	298	393	315	639	276	396		0.302	-0.55	0.908	-0.16	0.475	-0.39		Pat1	LACOL_0318 S33 family lysophophospholipase
LACOL_0319	546	95	133	72	103	1020	138		86	81	112	99	121	85	97		0.389	-0.38	0.929	-0.1	0.531	-0.28		Pat1	LACOL_0319 Alpha/beta hydrolase family protein
LACOL_0320	3406	412	718	454	428	6330	842		226	148	256	265	212	221	249		0.474	-0.35	0.742	-0.31	0.951	-0.04		Pat1	LACOL_0320 Na(+)/H(+) antiporter NhaP2
LACOL_0321	195	46	47	30	42	592	67		55	70	70	74	88	87	83		0.571	-0.32	0.574	-0.48	0.772	0.17		Pat1	LACOL_0321 Uncharacterized protein
LACOL_0322	14	3	2	2	7	23	6		6	7	4	7	22	5	11		NA	-0.78	NA	-0.24	NA	-0.54		Pat1	LACOL_0322 Putative integral membrane protein
LACOL_0323	246	43	52	30	83	465	69		52	49	59	55	130	51	65		0.306	-0.65	0.908	-0.19	0.473	-0.47		Pat1	LACOL_0323 Hydroxymethylpyrimidine ECF transporter transmembrane component YkoC
LACOL_0324	442	131	172	89	179	605	101		44	70	91	77	132	31	44		0.094	-0.82	0.542	0.57	0.001	-1.39			LACOL_0324 Hydroxymethylpyrimidine ECF transporter duplicated ATPase component YkoD
LACOL_0325	263	82	71	64	48	308	42		62	105	90	133	85	38	44		0.628	-0.31	0.16	1	0.005	-1.3			LACOL_0325 Hydroxymethylpyrimidine ECF transporter substrate-specific component YkoE
LACOL_0326	9835	1612	766	316	489	12074	2404		1408	1250	588	397	523	910	1531		0	1.42	0.929	0.12	0.001	1.3		Pat3	LACOL_0326 Inosine-uridine preferring nucleoside hydrolase
LACOL_0327	392	135	71	68	84	972	91		54	101	52	82	86	70	56		0.939	0.07	0.837	0.25	0.774	-0.18		Pat1	LACOL_0327 Ferredoxin--NADP reductase
LACOL_0328	15816	2530	4050	1607	2558	29071	3729		1018	882	1398	907	1230	985	1068		0.534	-0.29	0.923	-0.11	0.716	-0.18		Pat1	LACOL_0328 Glycerol phosphate lipoteichoic acid synthase 1
LACOL_0329	14	0	7	1	1	29	1		7	0	19	5	4	8	2		NA	-1.08	NA	-0.28	NA	-0.8		Pat1	LACOL_0329 Uncharacterized protein
LACOL_0330	488	74	112	48	92	629	100		101	83	125	87	142	69	92		0.57	-0.32	0.844	0.23	0.268	-0.55		Pat1	LACOL_0330 2,3-bisphosphoglycerate-dependent phosphoglycerate mutase GpmA1
LACOL_0331	1472	188	340	125	375	2381	365		466	322	577	347	886	396	514		0.35	-0.57	0.904	-0.2	0.553	-0.38		Pat1	LACOL_0331 Putative N-acyltransferase
LACOL_0332	242	50	40	57	55	695	90		77	86	68	159	131	117	128		0.405	-0.51	0.567	-0.58	0.92	0.07		Pat1	LACOL_0332 GlnR-like HTH domain-containig protein
LACOL_0333	1651	256	394	244	225	3267	372		211	177	270	274	215	220	212		0.415	-0.36	0.891	-0.14	0.636	-0.21		Pat1	LACOL_0333 Aspartate-semialdehyde dehydrogenase
LACOL_0334	67	23	31	17	29	232	27		10	19	25	22	32	18	18		0.111	-0.96	NA	-0.43	0.418	-0.53		Pat1	LACOL_0334 Magnesium transporter CorA
LACOL_0335	1390	181	337	242	194	2172	389		195	138	254	298	204	161	243		0.27	-0.57	0.826	-0.26	0.586	-0.3		Pat1	LACOL_0335 Choloylglycine hydrolase (Bile salt hydrolase)
LACOL_0336	1982	448	509	314	368	5052	494		298	364	410	414	413	399	330		0.428	-0.3	0.864	-0.15	0.704	-0.16		Pat1	LACOL_0336 Uncharacterized RNA pseudouridine synthase YhcT
LACOL_0337	1802	561	738	322	708	4445	494		323	544	708	505	946	419	393		0.123	-0.73	0.956	0.08	0.075	-0.8		Pat1	LACOL_0337 Uncharacterized membrane protein YceF
LACOL_0338	27	5	3	0	11	49	1		12	12	7	0	36	11	2		NA	-0.23	NA	0.69	NA	-0.92		Pat1	LACOL_0338 Thioredoxin
LACOL_0339	183	51	106	80	90	1246	119		40	60	123	152	146	142	115		5.03567e-05	-1.52	0.002	-1.42	0.865	-0.1		Pat4	LACOL_0339 Carbonic anhydrase alpha
LACOL_0340	1312	99	666	434	372	5343	676		209	85	568	605	442	447	478		8.9187e-05	-1.82	0.008	-1.62	0.768	-0.2		Pat4	LACOL_0340 2-hydroxy-3-oxopropionate reductase
LACOL_0341	218	30	57	30	40	508	66		43	32	60	51	58	52	57		0.309	-0.55	0.578	-0.51	0.955	-0.04		Pat1	LACOL_0341 Putative Zn-dependent protease
LACOL_0342	4	4	0	0	0	8	1		2	11	0	0	0	2	2		NA	17.59	NA	1.42	NA	16.17		Pat1	LACOL_0342 Uncharacterized protein
LACOL_0343	118	27	25	26	27	165	46		20	24	22	38	33	14	34		0.536	-0.49	NA	-0.1	0.627	-0.39		Pat1	LACOL_0343 Nicotinate-nucleotide diphosphorylase [carboxylating]
LACOL_0344	297	81	57	27	42	656	60		34	50	35	27	36	40	31		0.54	0.35	0.844	0.22	0.845	0.12		Pat1	LACOL_0344 Metabolite transport protein YceI
LACOL_0345	336	102	61	25	40	782	108		59	97	57	38	52	72	84		0.234	0.63	0.985	-0.03	0.195	0.66		Pat1	LACOL_0345 Nudix hydrolase suprefamily protein
LACOL_0346	2984	368	252	147	234	6440	635		242	162	110	104	142	275	229		0.048	0.8	0.745	-0.31	0.003	1.11			LACOL_0346 Putative myosin-cross-reactive antigen
LACOL_0347	763	74	164	127	130	1261	126		137	72	158	200	174	119	101		0.164	-0.7	0.983	-0.04	0.179	-0.67		Pat1	LACOL_0347 ABC-type uncharacterized transport system ATPase component
LACOL_0348	2279	277	534	371	449	3861	511		348	229	437	497	512	310	347		0.078	-0.7	0.875	-0.17	0.202	-0.53		Pat1	LACOL_0348 ABC transporter membrane spanning permease
LACOL_0349	1850	240	490	307	388	1797	315		257	180	365	374	402	131	194		0.07	-0.76	0.612	0.44	0.002	-1.2			LACOL_0349 ABC transporter substrate binding component
LACOL_0350	629	87	155	85	140	1314	170		80	60	106	95	134	88	97		0.152	-0.62	0.678	-0.37	0.61	-0.25		Pat1	LACOL_0350 Putative phosphoserine transaminase
LACOL_0351	495	96	120	63	69	880	93		57	60	74	64	59	53	48		0.77	-0.16	0.836	0.21	0.422	-0.36		Pat1	LACOL_0351 Phosphoglycerate dehydrogenase
LACOL_0352	73	17	4	7	2	242	36		26	33	8	22	5	45	57		0.1	1.41	NA	-0.81	0.003	2.22			LACOL_0352 ManO family protein
LACOL_0353	10852	2002	341	219	299	17528	1409		1534	1533	259	272	316	1304	886		5.5092e-18	2.47	0.448	0.49	1.45689e-11	1.98		Pat3	LACOL_0353 PTS system mannose-specific EIIAB component ManX
LACOL_0354	9120	1988	268	212	167	9119	1281		1553	1834	245	317	212	818	971		2.84383e-19	2.73	0.059	0.92	1.37216e-08	1.81		Pat3	LACOL_0354 PTS system mannose-specific IIC component ManY
LACOL_0355	5940	586	145	109	118	5076	654		892	477	117	144	132	401	437		1.40667e-10	2.43	0.351	0.72	1.85422e-05	1.7		Pat3	LACOL_0355 PTS system mannose-specific IID component ManZ
LACOL_0356	2064	201	553	304	452	4845	451		346	183	498	447	566	428	337		0.053	-0.88	0.581	-0.51	0.477	-0.38		Pat1	LACOL_0356 FeS cluster assembly ABC-type ATPase 2 SufC2
LACOL_0357	6782	1138	1577	1088	1001	9156	1211		721	655	899	1014	794	512	572		0.346	-0.37	0.638	0.34	0.03	-0.72		Pat1	LACOL_0357 FeS cluster assembly protein 2 SufD2
LACOL_0358	3600	382	825	560	434	6032	733		399	229	491	545	359	352	362		0.309	-0.53	0.906	-0.17	0.499	-0.37		Pat1	LACOL_0358 Cysteine desulfurase 2 SufS2
LACOL_0359	1078	165	290	209	150	1612	175		330	273	475	560	342	259	238		0.203	-0.58	0.772	0.29	0.032	-0.87		Pat1	LACOL_0359 FeS cluster assembly NifU-like protein 2 NifU2
LACOL_0360	5091	440	1565	1101	792	10955	1170		498	233	821	945	579	564	509		0.037	-1.06	0.627	-0.53	0.363	-0.53		Pat1	LACOL_0360 FeS cluster assembly protein 2 SufB2
LACOL_0361	32	12	2	5	11	50	7		14	29	5	19	36	12	14		0.962	0.09	NA	0.7	0.628	-0.61		Pat1	LACOL_0361 Probable FeS cluster assembly protein 2 SufT2
LACOL_0362	284	112	94	51	42	761	81		64	137	114	101	71	90	81		0.966	0.04	0.908	0.18	0.851	-0.14		Pat1	LACOL_0362 Maltose O-acetyltransferase
LACOL_0363	193	18	52	28	33	235	36		65	33	93	82	82	41	54		0.241	-0.73	0.935	0.14	0.136	-0.87		Pat1	LACOL_0363 Peptide deformylase 2
LACOL_0364	448	151	134	56	123	1181	125		97	178	156	107	199	135	121		0.8	-0.18	0.96	0.07	0.69	-0.25		Pat1	LACOL_0364 Phosphoglycolate phosphatase
LACOL_0365	112	46	35	8	38	290	15		26	57	43	16	65	35	15		0.983	-0.04	NA	0.63	0.463	-0.66		Pat1	LACOL_0365 TetR family transcriptional regulator
LACOL_0366	135	74	43	26	43	523	64		33	97	56	55	78	67	69		0.996	0	0.939	-0.13	0.878	0.13		Pat1	LACOL_0366 Putative NAD(P)H dehydrogenase
LACOL_0367	2948	640	477	294	277	4110	645		467	550	405	409	328	343	455		0.316	0.43	0.674	0.34	0.874	0.08		Pat1	LACOL_0367 Homoserine kinase
LACOL_0368	11768	1970	1893	1110	1218	20991	2588		1259	1142	1086	1042	973	1182	1232		0.54	0.24	0.995	-0.01	0.519	0.24		Pat1	LACOL_0368 Homoserine dehydrogenase
LACOL_0369	1248	327	282	144	247	2993	377		115	164	140	117	170	145	155		0.977	-0.02	0.917	-0.12	0.851	0.1		Pat1	LACOL_0369 Threonine synthase, putative
LACOL_0370	69	26	39	31	20	337	30		25	51	76	98	54	64	48		0.085	-1.08	0.572	-0.68	0.579	-0.4		Pat1	LACOL_0370 Glyoxalase domain-containing protein
LACOL_0371	458	115	170	88	254	664	100		140	190	279	236	580	107	136		0.034	-1.12	0.737	0.44	0.001	-1.56		Pat3	LACOL_0371 N-Acyltransferase
LACOL_0372	1230	303	376	167	436	1952	245		109	146	179	130	289	91	97		0.219	-0.63	0.678	0.43	0.017	-1.06			LACOL_0372 Drug resistance ABC transporter ATP-binding protein
LACOL_0373	6393	1473	717	440	690	6769	920		1402	1750	843	846	1130	781	897		0.023	0.76	0.039	0.9	0.763	-0.14		Pat1	LACOL_0373 Putative HAD family phosphatase
LACOL_0374	12727	3460	4302	1913	4777	21310	4407		708	1042	1283	933	1984	624	1090		0.241	-0.66	0.994	0.01	0.223	-0.67		Pat1	LACOL_0374 Phage infection protein 1 YhgE1
LACOL_0375	497	143	119	87	89	490	88		128	199	164	197	171	66	101		0.858	-0.12	0.12	0.97	0.011	-1.09			LACOL_0375 TetR family transcriptional regulator
LACOL_0376	2368	539	548	261	381	6566	766		357	440	443	345	429	521	513		0.983	-0.02	0.574	-0.38	0.329	0.37		Pat1	LACOL_0376 Proline iminopeptidase
LACOL_0377	302	53	59	52	67	782	76		43	40	45	64	71	58	48		0.346	-0.48	0.737	-0.35	0.813	-0.14		Pat1	LACOL_0377 Possible biotin--[acetyl-CoA-carboxylase] ligase BirA
LACOL_0378	844	203	167	131	228	2120	243		211	275	224	288	426	280	271		0.509	-0.34	0.873	-0.19	0.788	-0.15		Pat1	LACOL_0378 Biotin ECF transporter substrate-specific component BioY
LACOL_0379	1686	288	249	163	234	1960	310		95	88	75	81	99	58	78		0.796	0.14	0.554	0.44	0.5	-0.3		Pat1	LACOL_0379 Xaa-Pro dipeptidyl-peptidase
LACOL_0380	1323	209	360	198	212	2187	255		167	143	244	220	200	146	144		0.212	-0.49	0.917	0.11	0.098	-0.6		Pat1	LACOL_0380 Spermidine/putrescine import ATP-binding protein PotA
LACOL_0381	411	30	157	87	62	530	97		69	27	142	129	78	47	73		0.055	-1.2	0.891	-0.24	0.136	-0.96		Pat1	LACOL_0381 Spermidine/putrescine transport system permease protein PotB
LACOL_0382	405	52	113	90	55	654	98		67	47	101	131	68	57	73		0.164	-0.76	0.923	-0.15	0.266	-0.62		Pat1	LACOL_0382 Spermidine/putrescine transport system permease protein PotC
LACOL_0383	431	92	110	91	65	1065	94		55	64	76	102	62	72	54		0.434	-0.41	0.947	-0.09	0.543	-0.32		Pat1	LACOL_0383 Spermidine/putrescine-binding periplasmic protein PotD
LACOL_0384	5110	1337	1592	976	1145	5792	881		499	707	834	836	835	298	383		0.237	-0.46	0.092	0.81	4.08032e-05	-1.27			LACOL_0384 Lincomycin resistance protein LmrB
LACOL_0385	308	64	48	55	76	614	65		30	34	25	47	56	32	28		0.533	-0.38	0.956	0.09	0.418	-0.46		Pat1	LACOL_0385 Efflux transporter
LACOL_0386	134	31	14	8	19	229	35		44	55	24	23	46	39	51		0.35	0.67	NA	0.13	0.46	0.53		Pat1	LACOL_0386 MarR family transcriptional regulator
LACOL_0387	1298	236	222	149	170	2308	413		128	126	118	129	126	120	182		0.932	0.06	0.806	-0.24	0.518	0.3		Pat1	LACOL_0387 Uncharacterized amino acid permease YfnA
LACOL_0388	44	9	19	11	14	113	10		14	16	33	31	34	19	14		0.12	-1.12	NA	-0.22	0.202	-0.9		Pat1	LACOL_0388 NUDIX domain-containing hydrolase
LACOL_0389	1886	87	298	140	220	3902	326		467	117	396	304	407	509	359		0.759	-0.28	0.737	-0.53	0.769	0.25		Pat1	LACOL_0389 Guanylate kinase
LACOL_0390	224	55	45	22	23	448	61		68	91	74	59	53	72	83		0.572	0.35	0.988	0.03	0.596	0.32		Pat1	LACOL_0390 Zinc/ferric uptake regulation protein Zur/Fur
LACOL_0391	199	67	36	9	28	416	42		45	82	43	18	47	49	42		0.25	0.77	0.753	0.42	0.648	0.34		Pat1	LACOL_0391 Uncharacterized protein
LACOL_0392	1088	355	184	107	186	2861	225		387	684	351	334	494	536	356		0.407	0.45	0.837	0.24	0.73	0.21		Pat1	LACOL_0392 Uncharacterized protein
LACOL_0393	2280	167	408	231	334	3212	404		384	152	369	341	420	285	303		0.486	-0.44	0.951	-0.1	0.598	-0.34		Pat1	LACOL_0393 Uncharacterized protein
LACOL_0394	6508	1326	608	415	345	7701	1082		747	824	374	418	296	465	552		0.001	1.13	0.289	0.62	0.195	0.51		Pat1	LACOL_0394 Aspartate transaminase
LACOL_0395	17267	2199	3461	2079	3149	32658	3795		3191	2201	3429	3369	4344	3176	3119		0.315	-0.43	0.826	-0.21	0.641	-0.21		Pat1	LACOL_0395 Glutamine ABC transporter ATP-binding protein GlnQ
LACOL_0396	9006	598	1574	1004	970	15226	2049		1479	532	1386	1446	1189	1316	1497		0.588	-0.37	0.724	-0.46	0.91	0.09		Pat1	LACOL_0396 Glutamine ABC transporter glutamine-binding protein GlnH
LACOL_0397	3777	569	662	616	421	2974	678		813	663	764	1162	676	337	649		0.766	-0.21	0.572	0.58	0.132	-0.79		Pat1	LACOL_0397 Glutamine ABC transporter permease protein GlnM
LACOL_0398	4949	1497	809	568	569	15116	875		1041	1705	912	1047	893	1673	818		0.319	0.54	0.923	0.13	0.468	0.4		Pat1	LACOL_0398 Glutamine ABC transporter permease protein GlnP
LACOL_0399	8913	2090	798	474	807	24627	3001		1190	1512	571	555	805	1731	1783		0.001	1.09	0.586	-0.39	1.04302e-06	1.47		Pat3	LACOL_0399 Aldose 1-epimerase XylM
LACOL_0400	111	75	16	10	21	694	67		13	47	10	10	18	43	35		0.117	1.19	0.8	-0.43	0.017	1.62			LACOL_0400 Transcriptional xylose repressor XylR
LACOL_0401	50825	7711	1737	1141	1171	445091	50215		5219	4288	956	1027	898	24055	22934		1.16757e-18	2.33	7.37399e-15	-2.3	1.79565e-73	4.63		Pat5	LACOL_0401 Xylose isomerase XylA
LACOL_0402	6593	1368	168	123	110	99479	5951		603	677	82	99	75	4786	2419		7.15467e-16	2.92	1.51443e-09	-2.49	2.31817e-54	5.41		Pat5	LACOL_0402 Xylulokinase XylB
LACOL_0403	1298	56	204	130	207	1708	271		320	75	270	281	381	222	297		0.474	-0.58	0.837	-0.35	0.794	-0.23		Pat1	LACOL_0403 Isochorismatase family protein
LACOL_0404	363	103	75	59	84	1076	94		49	75	54	70	85	77	56		0.803	-0.16	0.921	-0.13	0.965	-0.03		Pat1	LACOL_0404 Uncharacterized protein
LACOL_0405	292	36	68	57	59	950	90		34	23	43	59	52	59	47		0.119	-0.76	0.211	-0.85	0.893	0.08		Pat1	LACOL_0405 Aspartate transaminase
LACOL_0406	556	121	141	98	97	1111	144		77	91	105	120	101	81	89		0.423	-0.35	0.989	-0.02	0.44	-0.33		Pat1	LACOL_0406 Putative D-lactate dehydrogenase
LACOL_0407	168	30	39	19	28	374	54		26	25	33	26	33	31	37		0.757	-0.22	0.742	-0.37	0.811	0.16		Pat1	LACOL_0407 Putative membrane protein
LACOL_0408	12655	2731	1422	840	1271	17959	2190		1364	1594	822	794	1023	1019	1050		0.01	0.77	0.346	0.51	0.484	0.26		Pat1	LACOL_0408 Putative GTP-binding protein, HflX type
LACOL_0409	6472	1939	703	418	702	10900	1313		1361	2208	792	771	1102	1206	1228		0.006	1.02	0.456	0.54	0.26	0.48		Pat1	LACOL_0409 2,3-bisphosphoglycerate-dependent phosphoglycerate mutase 2 GpmA2
LACOL_0410	1402	304	159	110	148	1287	290		296	348	180	204	233	143	272		0.178	0.67	0.45	0.63	0.961	0.03		Pat1	LACOL_0410 DedA family protein
LACOL_0411	7489	1127	1061	661	801	13534	1672		449	366	341	347	358	427	446		0.529	0.25	0.923	-0.09	0.348	0.34		Pat1	LACOL_0411 Helicase IV HelD
LACOL_0412	10264	1245	1727	1328	1279	23511	1925		669	440	604	759	623	807	558		0.681	-0.22	0.772	-0.29	0.917	0.06		Pat1	LACOL_0412 Glycerol phosphate lipoteichoic acid synthase 2
LACOL_0413	1363	128	255	164	167	2393	270		203	103	204	215	186	188	179		0.541	-0.35	0.844	-0.23	0.859	-0.12		Pat1	LACOL_0413 Putative pantothenate kinase
LACOL_0414	2437	197	572	445	272	4022	474		215	94	271	344	179	187	186		0.226	-0.74	0.875	-0.25	0.452	-0.49		Pat1	LACOL_0414 GMP synthase [glutamine-hydrolyzing]
LACOL_0415	21	9	2	8	4	39	8		9	21	5	30	13	9	15		0.962	-0.1	NA	0.28	0.797	-0.37		Pat1	LACOL_0415 Helix-turn-helix XRE-family protein
LACOL_0416	249	45	50	22	38	264	43		35	34	38	27	40	20	27		0.995	0.01	0.501	0.62	0.257	-0.62		Pat1	LACOL_0416 LysM domain-containing protein
LACOL_0417	170	59	58	96	40	324	31		14	27	26	70	25	14	12		0.16	-0.99	0.674	0.62	0.01	-1.61			LACOL_0417 Uncharacterized protein
LACOL_0418	20	6	4	7	9	64	4		14	22	15	42	46	23	12		0.423	-0.95	NA	-0.15	0.48	-0.79		Pat1	LACOL_0418 Uncharacterized protein
LACOL_0419	40	25	10	7	10	161	19		7	22	9	10	12	14	14		0.739	0.37	NA	-0.08	0.652	0.45		Pat1	LACOL_0419 Uncharacterized protein
LACOL_0420	11	11	3	3	12	45	0		3	16	4	7	24	6	0		0.837	-0.4	NA	1.19	0.306	-1.59		Pat1	LACOL_0420 Uncharacterized protein
LACOL_0421	34	21	9	5	7	71	4		12	40	17	15	18	13	6		0.673	0.51	NA	1.2	0.548	-0.69		Pat1	LACOL_0421 MORN motif family protein
LACOL_0422	170	63	69	40	67	415	44		13	26	28	26	38	16	15		0.198	-0.71	0.858	0.24	0.059	-0.95		Pat1	LACOL_0422 Putative O-acetyltransferase
LACOL_0423	167	55	72	42	100	474	22		43	76	98	94	190	64	25		0.085	-1.11	0.836	0.34	0.015	-1.46			LACOL_0423 Uncharacterized protein
LACOL_0424	60	19	12	6	25	122	12		13	22	14	11	40	14	12		0.759	-0.34	NA	0.39	0.423	-0.73		Pat1	LACOL_0424 Putative lipoprotein
LACOL_0425	206	53	48	46	47	319	47		17	24	21	33	29	14	17		0.437	-0.45	0.737	0.38	0.089	-0.83		Pat1	LACOL_0425 MFS-type transporter
LACOL_0426	37	5	3	3	8	53	11		12	9	5	8	19	9	15		0.986	0.04	NA	-0.12	0.91	0.16		Pat1	LACOL_0426 MarR family transcriptional regulator
LACOL_0427	1266	247	49	34	52	2374	289		105	111	22	25	32	104	107		1.47114e-10	2.07	0.972	0.04	3.64557e-10	2.03		Pat3	LACOL_0427 Probable xylan 1,4-beta-xylosidase
LACOL_0428	988	242	50	25	25	1958	333		115	153	31	26	22	120	173		1.82584e-09	2.35	0.917	-0.14	1.65057e-10	2.48		Pat3	LACOL_0428 Probable glucan 1,3-beta-glucosidase
LACOL_0429	518	118	36	3	10	1640	169		51	63	19	3	7	86	75		3.83713e-05	2.49	0.742	-0.49	3.38246e-07	2.98		Pat3	LACOL_0429 Glycoside/pentoside/hexuronide transporter
LACOL_0430	118	40	8	4	4	545	63		18	33	7	5	5	44	43		0.001	2.15	NA	-0.82	1.06947e-06	2.97		Pat3	LACOL_0430 Raffinose operon transcriptional regulator
LACOL_0431	1607	364	147	77	134	4004	537		150	184	74	63	93	197	223		0.001	1.14	0.674	-0.34	4.57227e-06	1.47		Pat3	LACOL_0431 Xylosidase/arabinosidase
LACOL_0432	329	46	49	29	49	480	76		82	62	65	63	91	63	84		0.977	0.03	0.992	0.02	0.985	0.01		Pat1	LACOL_0432 Putative dihydroxyacetone kinase regulator
LACOL_0433	1402	487	150	137	108	2614	300		201	379	116	173	116	198	192		0.011	1.11	0.539	0.55	0.268	0.56		Pat1	LACOL_0433 Integral membrane protein
LACOL_0434	64	10	20	10	10	117	15		10	9	17	14	12	10	11		0.494	-0.56	NA	-0.06	0.528	-0.5		Pat1	LACOL_0434 Putative peptidyl-arginine deiminase
LACOL_0435	440	96	73	35	67	560	96		98	116	87	68	111	66	95		0.644	0.27	0.673	0.42	0.81	-0.15		Pat1	LACOL_0435 Glucose-6-phosphate 1-dehydrogenase-like protein
LACOL_0436	447	78	53	21	73	517	99		105	99	67	43	128	64	104		0.593	0.4	0.837	0.3	0.911	0.09		Pat1	LACOL_0436 Uracil-DNA glycosylase
LACOL_0437	109	21	33	15	45	179	30		17	17	27	20	51	14	20		0.165	-0.92	NA	0.01	0.147	-0.93		Pat1	LACOL_0437 Beta-lactamase enzyme family protein
LACOL_0438	754	41	122	60	87	1634	167		213	63	185	149	184	243	210		0.767	-0.25	0.593	-0.66	0.579	0.41		Pat1	LACOL_0438 Uncharacterized protein
LACOL_0439	1270	59	199	140	143	2374	319		285	72	240	276	240	281	319		0.591	-0.43	0.586	-0.7	0.746	0.27		Pat1	LACOL_0439 Uncharacterized protein
LACOL_0440	239	104	38	47	48	693	65		56	132	48	97	84	86	68		0.705	0.3	0.885	0.24	0.951	0.05		Pat1	LACOL_0440 Peptidyl-prolyl cis-trans isomerase
LACOL_0441	637	206	103	80	78	938	127		87	153	76	96	80	68	77		0.304	0.51	0.342	0.71	0.741	-0.19		Pat1	LACOL_0441 Ribose operon repressor RbsR
LACOL_0442	4386	1003	1257	749	740	7372	902		655	811	1006	980	824	579	599		0.376	-0.35	0.678	0.31	0.046	-0.65		Pat1	LACOL_0442 Ribokinase
LACOL_0443	198	20	258	186	192	388	75		40	22	279	329	289	41	67		9.39215e-15	-3.18	0.45	-0.71	1.52293e-09	-2.47		Pat3	LACOL_0443 Ribose-5-phosphate isomerase A1
LACOL_0444	19	5	16	21	9	30	3		7	9	30	64	23	5	5		0.004	-2.32	NA	0.55	0	-2.87		Pat3	LACOL_0444 D-ribose pyranase 1
LACOL_0445	762	160	565	240	435	1080	189		70	80	279	194	299	52	77		1.38483e-06	-1.76	0.844	0.21	3.71481e-08	-1.98		Pat3	LACOL_0445 Ribose import ATP-binding protein RbsA
LACOL_0446	654	169	772	506	461	1500	136		93	130	587	629	488	112	86		4.55327e-14	-2.35	0.902	0.15	9.87222e-16	-2.5		Pat3	LACOL_0446 Ribose transport system permease protein RbsC
LACOL_0447	397	38	708	459	396	844	113		58	30	550	583	429	64	73		3.63755e-20	-3.5	0.532	-0.59	2.17835e-14	-2.91		Pat3	LACOL_0447 D-ribose-binding protein RbsB
LACOL_0448	135	43	25	13	19	245	30		22	39	22	19	24	21	22		0.504	0.46	NA	0.44	0.979	0.02		Pat1	LACOL_0448 Amino acid ABC transporter solute-binding protein
LACOL_0449	78	31	9	2	21	105	16		16	33	10	3	31	11	14		0.514	0.71	NA	0.93	0.862	-0.22		Pat1	LACOL_0449 Glutamate ABC transporter permease protein
LACOL_0450	10378	2474	4512	2329	4669	30598	3778		189	244	440	372	634	293	306		0.001	-1.14	0.536	-0.48	0.092	-0.66		Pat1	LACOL_0450 Serine-rich adhesin for platelets SraP
LACOL_0451	27	13	8	2	6	73	1		11	28	17	7	18	15	2		0.821	0.36	NA	0.89	0.72	-0.53		Pat1	LACOL_0451 CrcB-like protein 1
LACOL_0452	261	90	33	14	58	357	92		90	168	61	42	149	65	141		0.476	0.62	0.875	0.31	0.741	0.31		Pat1	LACOL_0452 CrcB-like protein 2
LACOL_0453	2831	199	876	452	527	5112	720		404	154	670	566	561	384	457		0.05	-1.06	0.619	-0.57	0.435	-0.49		Pat1	LACOL_0453 Cell surface hydrolase
LACOL_0454	1086	88	262	168	149	2509	279		169	74	219	230	173	206	193		0.199	-0.72	0.488	-0.68	0.96	-0.04		Pat1	LACOL_0454 Pseudouridine synthase YjbO
LACOL_0455	3658	1087	144	116	151	17192	1284		522	840	110	145	161	1291	815		1.83266e-10	2.31	0.404	-0.64	1.252e-16	2.95		Pat3	LACOL_0455 Putative glyoxylate reductase
LACOL_0456	71	12	12	2	5	136	13		29	27	26	7	15	29	24		0.469	0.73	NA	0.07	0.5	0.66		Pat1	LACOL_0456 Branched-chain amino acid permease AzlD1
LACOL_0457	120	25	17	12	15	315	31		23	26	18	21	22	32	27		0.654	0.33	NA	-0.27	0.334	0.61		Pat1	LACOL_0457 Branched-chain amino acid permease AzlC1
LACOL_0458	1748	390	1859	1296	1608	5746	708		330	398	1880	2143	2264	570	594		2.0233e-24	-2.51	0.11	-0.69	4.3596e-13	-1.83		Pat3	LACOL_0458 Uncharacterized protein
LACOL_0459	2727	463	2723	1550	1778	4452	965		253	233	1356	1262	1233	218	399		1.52463e-11	-2.38	0.737	-0.34	1.70222e-08	-2.04		Pat3	LACOL_0459 Drug resistance transporter YcnB
LACOL_0460	24	6	12	4	19	102	2		8	11	22	12	49	19	3		0.166	-1.53	NA	-0.34	0.275	-1.19		Pat1	LACOL_0460 GlnR-like HTH domain-containig protein
LACOL_0461	7990	1178	1368	973	1053	16289	1812		645	515	592	689	635	692	651		0.816	-0.11	0.812	-0.2	0.841	0.09		Pat1	LACOL_0461 Ribonuclease J 1
LACOL_0462	275	32	64	24	38	375	56		42	26	52	32	43	30	38		0.709	-0.27	0.965	0.07	0.606	-0.34		Pat1	LACOL_0462 Cation-efflux system membrane protein
LACOL_0463	248	47	90	48	52	558	55		53	54	102	89	82	62	52		0.082	-0.76	0.935	-0.11	0.136	-0.66		Pat1	LACOL_0463 Iron-dependent repressor
LACOL_0464	499	78	53	15	32	3896	84		343	290	195	90	164	1408	256		0.197	1.09	0.229	-1.38	0	2.47			LACOL_0464 Cold shock protein 1
LACOL_0465	400	141	52	48	27	716	102		73	139	51	77	37	69	82		0.094	0.95	0.704	0.46	0.454	0.49		Pat1	LACOL_0465 DUF1212-containing protein
LACOL_0466	329	154	50	64	44	432	88		99	250	80	168	98	68	117		0.443	0.58	0.446	0.88	0.719	-0.3		Pat1	LACOL_0466 Putative integral membrane protein
LACOL_0467	1345	314	224	144	141	3082	326		278	351	248	261	217	335	299		0.343	0.38	0.986	-0.02	0.288	0.41		Pat1	LACOL_0467 Membrane-associated phospholipid phosphatase
LACOL_0468	29	8	13	1	3	159	22		21	31	50	6	16	60	70		0.974	-0.06	NA	-1.38	0.178	1.32		Pat1	LACOL_0468 Stress-responsive transcriptional regulator
LACOL_0469	48	8	14	10	12	91	10		12	11	19	23	23	12	11		0.315	-0.82	NA	0.01	0.275	-0.83		Pat1	LACOL_0469 Putative N-Acyltransferase
LACOL_0470	1328	285	358	279	280	2195	274		124	144	179	229	195	108	114		0.104	-0.57	0.737	0.27	0.008	-0.84		Pat1	LACOL_0470 Lysine-specific permease
LACOL_0471	145	32	9	13	7	212	23		31	37	10	24	11	24	22		0.07	1.21	NA	0.55	0.389	0.66		Pat1	LACOL_0471 Deoxyguanosine kinase
LACOL_0472	1122	392	119	114	81	3169	237		199	376	113	177	107	295	186		0.024	1.12	0.864	0.23	0.083	0.89		Pat1	LACOL_0472 Putative 3-oxoacyl-[acyl-carrier-protein] reductase FabG
LACOL_0473	26	7	5	1	2	119	6		7	11	7	2	4	18	7		NA	0.8	NA	-0.61	NA	1.41		Pat1	LACOL_0473 Isochorismatase family protein
LACOL_0474	4850	1467	864	558	607	6408	1047		263	430	251	265	246	183	252		0.322	0.45	0.341	0.66	0.696	-0.2		Pat1	LACOL_0474 Phage infection protein 2 YhgE2
LACOL_0475	960	238	201	75	197	2847	263		282	379	317	193	432	441	344		0.917	0.08	0.836	-0.26	0.548	0.34		Pat1	LACOL_0475 Transcriptional regulator CtsR
LACOL_0476	28683	3214	4389	2898	2779	44396	5764		1596	968	1309	1414	1154	1300	1426		0.983	0.02	0.952	-0.08	0.867	0.1		Pat1	LACOL_0476 ATP-dependent Clp protease, ATP-binding subunit ClpC
LACOL_0477	1945	125	435	285	310	3897	380		441	154	529	567	525	465	384		0.175	-0.81	0.707	-0.48	0.629	-0.33		Pat1	LACOL_0477 Probable TetR family transcriptional regulator
LACOL_0478	72472	13296	16204	10384	10010	105213	15011		2753	2736	3301	3459	2839	2104	2536		0.632	-0.2	0.763	0.24	0.217	-0.44		Pat1	LACOL_0478 DNA-directed RNA polymerase subunit beta RpoB
LACOL_0479	29534	5471	7129	4501	4264	63550	7095		1112	1115	1439	1486	1198	1259	1188		0.458	-0.29	0.885	-0.14	0.717	-0.15		Pat1	LACOL_0479 DNA-directed RNA polymerase subunit beta' RpoC
LACOL_0480	3	0	0	0	0	6	2		1	0	0	0	0	1	2		NA	15.27	NA	-1.53	NA	16.79		Pat1	LACOL_0480 Type 4 prepilin peptidase
LACOL_0481	17712	3697	3059	1645	3645	27821	3523		5888	6656	5452	4795	9046	4867	5209		0.988	-0.01	0.75	0.31	0.512	-0.32		Pat1	LACOL_0481 30S ribosomal protein S12 RpsL
LACOL_0482	1743	428	229	176	197	1862	258		509	677	359	451	430	286	335		0.165	0.54	0.042	0.93	0.334	-0.39		Pat1	LACOL_0482 30S ribosomal protein S7 RpsG
LACOL_0483	132557	19341	24749	14555	14651	276742	32133		8683	6861	8692	8360	7165	9540	9361		0.96	-0.03	0.741	-0.28	0.561	0.24		Pat1	LACOL_0483 Translation elongation factor G
LACOL_0484	81700	17514	14646	7334	9002	172597	14762		36418	42281	35004	28666	29957	40491	29267		0.398	0.35	0.844	0.17	0.697	0.17		Pat1	LACOL_0484 30S ribosomal protein S10 RpsJ
LACOL_0485	112663	32651	23181	14727	19142	118393	21584		23260	36508	25660	26660	29504	12864	19820		0.805	0.14	0.137	0.85	0.082	-0.71		Pat1	LACOL_0485 50S ribosomal protein L3 RplC
LACOL_0486	128031	42065	31428	17422	27044	173888	31055		28079	49964	36957	33504	44280	20071	30293		0.962	0.04	0.448	0.61	0.221	-0.57		Pat1	LACOL_0486 50S ribosomal protein L4 RplD
LACOL_0487	9065	1940	2081	1308	1499	17149	2136		4336	5026	5338	5487	5353	4318	4545		0.614	-0.19	0.935	0.07	0.447	-0.26		Pat1	LACOL_0487 50S ribosomal protein L23 RplW
LACOL_0488	42033	10838	9410	5977	7274	72830	9555		6829	9537	8198	8515	8823	6228	6905		0.94	-0.04	0.673	0.31	0.329	-0.35		Pat1	LACOL_0488 50S ribosomal protein L2 RplB
LACOL_0489	6575	1446	1442	847	938	10100	1684		3212	3826	3778	3629	3421	2597	3659		0.972	-0.02	0.873	0.16	0.688	-0.19		Pat1	LACOL_0489 30S ribosomal protein S19 RpsS
LACOL_0490	18039	3726	3351	2049	1826	30954	3806		7137	7984	7109	7109	5394	6446	6698		0.613	0.22	0.826	0.2	0.962	0.02		Pat1	LACOL_0490 50S ribosomal protein L22 RplV
LACOL_0491	50053	13476	10800	6296	4355	85924	11100		10241	14933	11848	11296	6652	9253	10101		0.53	0.34	0.734	0.37	0.967	-0.03		Pat1	LACOL_0491 30S ribosomal protein S3 RpsC
LACOL_0492	38884	12348	9852	6174	6307	140314	12165		12301	21155	16710	17126	14895	23361	17116		0.956	0.05	0.763	-0.28	0.479	0.33		Pat1	LACOL_0492 50S ribosomal protein L16 RplP
LACOL_0493	45552	8173	12222	5938	6101	109991	14282		30359	29500	43675	34701	30356	38581	42336		0.563	-0.26	0.549	-0.44	0.716	0.17		Pat1	LACOL_0493 50S ribosomal protein L29 RpmC
LACOL_0494	34593	6705	8651	4206	5162	71240	9319		17855	18743	23941	19035	19891	19352	21393		0.675	-0.18	0.854	-0.16	0.962	-0.02		Pat1	LACOL_0494 30S ribosomal protein S17 RpsQ
LACOL_0495	32703	6777	7379	4457	4349	88466	9070		12201	13693	14761	14580	12113	17370	15050		0.866	-0.08	0.639	-0.33	0.527	0.25		Pat1	LACOL_0495 50S ribosomal protein L14 RplN
LACOL_0496	12335	1220	2441	1552	1301	14740	2319		5498	2945	5834	6066	4330	3458	4598		0.586	-0.33	0.957	0.08	0.472	-0.41		Pat1	LACOL_0496 50S ribosomal protein L24 RplX
LACOL_0497	37838	4295	9074	5335	4322	100595	8913		9585	5892	12324	11850	8173	13411	10042		0.4	-0.45	0.512	-0.58	0.835	0.13		Pat1	LACOL_0497 50S ribosomal protein L5 RplE
LACOL_0498	5845	631	1747	626	594	14252	2025		4338	2536	6951	4074	3291	5567	6684		0.486	-0.45	0.386	-0.82	0.567	0.37		Pat1	LACOL_0498 30S ribosomal protein S14 type Z RpsZ
LACOL_0499	10651	1513	2646	1188	1402	27308	3178		3674	2827	4894	3593	3611	4958	4876		0.537	-0.29	0.386	-0.59	0.512	0.3		Pat1	LACOL_0499 30S ribosomal protein S8 RpsH
LACOL_0500	35450	4831	6757	4668	2860	65562	8018		9080	6702	9280	10484	5469	8838	9134		0.929	-0.07	0.891	-0.18	0.867	0.11		Pat1	LACOL_0500 50S ribosomal protein L6 RplF
LACOL_0501	14134	4823	3329	2385	2363	16024	3444		5451	10073	6884	8065	6803	3252	5907		0.891	0.1	0.384	0.74	0.215	-0.64		Pat1	LACOL_0501 50S ribosomal protein L18 RplR
LACOL_0502	79800	31907	23606	13721	12691	132315	22643		21912	47449	34754	33036	26016	19121	27653		0.835	0.15	0.581	0.54	0.484	-0.4		Pat1	LACOL_0502 30S ribosomal protein S5 RpsE
LACOL_0503	2808	1334	700	418	522	9517	972		2118	5450	2831	2765	2940	3778	3261		0.489	0.41	0.957	0.08	0.582	0.33		Pat1	LACOL_0503 50S ribosomal protein L30 RpmD
LACOL_0504	4307	1164	1100	698	638	9959	1012		1362	1994	1866	1936	1507	1658	1424		0.904	-0.07	0.921	0.11	0.697	-0.18		Pat1	LACOL_0504 50S ribosomal protein L15 RplO
LACOL_0505	4157	934	1019	779	719	6808	1105		440	535	578	722	568	379	520		0.445	-0.34	0.923	0.11	0.269	-0.45		Pat1	LACOL_0505 Preprotein translocase chain homolog SecY1
LACOL_0506	12033	987	2898	1992	976	13222	2816		2507	1114	3237	3639	1518	1450	2609		0.43	-0.6	0.939	-0.15	0.561	-0.45		Pat1	LACOL_0506 Adenylate kinase adk
LACOL_0507	1341	282	363	272	222	3919	445		845	962	1226	1502	1044	1299	1246		0.249	-0.46	0.45	-0.5	0.948	0.04		Pat1	LACOL_0507 Translation initiation factor 1 (IF-1) InfA
LACOL_0508	844	127	170	71	103	638	208		974	794	1052	718	887	387	1067		0.986	0.02	0.844	0.3	0.716	-0.28		Pat1	LACOL_0508 50S ribosomal protein L36 RpmJ
LACOL_0509	6404	2014	1625	1162	950	9891	1967		2409	4103	3277	3833	2668	1958	3291		0.999	0	0.81	0.29	0.618	-0.29		Pat1	LACOL_0509 30S ribosomal protein S13 RpsM
LACOL_0510	16446	5156	3783	2587	2110	25581	3608		5804	9855	7159	8006	5560	4752	5664		0.756	0.18	0.465	0.57	0.427	-0.39		Pat1	LACOL_0510 30S ribosomal protein S11 RpsK
LACOL_0511	155987	38905	43279	23131	24594	422962	47678		22686	30644	33749	29498	26704	32375	30841		0.725	-0.16	0.753	-0.25	0.847	0.09		Pat1	LACOL_0511 DNA-directed RNA polymerase subunit alpha RpoA
LACOL_0512	1935	651	430	323	178	6262	382		694	1264	826	1015	476	1181	609		0.642	0.34	0.948	0.12	0.767	0.22		Pat1	LACOL_0512 50S ribosomal protein L17 RplQ
LACOL_0513	533	115	99	82	65	1117	116		89	104	89	120	81	98	86		0.986	0.01	0.964	0.05	0.948	-0.04		Pat1	LACOL_0513 Energy-coupling factor transporter ATP-binding protein 1 EcfA1
LACOL_0514	1657	132	254	214	250	4299	367		264	114	217	299	297	360	260		0.461	-0.47	0.497	-0.68	0.748	0.22		Pat1	LACOL_0514 Energy-coupling factor transporter ATP-binding protein 2 EcfA2
LACOL_0515	383	71	79	76	55	938	95		66	66	73	114	70	85	73		0.516	-0.35	0.821	-0.26	0.878	-0.09		Pat1	LACOL_0515 Energy-coupling factor transporter transmembrane protein EcfT
LACOL_0516	2759	687	685	552	497	4638	654		500	674	665	877	672	442	527		0.474	-0.32	0.761	0.27	0.126	-0.59		Pat1	LACOL_0516 tRNA pseudouridine synthase A truA
LACOL_0517	4452	853	682	511	642	9921	896		1380	1432	1133	1389	1485	1618	1235		0.841	0.1	0.988	-0.02	0.791	0.12		Pat1	LACOL_0517 50S ribosomal protein L13 RplM
LACOL_0518	2160	470	323	196	222	2684	339		757	892	607	602	580	495	528		0.167	0.48	0.125	0.68	0.606	-0.21		Pat1	LACOL_0518 30S ribosomal protein S9 RpsI
LACOL_0519	24	5	1	1	6	51	0		7	8	1	2	13	8	0		NA	0.44	NA	0.71	NA	-0.27		Pat1	LACOL_0519 Uncharacterized protein
LACOL_0520	6	6	0	0	0	43	3		3	15	0	0	0	10	6		NA	18.12	NA	-0.13	NA	18.25		Pat1	LACOL_0520 Putative bacteriocin immunity protein
LACOL_0521	1745	271	223	102	223	4225	581		127	107	87	65	121	162	188		0.445	0.39	0.464	-0.57	0.017	0.97		Pat1	LACOL_0521 Beta-galactosidase large subunit
LACOL_0522	4150	314	458	231	384	13317	1317		594	243	352	290	410	1003	839		0.654	0.3	0.128	-1.11	0.003	1.41			LACOL_0522 Beta-galactosidase small subunit
LACOL_0523	335	92	93	67	75	989	151		61	91	91	107	102	95	123		0.428	-0.4	0.501	-0.54	0.809	0.13		Pat1	LACOL_0523 Nitroreductase A
LACOL_0524	909	94	435	312	218	1425	183		63	36	163	191	114	52	57		0	-1.61	0.939	-0.11	0.001	-1.5		Pat3	LACOL_0524 PTS system N-acetylglucosamine-specific EIICBA component NagE
LACOL_0525	2495	129	339	234	241	7313	500		539	151	393	444	389	832	481		0.835	-0.19	0.448	-0.89	0.323	0.7		Pat1	LACOL_0525 Putative N-acetylmuramidase
LACOL_0526	562	77	84	69	58	991	148		133	99	107	144	103	124	156		0.974	0.03	0.836	-0.24	0.629	0.27		Pat1	LACOL_0526 Xanthine phosphoribosyltransferase Xpt
LACOL_0527	1911	143	247	193	147	3730	458		234	95	162	207	134	240	249		0.986	0.02	0.639	-0.55	0.363	0.56		Pat1	LACOL_0527 Putative phosphoribosylaminoimidazole carboxylase, ATPase subunit
LACOL_0528	642	62	95	43	74	889	196		117	61	93	69	100	85	159		0.94	0.08	0.75	-0.42	0.456	0.49		Pat1	LACOL_0528 Putative anion transporter
LACOL_0529	9704	1577	1862	1166	1077	18264	1890		593	522	610	625	491	588	514		0.966	-0.03	0.988	0.02	0.92	-0.05		Pat1	LACOL_0529 ATP-dependent DNA helicase PcrA
LACOL_0530	8796	1633	1841	1216	921	18285	1826		596	599	669	722	466	652	550		0.96	-0.04	0.995	-0.01	0.96	-0.03		Pat1	LACOL_0530 DNA ligase LigA
LACOL_0531	5225	682	1153	478	712	11446	1542		638	451	755	512	649	736	838		0.711	-0.2	0.514	-0.52	0.512	0.32		Pat1	LACOL_0531 CamS sex pheromone family protein
LACOL_0532	837	176	199	78	195	2283	232		369	421	471	302	643	530	456		0.684	-0.24	0.756	-0.33	0.891	0.09		Pat1	LACOL_0532 Aspartyl/glutamyl-tRNA(Asn/Gln) amidotransferase subunit C GatC
LACOL_0533	19892	2031	3893	2356	3060	29688	4505		1859	1028	1951	1931	2135	1460	1873		0.395	-0.44	0.873	-0.2	0.655	-0.24		Pat1	LACOL_0533 Glutamyl-tRNA(Gln) amidotransferase subunit A GatA
LACOL_0534	14543	1300	3002	1632	1723	30890	3545		1399	677	1549	1377	1238	1564	1517		0.495	-0.39	0.558	-0.55	0.791	0.17		Pat1	LACOL_0534 Aspartyl/glutamyl-tRNA(Asn/Gln) amidotransferase subunit B GatB
LACOL_0535	4969	906	1004	669	679	10058	1318		664	655	719	783	677	707	783		0.789	-0.12	0.832	-0.18	0.9	0.06		Pat1	LACOL_0535 Putative lipid kinase
LACOL_0536	1307	317	424	243	279	2347	619		89	117	154	145	141	84	187		0.379	-0.51	0.724	-0.41	0.891	-0.1		Pat1	LACOL_0536 Alpha-glucosidase YihQ
LACOL_0537	4968	861	2282	903	2145	8426	1367		500	469	1232	797	1612	446	612		0.002	-1.3	0.923	-0.13	0.005	-1.17		Pat3	LACOL_0537 Putative 23S rRNA (Uracil-5-)-methyltransferase
LACOL_0538	2	2	0	1	0	19	1		1	7	0	6	0	7	3		NA	1.11	NA	-0.54	NA	1.65		Pat1	LACOL_0538 Helix-turn-helix XRE-family transcriptional regulator
LACOL_0539	4	5	0	0	3	20	2		2	12	0	0	10	4	4		NA	0.94	NA	0.46	NA	0.49		Pat1	LACOL_0539 Uncharacterized protein
LACOL_0540	62	12	16	8	5	112	10		11	11	15	12	7	10	8		0.985	-0.03	NA	0.26	0.768	-0.29		Pat1	LACOL_0540 Diguanylate cyclase/phosphodiesterase domain 2 protein
LACOL_0541	69	17	8	3	4	130	5		19	26	12	7	8	19	6		0.214	1.24	NA	0.69	0.63	0.55		Pat1	LACOL_0541 Uncharacterized protein
LACOL_0542	673	64	82	62	46	862	146		71	36	46	57	36	48	68		0.723	0.26	0.964	-0.07	0.621	0.33		Pat1	LACOL_0542 N-glycosyltransferase
LACOL_0543	313	15	119	55	71	761	130		60	16	122	92	101	76	110		0.034	-1.38	0.211	-1.22	0.861	-0.16		Pat1	LACOL_0543 Aliphatic sulfonates import ATP-binding protein SsuB
LACOL_0544	135	20	51	12	27	409	62		22	18	45	17	33	36	46		0.359	-0.65	0.322	-0.97	0.667	0.32		Pat1	LACOL_0544 Aliphatic sulfonates transport permease protein SsuC
LACOL_0545	353	48	106	70	113	1231	162		67	49	107	116	159	122	136		0.009	-1.08	0.037	-1.12	0.948	0.04		Pat4	LACOL_0545 Aliphatic sulfonates-binding protein SsuA
LACOL_0546	47	5	10	6	13	116	21		32	18	36	36	66	41	63		0.454	-0.73	NA	-0.9	0.873	0.17		Pat1	LACOL_0546 Uncharacterized protein
LACOL_0547	124	39	47	19	50	451	45		14	24	29	19	43	27	23		0.272	-0.69	0.734	-0.45	0.734	-0.24		Pat1	LACOL_0547 Putative acyltransferase
LACOL_0548	234	70	33	20	45	452	37		43	70	33	32	62	44	30		0.54	0.42	0.627	0.55	0.861	-0.14		Pat1	LACOL_0548 SDR family dehydrogenase
LACOL_0549	169	43	23	11	24	563	35		37	51	27	21	39	65	34		0.41	0.59	0.887	-0.22	0.199	0.81		Pat1	LACOL_0549 Putative endonuclease
LACOL_0550	40	12	6	7	10	73	15		15	24	12	23	28	14	25		0.95	-0.11	NA	0	0.924	-0.11		Pat1	LACOL_0550 Uncharacterized protein
LACOL_0551	1084	314	175	142	188	2972	219		99	156	86	114	129	144	89		0.695	0.23	0.935	0.11	0.851	0.12		Pat1	LACOL_0551 Glutamate--cysteine ligase
LACOL_0552	246	48	60	15	29	360	55		27	29	36	15	24	21	27		0.837	0.17	0.878	0.24	0.931	-0.07		Pat1	LACOL_0552 Oxidoreductase YeiT
LACOL_0553	227	44	36	17	45	275	67		25	26	21	16	36	16	32		0.957	0.07	0.956	0.1	0.966	-0.04		Pat1	LACOL_0553 NAD-dependent dihydropyrimidine dehydrogenase subunit PreA
LACOL_0554	1346	341	131	75	37	8053	137		353	484	184	172	72	1110	160		0.063	1.55	0.758	-0.59	0.005	2.14			LACOL_0554 Uncharacterized protein
LACOL_0555	242	93	18	15	16	301	53		17	35	7	9	8	11	16		0.003	1.68	0.353	0.9	0.244	0.78		Pat1	LACOL_0555 Ferrous iron importer protein B FeoB
LACOL_0556	45	1	1	1	2	21	0		27	3	3	5	9	7	0		NA	1.58	NA	2	NA	-0.42		Pat1	LACOL_0556 Ferrous iron importer protein A FeoA
LACOL_0557	284	54	53	32	57	426	81		49	51	49	49	74	39	62		0.813	-0.17	0.997	0.01	0.791	-0.18		Pat1	LACOL_0557 FeS cluster assembly ABC-type ATPase 1 SufC1
LACOL_0558	626	84	54	46	81	779	122		67	49	31	43	65	44	58		0.541	0.38	0.885	0.21	0.802	0.17		Pat1	LACOL_0558 FeS cluster assembly protein 1 SufD1
LACOL_0559	565	88	59	24	24	451	53		62	52	35	23	20	26	26		0.015	1.15	0.061	1.15	0.999	0		Pat1	LACOL_0559 Cysteine desulfurase 1 SufS1
LACOL_0560	104	13	8	8	6	100	18		30	20	12	20	13	15	23		0.347	0.83	NA	0.51	0.748	0.32		Pat1	LACOL_0560 FeS cluster assembly NifU-like protein 1 NifU1
LACOL_0561	370	58	44	13	11	331	43		36	31	23	11	8	17	19		0.045	1.23	0.369	0.92	0.699	0.31		Pat1	LACOL_0561 FeS cluster assembly protein 1 SufB1
LACOL_0562	89	19	12	0	3	69	14		38	44	27	0	10	15	26		0.123	1.6	NA	1.01	0.635	0.59		Pat1	LACOL_0562 Probable FeS cluster assembly protein 1 SufT1
LACOL_0563	92	34	8	3	2	145	12		14	28	7	4	2	12	8		0.007	2.2	NA	1	0.202	1.2		Pat1	LACOL_0563 Helix-turn-helix XRE-family transcriptional regulator
LACOL_0564	72	22	10	3	9	238	27		15	25	11	6	14	26	25		0.282	0.89	NA	-0.42	0.067	1.31		Pat1	LACOL_0564 Oxygen regulatory protein NreC
LACOL_0565	346	169	29	24	28	2850	172		45	119	20	27	27	195	100		0.003	1.71	0.395	-0.88	9.72071e-07	2.59		Pat3	LACOL_0565 Oxygen sensor histidine kinase NreB
LACOL_0566	12323	3572	677	551	431	15371	2129		1094	1717	322	429	286	718	840		3.35807e-09	2.03	0.156	0.84	0.002	1.19		Pat3	LACOL_0566 Gluconokinase
LACOL_0567	201	51	47	24	32	545	36		36	49	45	38	43	51	29		0.988	0.01	0.985	0.03	0.976	-0.02		Pat1	LACOL_0567 Glycoside hydrolase
LACOL_0568	31	9	5	6	12	75	14		9	15	8	16	27	12	19		0.655	-0.51	NA	-0.36	0.905	-0.14		Pat1	LACOL_0568 Membrane protein YoaS
LACOL_0569	8	0	0	3	3	13	6		5	0	0	18	15	5	18		NA	-1.47	NA	-1.51	NA	0.04		Pat1	LACOL_0569 Cro/CI family transcription regulator
LACOL_0570	944	216	99	39	80	4532	335		352	436	198	128	223	890	556		0.011	1.11	0.166	-0.88	2.81284e-07	2		Pat3	LACOL_0570 Uncharacterized protein
LACOL_0571	1826	191	271	171	201	2429	386		250	142	199	206	206	175	235		0.988	-0.01	0.976	-0.04	0.962	0.03		Pat1	LACOL_0571 Oxidoreductase YgjR
LACOL_0572	2440	226	389	280	259	6839	674		252	126	215	253	199	371	309		0.766	-0.19	0.264	-0.82	0.211	0.63		Pat1	LACOL_0572 Putative ATP-dependent RNA helicase YfmL
LACOL_0573	62	31	3	3	10	150	8		13	35	3	6	16	17	7		0.125	1.55	NA	0.88	0.567	0.67		Pat1	LACOL_0573 Uncharacterized protein
LACOL_0574	17	9	5	7	2	47	16		7	20	11	25	6	10	29		0.94	-0.16	NA	-0.61	0.751	0.45		Pat1	LACOL_0574 Uncharacterized protein
LACOL_0575	641	101	93	56	76	1126	140		118	101	92	91	105	110	115		0.642	0.23	0.992	-0.01	0.604	0.24		Pat1	LACOL_0575 Putative protease
LACOL_0576	3697	629	637	406	462	6472	657		305	281	282	294	285	281	241		0.919	0.05	0.836	0.17	0.782	-0.12		Pat1	LACOL_0576 Adenine deaminase
LACOL_0577	1935	156	300	171	214	3548	473		238	104	198	185	197	230	259		0.864	-0.13	0.654	-0.49	0.548	0.36		Pat1	LACOL_0577 UDP-N-acetylglucosamine 2-epimerase MnaA
LACOL_0578	55	2	17	5	3	75	8		19	4	31	15	8	13	12		0.708	-0.53	NA	-0.01	0.698	-0.51		Pat1	LACOL_0578 Putative cell wall teichoic acid glycosylation protein GtcA
LACOL_0579	275	29	50	23	63	355	61		84	48	81	61	143	57	82		0.529	-0.46	0.992	-0.02	0.54	-0.44		Pat1	LACOL_0579 Flavodoxin
LACOL_0580	10631	3857	2076	1487	1562	30132	2787		1866	3667	1954	2289	2047	2784	2176		0.424	0.4	0.908	0.14	0.618	0.26		Pat1	LACOL_0580 Putative methionyl aminopeptidase
LACOL_0581	141	13	19	14	24	229	22		21	11	15	19	27	18	15		0.805	-0.23	NA	0.03	0.765	-0.25		Pat1	LACOL_0581 Ribonuclease BN-like protein
LACOL_0582	42	5	8	0	4	49	6		25	16	25	0	18	15	16		NA	0.49	NA	0.47	NA	0.02		Pat1	LACOL_0582 DUF2922-containing protein
LACOL_0583	53	6	17	8	7	93	7		35	22	61	47	35	33	21		0.504	-0.65	NA	0.13	0.397	-0.77		Pat1	LACOL_0583 Uncharacterized protein
LACOL_0584	122	45	13	20	25	323	33		21	42	12	30	32	29	25		0.684	0.35	NA	0.14	0.813	0.2		Pat1	LACOL_0584 Regulatory protein RecX
LACOL_0585	872	396	113	76	83	5372	196		71	174	49	54	50	230	71		0.055	1.25	0.847	-0.31	0.01	1.56		Pat3	LACOL_0585 Putative membrane protein
LACOL_0586	855	250	127	112	86	2378	237		126	199	100	144	94	184	155		0.283	0.53	0.952	-0.08	0.185	0.61		Pat1	LACOL_0586 Putative bactoprenol glucosyl transferase
LACOL_0587	35050	3445	3535	2308	2139	77090	6421		2725	1450	1474	1573	1241	3154	2220		0.264	0.58	0.753	-0.35	0.042	0.92		Pat1	LACOL_0587 Putative muramidase
LACOL_0588	549	213	82	82	71	1972	116		69	145	55	90	67	131	65		0.363	0.6	0.956	0.1	0.455	0.5		Pat1	LACOL_0588 Fucose 4-O-acetylase and related acetyltransferases
LACOL_0589	1725	428	112	77	112	4737	199		373	501	130	146	181	539	191		0.002	1.54	0.859	0.25	0.013	1.28		Pat3	LACOL_0589 Exopolysaccharide biosynthesis transferase
LACOL_0590	1977	535	189	162	160	4202	283		243	357	125	175	147	272	155		0.017	1.02	0.593	0.48	0.26	0.54		Pat1	LACOL_0590 UDP-galactopyranose mutase
LACOL_0591	7311	685	812	574	460	15170	1402		700	355	417	482	329	765	597		0.494	0.4	0.763	-0.35	0.138	0.75		Pat1	LACOL_0591 Oligosaccharide transporter
LACOL_0592	337	112	50	29	79	1031	64		60	108	48	45	105	96	51		0.654	0.35	0.935	0.15	0.803	0.2		Pat1	LACOL_0592 Capsular biosynthesis glycosyltransferase
LACOL_0593	568	130	78	45	50	1133	168		120	149	88	83	79	126	158		0.105	0.69	0.945	-0.08	0.055	0.77		Pat1	LACOL_0593 Polysaccharide-chain-length determination protein
LACOL_0594	915	292	118	94	75	1512	182		91	157	63	82	56	79	81		0.044	0.89	0.445	0.62	0.615	0.28		Pat1	LACOL_0594 Uncharacterized protein
LACOL_0595	2625	738	232	180	211	9012	418		336	511	159	202	202	607	238		0.018	1.19	0.999	0	0.016	1.19		Pat3	LACOL_0595 Lipopolysaccharide 1,6-galactosyltransferase
LACOL_0596	889	229	100	91	74	1923	184		128	179	77	115	80	146	118		0.07	0.77	0.847	0.2	0.201	0.57		Pat1	LACOL_0596 Uncharacterized glycosyltransferase
LACOL_0597	2194	538	187	141	153	6463	325		350	465	160	197	182	543	231		0.011	1.19	0.96	0.07	0.016	1.12		Pat3	LACOL_0597 Putative rhamnosyltransferase
LACOL_0598	1153	282	111	98	98	3146	185		182	240	94	135	115	261	130		0.063	0.9	0.945	0.1	0.101	0.79		Pat1	LACOL_0598 Putative glycosyltransferase
LACOL_0599	511	167	56	31	50	2728	112		186	329	109	99	136	523	181		0.057	1.17	0.737	-0.47	0.003	1.64			LACOL_0599 Uncharacterized protein
LACOL_0600	1752	562	201	170	214	5332	453		248	432	153	211	227	398	286		0.071	0.8	0.989	-0.02	0.056	0.82		Pat1	LACOL_0600 Glycosyltransferase
LACOL_0601	623	294	103	73	129	2892	177		220	562	195	226	340	537	278		0.363	0.62	0.959	-0.09	0.268	0.71		Pat1	LACOL_0601 Glycerol-3-phosphate cytidylyltransferase
LACOL_0602	3767	729	210	194	268	13735	459		466	489	139	211	248	895	253		0.032	1.29	0.886	-0.25	0.007	1.54		Pat3	LACOL_0602 Putative transcriptional regulator LytR
LACOL_0603	26	12	7	2	6	90	12		15	36	21	10	25	27	30		0.829	0.3	NA	-0.27	0.621	0.57		Pat1	LACOL_0603 Uncharacterized protein
LACOL_0604	116	43	13	22	14	277	33		18	36	11	30	16	23	23		0.529	0.51	NA	0.2	0.716	0.31		Pat1	LACOL_0604 Putative membrane protein
LACOL_0605	3459	901	686	343	742	9473	958		301	425	320	262	482	434	371		0.956	0.05	0.902	-0.16	0.699	0.21		Pat1	LACOL_0605 Peptide chain release factor 3 PrfC
LACOL_0606	241	94	52	29	38	765	78		30	64	35	32	36	50	43		0.492	0.43	0.972	-0.05	0.418	0.48		Pat1	LACOL_0606 Putative membrane protein YueF
LACOL_0607	79	25	13	21	15	189	19		14	24	12	33	20	18	15		0.849	-0.19	NA	0.15	0.697	-0.33		Pat1	LACOL_0607 Uncharacterized protein
LACOL_0608	112	54	13	23	10	712	57		20	51	12	35	13	66	45		0.346	0.8	0.638	-0.7	0.033	1.51			LACOL_0608 Putative membrane protein
LACOL_0609	60	28	13	4	8	219	19		5	14	6	3	5	10	8		0.36	0.83	NA	-0.03	0.314	0.87		Pat1	LACOL_0609 Cell wall binding protein
LACOL_0610	752	28	129	89	66	1355	141		149	30	137	154	97	141	124		0.609	-0.46	0.761	-0.51	0.962	0.05		Pat1	LACOL_0610 Uncharacterized protein
LACOL_0611	412	81	82	34	71	858	111		95	102	102	69	123	105	114		0.983	0.02	0.908	-0.15	0.766	0.17		Pat1	LACOL_0611 Pantothenate ECF transporter substrate-specific component PanT
LACOL_0612	18249	4284	4723	3092	3135	44942	4570		1126	1432	1563	1673	1444	1459	1254		0.476	-0.28	0.923	-0.09	0.64	-0.18		Pat1	LACOL_0612 ATP-dependent Clp protease ATP-binding subunit ClpE
LACOL_0613	100	27	11	10	21	736	15		75	110	44	66	118	292	50		0.808	0.3	NA	-0.93	0.18	1.23		Pat1	LACOL_0613 Uncharacterized protein YkzS
LACOL_0614	1398	414	110	85	61	2559	375		722	1157	304	385	235	695	861		5.50931e-05	1.61	0.826	0.26	0.001	1.36		Pat3	LACOL_0614 Phosphocarrier protein HPr
LACOL_0615	21629	1914	1802	1064	1184	66402	5673		1728	828	772	746	706	2793	2016		0.095	0.82	0.215	-0.89	4.13435e-05	1.71			LACOL_0615 Phosphoenolpyruvate-protein phosphotransferase PtsI
LACOL_0616	279	61	1207	847	1096	492	76		28	34	657	754	831	26	34		1.45174e-57	-4.59	0.971	0.04	4.428e-60	-4.63		Pat3	LACOL_0616 Putative deoxyribose permease
LACOL_0617	121	56	732	499	836	377	25		42	105	1364	1521	2169	69	39		1.65848e-25	-4.57	0.816	0.34	1.67754e-29	-4.9		Pat3	LACOL_0617 D-ribose pyranase 2
LACOL_0618	134	41	1260	796	1426	186	31		20	33	1011	1045	1594	15	21		2.59993e-52	-5.55	0.547	0.59	9.25296e-63	-6.13		Pat3	LACOL_0618 Putative deoxyribokinase
LACOL_0619	37	6	312	215	205	49	10		7	6	326	368	298	5	9		4.88025e-39	-5.53	0.886	0.24	8.37533e-46	-5.77		Pat3	LACOL_0619 Ribose-5-phosphate isomerase A2
LACOL_0620	4628	390	846	524	611	8682	949		529	241	518	525	521	522	482		0.491	-0.4	0.745	-0.36	0.961	-0.04		Pat1	LACOL_0620 1,2-diacylglycerol 3-glucosyltransferase
LACOL_0621	860	237	80	80	81	1905	133		116	172	58	94	81	135	79		0.059	0.91	0.703	0.41	0.351	0.5		Pat1	LACOL_0621 Glycosyl transferase CpoA
LACOL_0622	468	131	79	59	42	1635	95		56	85	51	62	37	103	50		0.443	0.49	0.923	-0.15	0.268	0.64		Pat1	LACOL_0622 Integral membrane protein
LACOL_0623	4772	712	935	545	934	7082	1158		559	452	587	560	817	437	603		0.484	-0.34	0.977	-0.04	0.527	-0.3		Pat1	LACOL_0623 Putative aminotransferase A
LACOL_0624	18	6	2	3	4	60	2		10	18	6	15	17	17	5		NA	0.16	NA	0.08	NA	0.08		Pat1	LACOL_0624 Uncharacterized protein YkuJ
LACOL_0625	6	3	0	0	0	7	1		2	6	0	0	0	1	2		NA	17.45	NA	1.38	NA	16.07		Pat1	LACOL_0625 Putative membrane protein
LACOL_0626	3321	187	745	503	434	4151	454		206	63	247	273	201	135	125		0.224	-0.79	0.967	0.08	0.167	-0.87		Pat1	LACOL_0626 Anaerobic ribonucleoside-triphosphate reductase
LACOL_0627	858	35	168	103	94	1058	86		203	45	213	213	166	132	90		0.47	-0.61	0.921	0.21	0.281	-0.81		Pat1	LACOL_0627 Anaerobic ribonucleoside-triphosphate reductase-activating protein
LACOL_0628	4900	250	506	297	514	5543	425		1090	301	604	579	854	649	421		0.939	0.09	0.797	0.41	0.693	-0.32		Pat1	LACOL_0628 Peptidoglycan-binding protein
LACOL_0629	136	45	23	14	24	980	30		26	46	23	23	34	97	25		0.673	0.41	0.554	-0.83	0.094	1.24		Pat1	LACOL_0629 Alkaline phosphatase synthesis transcriptional regulatory protein
LACOL_0630	99	14	18	10	13	229	30		16	12	15	14	16	19	21		0.977	-0.04	NA	-0.47	0.548	0.44		Pat1	LACOL_0630 Phosphate-binding protein pstS 2
LACOL_0631	1361	83	200	141	141	4102	278		218	72	172	198	169	346	198		0.766	-0.25	0.439	-0.87	0.369	0.62		Pat1	LACOL_0631 Phosphate-binding protein pstS 1
LACOL_0632	1391	302	200	137	113	1435	215		212	249	163	183	128	115	146		0.198	0.55	0.136	0.82	0.576	-0.27		Pat1	LACOL_0632 Phosphate ABC transporter permease protein PstC
LACOL_0633	1527	282	155	171	145	2188	371		236	236	129	232	168	178	255		0.387	0.45	0.923	0.13	0.543	0.33		Pat1	LACOL_0633 Phosphate ABC transporter permease protein PstA
LACOL_0634	551	103	54	67	75	902	153		97	99	51	104	99	84	120		0.705	0.25	0.972	-0.05	0.621	0.3		Pat1	LACOL_0634 Phosphate transport ATP-binding protein PstB
LACOL_0635	1994	316	249	183	176	4168	429		363	311	243	292	239	399	347		0.304	0.41	0.887	-0.14	0.13	0.55		Pat1	LACOL_0635 Phosphate transport ATP-binding protein PstB
LACOL_0636	409	54	61	32	35	1236	127		80	57	64	55	51	127	110		0.58	0.32	0.26	-0.76	0.011	1.08			LACOL_0636 Phosphate transport system protein PhoU
LACOL_0637	4493	940	825	662	632	21579	2020		309	351	305	400	325	782	619		0.957	-0.04	0.005	-1.09	0.001	1.05		Pat2	LACOL_0637 Transketolase
LACOL_0638	213	18	79	14	22	947	85		59	27	117	34	45	138	104		0.523	-0.57	0.163	-1.44	0.268	0.87		Pat1	LACOL_0638 Uncharacterized protein
LACOL_0639	910	79	59	23	25	1707	239		131	61	45	29	27	129	153		0.004	1.54	0.673	-0.52	4.07815e-05	2.06		Pat3	LACOL_0639 Mannose-6-phosphate isomerase Pmi
LACOL_0640	1	1	0	0	1	7	0		1	8	0	0	11	5	0		NA	0.18	NA	0.21	NA	-0.03		Pat1	LACOL_0640 Uncharacterized protein
LACOL_0641	339	74	87	62	41	1917	197		34	40	47	55	31	101	88		0.683	-0.24	0.006	-1.36	0.007	1.12		Pat2	LACOL_0641 Succinate-semialdehyde dehydrogenase [NAD(P)] 2
LACOL_0642	381	51	165	67	82	2309	322		37	27	85	56	59	117	138		0.019	-1.04	1.20311e-05	-1.98	0.031	0.94		Pat4	LACOL_0642 Sugar symporter
LACOL_0643	157	17	96	30	48	1108	121		32	19	105	54	73	119	110		0.003	-1.53	0	-2.1	0.334	0.57		Pat4	LACOL_0643 Probable transaldolase
LACOL_0644	245	14	86	39	57	1364	190		50	15	94	70	87	146	172		0.04	-1.24	0	-2.18	0.118	0.94		Pat4	LACOL_0644 Uncharacterized protein
LACOL_0645	98	24	33	18	22	478	52		10	13	18	16	17	26	24		0.339	-0.58	0.079	-1.13	0.315	0.55		Pat1	LACOL_0645 L-fucose isomerase-like protein
LACOL_0646	139	22	36	15	38	656	86		13	11	17	12	26	31	34		0.327	-0.61	0.016	-1.46	0.105	0.86		Pat1	LACOL_0646 Probable long-chain-fatty-acid--CoA ligase
LACOL_0647	10	8	2	0	2	17	4		3	11	3	0	4	2	5		NA	1.42	NA	0.95	NA	0.48		Pat1	LACOL_0647 VanZ family protein
LACOL_0648	684	47	98	73	57	1151	159		69	26	53	65	43	61	71		0.907	-0.11	0.745	-0.43	0.652	0.32		Pat1	LACOL_0648 Putative D-serine/D-alanine/glycine permease
LACOL_0649	90	31	8	1	9	127	28		23	43	11	2	17	17	32		0.059	1.64	NA	0.42	0.182	1.21		Pat1	LACOL_0649 DNA-3-methyladenine glycosylase 1
LACOL_0650	251	77	38	22	26	367	46		48	79	39	37	37	37	39		0.167	0.74	0.386	0.72	0.975	0.02		Pat1	LACOL_0650 Integral membrane protein
LACOL_0651	5068	1176	1432	906	560	6619	1012		586	737	888	919	484	403	521		0.756	-0.2	0.596	0.51	0.144	-0.71		Pat1	LACOL_0651 S-adenosylmethionine synthase
LACOL_0652	663	88	93	29	88	779	130		163	117	123	63	162	101	143		0.662	0.31	0.885	0.23	0.914	0.08		Pat1	LACOL_0652 rRNA methylase family protein
LACOL_0653	151	19	17	6	16	149	35		33	22	20	11	26	17	34		0.496	0.58	NA	0.21	0.684	0.37		Pat1	LACOL_0653 Putative membrane-associated phospholipid phosphatase
LACOL_0654	6166	599	875	651	568	11912	1232		350	184	266	324	241	356	311		0.986	-0.02	0.788	-0.3	0.616	0.28		Pat1	LACOL_0654 Putative leucine--tRNA ligase
LACOL_0655	288	74	46	34	38	537	83		24	33	20	25	23	23	31		0.58	0.32	0.957	0.07	0.666	0.25		Pat1	LACOL_0655 Polysaccharide biosynthesis protein
LACOL_0656	303	54	46	28	27	621	54		59	57	48	48	39	64	47		0.494	0.39	0.964	0.06	0.561	0.33		Pat1	LACOL_0656 Ribosomal small subunit pseudouridine synthase A
LACOL_0657	215	35	33	45	26	437	50		36	32	29	66	32	38	37		0.712	-0.28	0.932	-0.14	0.865	-0.13		Pat1	LACOL_0657 Uncharacterized protein YxkO
LACOL_0658	1712	262	203	170	157	3107	318		168	139	107	146	115	160	139		0.428	0.36	0.967	0.05	0.48	0.31		Pat1	LACOL_0658 Dipeptidase PepV
LACOL_0659	282	69	25	32	24	708	50		77	103	37	77	49	102	61		0.212	0.76	0.95	0.1	0.281	0.65		Pat1	LACOL_0659 Possible universal stress protein
LACOL_0660	139	22	22	22	23	183	30		15	13	13	20	18	10	14		0.757	-0.25	NA	0.24	0.47	-0.49		Pat1	LACOL_0660 Putative N-acetylmuramidase
LACOL_0661	501	78	70	58	67	858	71		109	92	82	110	109	98	69		0.957	0.05	0.805	0.27	0.693	-0.22		Pat1	LACOL_0661 Putative deoxyadenosine/deoxycytidine/ deoxyguanosine kinase
LACOL_0662	49	30	5	7	10	119	12		18	61	10	23	28	23	20		0.363	0.93	NA	0.75	0.891	0.17		Pat1	LACOL_0662 Large conductance mechanosensitive channel protein
LACOL_0663	101	35	10	12	24	414	24		23	43	12	24	41	50	24		0.709	0.37	NA	-0.24	0.477	0.61		Pat1	LACOL_0663 Uncharacterized protein
LACOL_0664	3934	1446	679	469	652	18440	1568		630	1255	583	659	780	1555	1117		0.335	0.49	0.554	-0.52	0.016	1.01			LACOL_0664 Uncharacterized protein
LACOL_0665	671	192	90	55	83	2969	290		363	562	261	261	335	845	697		0.101	0.7	0.189	-0.76	4.13012e-05	1.46			LACOL_0665 Uncharacterized protein
LACOL_0666	11271	612	1509	801	955	28069	2893		2460	723	1766	1533	1556	3224	2809		0.986	0.02	0.399	-0.89	0.139	0.91		Pat1	LACOL_0666 DUF1700-containing membrane protein
LACOL_0667	1161	144	156	109	205	9853	325		513	344	369	422	676	2289	638		0.885	-0.15	0.028	-1.75	0.008	1.6		Pat2	LACOL_0667 PadR family Transcriptional regulator
LACOL_0668	58	26	8	3	6	228	20		37	90	27	17	29	77	57		0.143	1.28	NA	-0.19	0.073	1.47		Pat1	LACOL_0668 Uncharacterized protein
LACOL_0669	161	64	33	22	31	535	57		31	67	34	37	45	54	49		0.673	0.3	0.929	-0.14	0.484	0.45		Pat1	LACOL_0669 CAAX family protease
LACOL_0670	673	173	88	72	126	1155	163		202	281	141	189	282	182	217		0.665	0.26	0.826	0.26	0.999	0		Pat1	LACOL_0670 Transcriptional regulator OhrR
LACOL_0671	1173	308	601	485	430	5725	555		96	136	263	348	263	246	202		7.64792e-05	-1.32	0.045	-0.96	0.413	-0.36		Pat1	LACOL_0671 Acetolactate synthase
LACOL_0672	432	49	258	148	175	2539	274		83	51	266	250	252	257	235		1.58476e-07	-1.86	1.19076e-05	-1.83	0.948	-0.04		Pat4	LACOL_0672 Alpha-acetolactate decarboxylase
LACOL_0673	245	67	45	53	57	447	49		26	38	25	49	45	25	23		0.639	-0.3	0.737	0.39	0.194	-0.69		Pat1	LACOL_0673 Putative UV-damage repair protein UvrX
LACOL_0674	76	29	13	10	13	155	26		33	67	30	38	42	35	50		0.642	0.41	NA	0.2	0.812	0.21		Pat1	LACOL_0674 Uncharacterized protein
LACOL_0675	147	34	13	15	12	238	38		54	68	26	49	33	46	63		0.224	0.81	NA	0.18	0.359	0.63		Pat1	LACOL_0675 Uncharacterized protein of possible phage origin
LACOL_0676	128	44	14	8	13	267	30		78	146	46	43	59	86	82		0.074	1.14	NA	0.36	0.254	0.78		Pat1	LACOL_0676 Transposase
LACOL_0677	35	6	8	4	3	72	1		17	16	21	17	11	19	2		0.989	0.02	NA	0.49	0.751	-0.46		Pat1	LACOL_0677 Uncharacterized protein
LACOL_0678	1338	425	262	139	183	2717	327		534	919	561	486	545	571	580		0.326	0.45	0.737	0.32	0.8	0.13		Pat1	LACOL_0678 Dihydroneopterin aldolase
LACOL_0679	2500	869	423	241	451	7483	666		703	1324	638	595	947	1108	833		0.356	0.49	0.975	0.05	0.402	0.44		Pat1	LACOL_0679 2-amino-4-hydroxy-6-hydroxymethyldihydropteridine pyrophosphokinase
LACOL_0680	1662	103	284	100	135	2524	429		405	136	371	214	246	324	465		0.992	0.01	0.734	-0.51	0.477	0.52		Pat1	LACOL_0680 GTP cyclohydrolase polKE
LACOL_0681	1299	401	288	166	271	3473	309		139	232	165	155	216	195	147		0.945	0.06	0.939	0.1	0.948	-0.04		Pat1	LACOL_0681 Putative tetrahydrofolate synthase
LACOL_0682	82	14	22	9	17	244	24		19	18	27	18	29	30	25		0.584	-0.43	NA	-0.57	0.865	0.14		Pat1	LACOL_0682 Putative non-canonical purine NTP pyrophosphatase
LACOL_0683	296	40	58	48	56	688	80		36	27	38	52	51	44	44		0.325	-0.51	0.632	-0.45	0.917	-0.06		Pat1	LACOL_0683 Dihydropteroate synthase
LACOL_0684	3	5	0	6	2	66	0		1	11	0	22	6	14	0		NA	-0.69	NA	-0.51	NA	-0.17		Pat1	LACOL_0684 Uncharacterized protein
LACOL_0685	396	65	61	43	21	818	78		40	36	33	38	16	44	35		0.537	0.4	0.977	-0.05	0.472	0.45		Pat1	LACOL_0685 MATE efflux family protein DinF
LACOL_0686	21	21	1	2	2	29	5		12	65	3	10	9	9	13		0.081	2.4	NA	1.79	0.737	0.61		Pat1	LACOL_0686 Uncharacterized protein
LACOL_0687	40	26	3	0	5	29	2		17	59	7	0	16	6	4		0.063	2.25	NA	2.72	0.784	-0.47		Pat1	LACOL_0687 Putative membrane protein
LACOL_0688	308	76	13	1	6	151	15		66	88	15	2	10	17	14		6.78501e-07	3.03	NA	2.27	0.363	0.76		Pat1	LACOL_0688 Uncharacterized protein
LACOL_0689	636	64	109	45	90	1055	162		75	41	69	46	79	65	85		0.891	-0.11	0.788	-0.34	0.737	0.23		Pat1	LACOL_0689 Possible exonuclease SbcD
LACOL_0690	1934	354	297	188	258	4350	399		84	83	69	71	83	99	77		0.676	0.19	0.939	-0.08	0.512	0.26		Pat1	LACOL_0690 Exonuclease SbcCD, C subunit
LACOL_0691	61	33	10	1	10	107	8		10	30	9	1	12	9	6		0.198	1.3	NA	1.27	0.978	0.03		Pat1	LACOL_0691 HTH-type transcriptional regulator CysL
LACOL_0692	700	211	96	52	52	508	109		94	154	69	61	52	36	65		0.046	1.02	0.044	1.29	0.671	-0.28		Pat4	LACOL_0692 Inner membrane protein YeiH
LACOL_0693	122	17	11	4	9	417	29		37	28	18	11	20	67	39		0.181	1.03	NA	-0.69	0.009	1.72			LACOL_0693 Flavodoxin family protein
LACOL_0694	202	34	44	11	32	403	74		43	39	50	21	51	45	70		0.983	0.03	0.737	-0.46	0.48	0.49		Pat1	LACOL_0694 Saccharopine dehydrogenase related protein
LACOL_0695	317	99	50	31	57	1232	83		81	137	68	69	109	165	94		0.533	0.4	0.826	-0.3	0.214	0.7		Pat1	LACOL_0695 Putative dihydrofolate reductase
LACOL_0696	360	92	45	25	19	852	65		71	98	47	43	28	88	57		0.037	1.08	0.902	0.19	0.088	0.9		Pat1	LACOL_0696 Putative response regulator ArlR
LACOL_0697	1599	545	208	169	208	3293	396		160	296	112	149	156	174	177		0.099	0.72	0.715	0.36	0.468	0.36		Pat1	LACOL_0697 Putative signal transduction histidine-protein kinase ArlS
LACOL_0698	214	63	47	14	40	1370	103		201	321	237	115	281	678	431		0.713	0.28	0.138	-1.13	0.007	1.4			LACOL_0698 Uncharacterized protein
LACOL_0699	30976	5350	5701	2251	4313	59808	9135		2787	2607	2750	1776	2897	2832	3655		0.8	0.15	0.788	-0.27	0.368	0.42		Pat1	LACOL_0699 D-alanine--poly(phosphoribitol) ligase subunit 1
LACOL_0700	69779	8757	10518	5251	4995	158202	16480		7950	5404	6425	5246	4249	9486	8351		0.487	0.35	0.663	-0.41	0.072	0.76		Pat1	LACOL_0700 D-alanyl transfer protein DltB
LACOL_0701	5799	484	905	650	520	7029	1533		3417	1545	2859	3358	2288	2180	4018		0.849	-0.16	0.836	-0.31	0.845	0.15		Pat1	LACOL_0701 D-alanine--poly(phosphoribitol) ligase subunit 2
LACOL_0702	43492	8515	7103	3876	5331	86513	12374		4777	5065	4183	3733	4371	5001	6045		0.458	0.28	0.836	-0.17	0.174	0.45		Pat1	LACOL_0702 Poly(glycerophosphate chain) D-alanine transfer protein DltD
LACOL_0703	3372	978	485	343	355	10248	688		435	683	336	388	342	696	395		0.149	0.66	0.988	0.03	0.161	0.63		Pat1	LACOL_0703 Beta-lactamase class C related penicillin binding protein
LACOL_0704	24346	4338	3510	2859	1330	41693	6244		2706	2612	2092	2787	1104	2439	3087		0.494	0.43	0.97	-0.06	0.42	0.48		Pat1	LACOL_0704 Phosphotransferase system sugar-specific component IIC
LACOL_0705	7777	2143	1384	941	568	27387	2354		1296	1934	1236	1375	707	2402	1744		0.317	0.55	0.743	-0.37	0.052	0.91		Pat1	LACOL_0705 Cell surface hydrolase
LACOL_0706	12	2	1	9	1	22	3		5	5	2	35	3	5	6		NA	-1.29	NA	-0.07	NA	-1.22		Pat1	LACOL_0706 Quaternary ammonium compound-resistance protein
LACOL_0707	4704	267	983	673	698	9370	1411		855	263	958	1073	948	897	1141		0.227	-0.78	0.445	-0.84	0.948	0.06		Pat1	LACOL_0707 Esterase/lipase
LACOL_0708	1514	227	335	212	176	4075	402		123	100	146	151	107	174	145		0.628	-0.25	0.505	-0.51	0.588	0.26		Pat1	LACOL_0708 Arginine--tRNA ligase
LACOL_0709	1012	106	178	79	142	2989	211		296	168	279	202	310	460	274		0.849	-0.14	0.514	-0.64	0.394	0.5		Pat1	LACOL_0709 Arginine repressor 2
LACOL_0710	8308	1984	1271	782	1019	15905	2301		533	690	438	440	489	538	657		0.224	0.44	0.985	0.02	0.25	0.41		Pat1	LACOL_0710 Penicillin-binding protein F
LACOL_0711	1352	400	216	73	291	4460	393		540	865	462	255	867	937	698		0.56	0.43	0.891	-0.23	0.314	0.66		Pat1	LACOL_0711 UPF0342 protein
LACOL_0712	328	81	48	24	51	1026	66		37	50	29	24	43	62	34		0.486	0.44	0.921	-0.15	0.301	0.6		Pat1	LACOL_0712 Putative DNA repair metallophosphoesterase YhaO
LACOL_0713	1494	303	221	156	197	4885	434		80	88	64	73	79	138	103		0.571	0.25	0.384	-0.53	0.019	0.77		Pat1	LACOL_0713 Putative DNA repair ATPase YhaN
LACOL_0714	1116	104	178	80	94	1419	292		163	82	139	102	102	109	189		0.871	0.13	0.859	-0.26	0.554	0.39		Pat1	LACOL_0714 3'-5' exoribonuclease YhaM
LACOL_0715	3	0	0	3	3	15	4		1	0	0	8	7	2	5		NA	-2.73	NA	-2.4	NA	-0.32		Pat1	LACOL_0715 Uncharacterized protein
LACOL_0716	82	31	6	4	3	109	2		12	24	5	5	3	8	1		0.042	2.03	NA	1.71	0.811	0.32		Pat1	LACOL_0716 Helix-turn-helix XRE-family transcriptional regulator
LACOL_0717	88	46	25	15	25	209	31		12	35	19	18	26	15	19		0.935	0.1	NA	0.37	0.749	-0.28		Pat1	LACOL_0717 UDP-glucose 4-epimerase GalE
LACOL_0718	11	7	1	0	2	26	1		2	8	1	0	3	3	1		NA	1.72	NA	1.14	NA	0.58		Pat1	LACOL_0718 Uncharacterized protein
LACOL_0719	217	57	32	19	47	410	44		8	12	7	6	13	8	8		0.797	0.2	0.811	0.32	0.873	-0.12		Pat1	LACOL_0719 Cell surface protein, Cna_B/LPXTG-containing
LACOL_0720	49	18	6	15	8	190	7		7	14	5	20	9	15	5		0.989	-0.02	NA	0.02	0.969	-0.05		Pat1	LACOL_0720 Uncharacterized protein
LACOL_0721	24	10	5	12	6	39	5		6	14	7	28	12	5	6		0.599	-0.64	NA	0.77	0.173	-1.41		Pat1	LACOL_0721 Transposase
LACOL_0722	36	16	7	9	5	74	6		12	29	12	26	12	13	9		0.884	0.2	NA	0.74	0.629	-0.54		Pat1	LACOL_0722 Transposase
LACOL_0723	15	5	3	5	5	29	2		4	8	5	13	11	5	3		NA	-0.66	NA	0.58	NA	-1.24		Pat1	LACOL_0723 Transposase
LACOL_0724	66	25	15	7	14	108	13		12	25	15	11	20	11	11		0.829	0.22	NA	0.73	0.548	-0.51		Pat1	LACOL_0724 Putative membrane protein
LACOL_0725	150	21	23	12	30	271	44		23	18	19	16	35	22	30		0.893	-0.13	NA	-0.3	0.838	0.17		Pat1	LACOL_0725 Transcriptional regulator KaeR, LysR family
LACOL_0726	374	54	64	41	49	798	84		35	27	32	33	34	39	35		0.957	-0.05	0.836	-0.23	0.747	0.18		Pat1	LACOL_0726 Putative 3-octaprenyl-4-hydroxybenzoate carboxylyase UbiD
LACOL_0727	89	14	13	14	14	132	26		20	17	16	28	24	16	26		0.851	-0.18	NA	-0.08	0.91	-0.11		Pat1	LACOL_0727 Putative 3-octaprenyl 4-hydroxybenzoate carboxylyase
LACOL_0728	18	5	3	0	1	32	1		6	9	6	0	3	6	2		NA	1.34	NA	0.86	NA	0.47		Pat1	LACOL_0728 Protein, involved in flavonoid metabolism
LACOL_0729	18469	3816	2354	1295	2127	45046	5380		2661	2977	1818	1636	2288	3415	3447		0.081	0.58	0.697	-0.29	0.004	0.87		Pat1	LACOL_0729 Foldase protein PrsA
LACOL_0730	2685	526	318	123	382	9056	771		861	914	547	346	915	1529	1100		0.314	0.59	0.581	-0.57	0.017	1.15			LACOL_0730 HIT family protein
LACOL_0731	243	70	32	26	39	698	55		45	71	32	42	54	68	46		0.486	0.44	0.989	-0.03	0.445	0.46		Pat1	LACOL_0731 ABC transporter, ATP-binding protein EcsA
LACOL_0732	823	157	105	50	77	1853	192		93	96	64	50	65	111	97		0.074	0.68	0.906	-0.13	0.023	0.81		Pat1	LACOL_0732 ABC transporter, permease protein EscB
LACOL_0733	322	94	60	29	33	1004	65		68	108	68	54	52	112	61		0.337	0.58	0.992	-0.02	0.298	0.6		Pat1	LACOL_0733 tRNA (guanine-N(7)-)-methyltransferase
LACOL_0734	0	0	0	0	0	10	1		0	0	0	0	0	5	4		NA	2.33	NA	-16.95	NA	19.28		Pat1	LACOL_0734 Uncharacterized protein
LACOL_0735	482	105	28	29	31	2437	68		209	246	65	110	100	555	131		0.057	1.34	0.696	-0.6	0.003	1.94			LACOL_0735 Thioredoxin-like protein
LACOL_0736	6706	448	1049	698	957	8913	1502		1443	522	1210	1317	1537	1009	1438		0.541	-0.42	0.837	-0.3	0.878	-0.12		Pat1	LACOL_0736 Putative tRNA binding domain protein
LACOL_0737	2128	428	361	212	380	7757	509		775	844	705	677	1033	1487	824		0.969	0.03	0.554	-0.51	0.254	0.54		Pat1	LACOL_0737 Uncharacterized protein
LACOL_0738	4682	704	643	375	387	5680	954		483	393	356	339	298	308	438		0.346	0.43	0.816	0.24	0.704	0.19		Pat1	LACOL_0738 UDP-N-acetylmuramate--L-alanine ligase
LACOL_0739	2657	152	368	254	299	4859	766		507	157	377	425	426	488	651		0.766	-0.25	0.519	-0.75	0.472	0.5		Pat1	LACOL_0739 BAX inhibitor (BI)-1/YccA-like membrane protein
LACOL_0740	3680	809	602	317	416	7139	1126		190	226	167	143	160	194	258		0.297	0.42	0.906	-0.13	0.136	0.55		Pat1	LACOL_0740 DNA polymerase I
LACOL_0741	1457	154	230	153	149	3244	353		240	137	203	221	183	281	259		0.945	-0.06	0.576	-0.49	0.388	0.43		Pat1	LACOL_0741 Putative DNA-formamidopyrimidine glycosylase
LACOL_0742	923	122	166	104	107	2686	279		207	148	200	205	179	318	279		0.883	-0.09	0.214	-0.72	0.118	0.63		Pat1	LACOL_0742 Dephospho-CoA kinase
LACOL_0743	820	106	133	41	96	1647	256		251	176	218	110	219	265	348		0.709	0.25	0.638	-0.5	0.152	0.76		Pat1	LACOL_0743 Transcriptional repressor NrdR
LACOL_0744	1729	498	414	229	396	6778	762		176	274	225	204	300	362	344		0.851	-0.11	0.279	-0.67	0.17	0.56		Pat1	LACOL_0744 Replication initiation and membrane attachment protein DnaB
LACOL_0745	503	137	112	76	80	1419	177		74	110	89	98	88	110	116		0.996	0	0.718	-0.32	0.48	0.32		Pat1	LACOL_0745 Primosomal protein DnaI
LACOL_0746	65471	4939	11961	8372	7315	104640	12304		17353	7090	16998	19457	14474	14596	14504		0.486	-0.44	0.873	-0.23	0.763	-0.21		Pat1	LACOL_0746 Translation initiation factor IF-3 InfC
LACOL_0747	3554	425	686	472	636	12704	1035		2515	1629	2603	2929	3360	4732	3258		0.316	-0.48	0.104	-0.93	0.331	0.45		Pat1	LACOL_0747 50S ribosomal protein L35 RpmI
LACOL_0748	332	58	77	58	52	866	72		129	122	161	198	151	177	125		0.445	-0.4	0.803	-0.27	0.818	-0.13		Pat1	LACOL_0748 50S ribosomal protein L20 RplT
LACOL_0749	1187	125	242	113	228	3171	265		307	175	336	257	441	432	305		0.428	-0.47	0.542	-0.59	0.861	0.12		Pat1	LACOL_0749 Had superfamily (Subfamily IIIA) phosphatase
LACOL_0750	1075	209	193	94	182	2135	270		130	137	125	100	165	136	146		0.929	0.06	0.951	-0.07	0.791	0.14		Pat1	LACOL_0750 GTP-binding protein YqeH
LACOL_0751	688	67	111	40	64	1194	175		304	160	263	155	211	277	344		0.804	0.19	0.753	-0.38	0.331	0.57		Pat1	LACOL_0751 Probable RNA-binding protein YqeI
LACOL_0752	1557	131	264	73	160	1581	407		338	154	307	139	259	181	393		0.929	0.1	0.921	-0.2	0.719	0.3		Pat1	LACOL_0752 Putative nicotinate-nucleotide adenylyltransferase
LACOL_0753	850	180	179	74	154	1431	231		196	225	221	149	265	173	237		0.997	0	0.983	0.03	0.961	-0.03		Pat1	LACOL_0753 NAD metabolism hydrolase of HD superfamily
LACOL_0754	674	74	109	44	58	1168	172		260	155	225	149	167	237	295		0.723	0.24	0.782	-0.33	0.304	0.56		Pat1	LACOL_0754 Iojap protein family protein
LACOL_0755	1400	151	256	143	176	1834	324		261	152	256	234	245	180	268		0.756	-0.2	0.95	-0.09	0.865	-0.11		Pat1	LACOL_0755 Putative methyltransferase
LACOL_0756	2903	291	575	375	427	3869	653		352	191	374	398	386	247	352		0.387	-0.47	0.931	-0.12	0.533	-0.34		Pat1	LACOL_0756 UPF0348 protein
LACOL_0757	43139	2867	8378	5250	7390	81073	9866		10576	3807	11013	11286	13526	10461	10758		0.249	-0.69	0.639	-0.54	0.845	-0.15		Pat1	LACOL_0757 Probable nucleic acid-binding protein
LACOL_0758	15	2	2	1	2	78	6		12	8	8	7	12	32	21		NA	0.27	NA	-1.34	NA	1.61		Pat1	LACOL_0758 50S ribosomal protein L32 RpmF
LACOL_0759	89	27	5	8	6	265	8		22	36	7	17	11	34	9		0.159	1.35	NA	0.32	0.298	1.03		Pat1	LACOL_0759 Possible histone acetyltransferase
LACOL_0760	35006	9231	158	151	111	2656	803		4730	6756	114	179	112	189	483		2.43052e-34	5.42	4.33171e-16	4.08	0.012	1.34		Pat5	LACOL_0760 Alcohol dehydrogenase AdhP
LACOL_0761	2349	232	265	142	169	3935	373		466	249	282	247	250	411	329		0.346	0.5	0.989	-0.03	0.298	0.53		Pat1	LACOL_0761 Putative response regulator ArlR
LACOL_0762	342	83	55	42	36	645	63		32	42	28	34	25	32	26		0.511	0.35	0.745	0.32	0.962	0.03		Pat1	LACOL_0762 Putative signal transduction histidine-protein kinase ArlS
LACOL_0763	11871	2032	1681	502	1039	20608	2883		1795	1664	1363	666	1173	1640	1939		0.138	0.71	0.972	-0.05	0.099	0.76		Pat1	LACOL_0763 Putative OxaA-like protein
LACOL_0764	2641	262	415	323	283	4634	543		473	254	398	507	378	437	432		0.759	-0.2	0.84	-0.24	0.952	0.04		Pat1	LACOL_0764 RNA methyltransferase, TrmH family protein
LACOL_0765	516	116	74	46	59	840	128		143	175	110	112	122	123	158		0.304	0.48	0.869	0.18	0.543	0.3		Pat1	LACOL_0765 HD superfamily metal-dependent phosphohydrolase
LACOL_0766	4761	797	272	171	151	26116	727		1934	1753	592	609	458	5583	1313		0.003	1.75	0.45	-0.89	1.61829e-06	2.64		Pat3	LACOL_0766 Transcriptional regulator HxlR family
LACOL_0767	6369	441	1219	779	783	13889	1886		836	313	858	897	767	959	1101		0.429	-0.51	0.386	-0.82	0.636	0.31		Pat1	LACOL_0767 Phenylalanyl-tRNA synthetase subunit alpha
LACOL_0768	12160	1482	2355	1146	1413	30873	4230		691	456	717	571	599	923	1069		0.854	-0.11	0.18	-0.79	0.095	0.68		Pat1	LACOL_0768 Phenylalanyl-tRNA synthetase subunit beta
LACOL_0769	2328	662	465	328	503	4265	563		293	451	314	362	473	282	315		0.969	-0.03	0.742	0.3	0.473	-0.33		Pat1	LACOL_0769 UPF0755 protein YrrL
LACOL_0770	2962	1039	674	504	706	10013	799		637	1211	778	951	1134	1134	765		0.962	-0.04	0.968	-0.05	0.979	0.02		Pat1	LACOL_0770 Uridine kinase udk
LACOL_0771	353	121	36	34	69	713	46		102	189	56	86	149	108	59		0.41	0.6	0.524	0.76	0.86	-0.15		Pat1	LACOL_0771 Transcription elongation factor GreA
LACOL_0772	2	0	0	0	0	18	1		1	0	0	0	0	4	2		NA	14.8	NA	-2.37	NA	17.17		Pat1	LACOL_0772 HesB-like protein
LACOL_0773	3324	1034	540	210	589	5848	1024		173	292	151	96	229	160	237		0.357	0.56	0.891	0.21	0.576	0.36		Pat1	LACOL_0773 Bacterial membrane protein
LACOL_0774	12088	1182	1702	1205	1225	25245	2344		797	422	602	697	603	877	688		0.983	-0.02	0.745	-0.34	0.552	0.32		Pat1	LACOL_0774 Penicillin-binding protein
LACOL_0775	3	1	2	1	0	106	3		3	5	10	8	0	51	12		NA	-0.85	NA	-3.28	NA	2.43		Pat1	LACOL_0775 50S ribosomal protein L33 RpmG1
LACOL_0776	281	61	31	44	43	633	48		75	88	44	103	86	89	57		0.901	0.11	0.935	0.14	0.969	-0.03		Pat1	LACOL_0776 Putative 5-formyltetrahydrofolate cyclo-ligase
LACOL_0777	227	50	26	17	20	624	39		47	56	29	31	31	67	36		0.19	0.78	0.972	-0.05	0.143	0.83		Pat1	LACOL_0777 Rhomboid family protease
LACOL_0778	200	42	16	13	14	1370	71		124	141	53	71	65	448	196		0.081	1.1	0.078	-1.3	4.35252e-06	2.4			LACOL_0778 Uncharacterized protein YqgQ
LACOL_0779	6964	935	597	342	381	20074	2730		994	723	457	428	406	1508	1733		0.003	1.02	0.059	-0.91	4.29469e-10	1.93		Pat3	LACOL_0779 Glucokinase GlcK
LACOL_0780	789	228	68	39	48	6290	382		264	413	122	115	120	1109	569		0.001	1.51	0.019	-1.32	1.60212e-12	2.83		Pat5	LACOL_0780 Rhodanese-like domain-containing protein YqhL
LACOL_0781	14	1	1	0	2	38	5		11	4	4	0	12	16	17		NA	0.7	NA	-0.93	NA	1.63		Pat1	LACOL_0781 Uncharacterized protein
LACOL_0782	84	20	11	6	14	268	30		13	16	9	8	16	21	20		0.627	0.41	NA	-0.55	0.153	0.96		Pat1	LACOL_0782 tRNA dimethylallyltransferase
LACOL_0783	1113	96	51	44	69	3250	135		384	179	94	133	178	590	207		0.1	1.12	0.758	-0.47	0.01	1.59			LACOL_0783 Putative HTH-type transcriptional regulator GlnR
LACOL_0784	14366	1186	1178	743	740	29536	2690		1472	658	647	668	566	1593	1226		0.123	0.8	0.742	-0.38	0.011	1.18			LACOL_0784 Glutamine synthetase GlnA
LACOL_0785	1887	366	123	82	87	5917	298		297	312	104	113	102	490	209		0.001	1.54	0.887	-0.2	5.63439e-05	1.73		Pat3	LACOL_0785 Uncharacterized protein
LACOL_0786	1597	423	121	100	97	8385	333		241	345	98	132	109	665	223		0.01	1.39	0.604	-0.6	6.26468e-05	1.99		Pat3	LACOL_0786 Uncharacterized protein
LACOL_0787	363	97	38	24	51	1910	74		91	132	51	53	96	253	83		0.301	0.76	0.658	-0.61	0.027	1.37			LACOL_0787 Putative 2-Deoxyuridine 5-triphosphate nucleotidohydrolase
LACOL_0788	3	0	0	0	0	14	0		3	0	0	0	0	7	0		NA	15.17	NA	-1.11	NA	16.28		Pat1	LACOL_0788 Uncharacterized protein
LACOL_0789	2479	598	171	147	136	7562	585		544	710	201	283	223	873	571		6.89238e-05	1.43	0.837	-0.21	2.66882e-06	1.64		Pat3	LACOL_0789 Transcriptional regulator, TetR family
LACOL_0790	2077	211	143	117	126	2676	396		252	138	93	124	114	171	213		0.067	0.87	0.977	0.04	0.079	0.82		Pat1	LACOL_0790 Phage integrase
LACOL_0791	1887	412	169	62	214	3575	482		236	279	113	68	200	235	268		0.048	1.04	0.99	0.03	0.049	1.02		Pat3	LACOL_0791 Uncharacterized protein
LACOL_0792	308	57	27	29	27	299	75		55	55	26	45	36	28	59		0.323	0.67	0.797	0.36	0.69	0.3		Pat1	LACOL_0792 Uncharacterized protein
LACOL_0793	64	17	11	6	6	120	3		24	34	22	20	17	24	5		0.623	0.55	NA	0.84	0.808	-0.29		Pat1	LACOL_0793 Uncharacterized protein
LACOL_0794	1686	549	133	80	184	3543	345		165	292	70	69	135	183	150		0.004	1.34	0.696	0.44	0.069	0.9		Pat1	LACOL_0794 Uncharacterized protein
LACOL_0795	533	140	83	39	107	1014	120		180	256	150	115	269	180	180		0.643	0.3	0.837	0.26	0.957	0.04		Pat1	LACOL_0795 Putative phage protein
LACOL_0796	101	22	10	7	12	188	36		37	44	20	23	33	37	59		0.372	0.71	NA	-0.21	0.2	0.92		Pat1	LACOL_0796 Phage-related transcriptional regulator
LACOL_0797	22	6	11	3	1	42	3		13	19	34	15	4	13	8		NA	-0.3	NA	0.49	NA	-0.79		Pat1	LACOL_0797 Uncharacterized protein
LACOL_0798	34	27	10	0	7	228	16		23	100	37	0	36	82	49		0.322	1.21	NA	-0.2	0.213	1.41		Pat1	LACOL_0798 Uncharacterized protein
LACOL_0799	36	4	0	3	0	63	2		46	28	0	34	0	43	11		NA	2.01	NA	0.41	NA	1.59		Pat1	LACOL_0799 Uncharacterized protein
LACOL_0800	536	138	53	35	42	1646	69		106	148	56	61	62	172	61		0.059	1.1	0.952	0.11	0.088	0.99		Pat1	LACOL_0800 DUF4145-containing protein
LACOL_0801	4	1	1	1	0	6	0		2	3	3	4	0	1	0		NA	-0.02	NA	1.09	NA	-1.1		Pat1	LACOL_0801 Uncharacterized protein
LACOL_0803	44	21	14	2	12	33	9		7	18	12	3	15	3	7		0.835	0.28	NA	1.51	0.25	-1.23		Pat1	LACOL_0803 Uncharacterized protein
LACOL_0804	20	2	2	1	5	25	1		4	2	2	2	7	2	1		NA	-0.14	NA	0.74	NA	-0.88		Pat1	LACOL_0804 Prophage antirepressor protein
LACOL_0807	22	1	9	0	1	50	4		7	2	16	0	3	9	6		NA	-0.38	NA	-0.53	NA	0.15		Pat1	LACOL_0807 Uncharacterized protein
LACOL_0808	48	1	12	0	2	45	6		22	3	30	0	7	11	13		NA	0.08	NA	0.26	NA	-0.18		Pat1	LACOL_0808 Uncharacterized protein
LACOL_0809	10	0	1	0	3	23	1		7	0	4	0	16	9	3		NA	-0.51	NA	-0.48	NA	-0.03		Pat1	LACOL_0809 Uncharacterized protein
LACOL_0810	11	7	4	1	1	38	3		6	22	12	5	4	11	8		NA	0.71	NA	0.32	NA	0.39		Pat1	LACOL_0810 Phage protein
LACOL_0811	20	9	3	4	3	39	4		13	31	10	22	14	13	11		NA	0.42	NA	0.69	NA	-0.27		Pat1	LACOL_0811 Uncharacterized protein
LACOL_0812	25	4	1	2	0	33	5		20	17	4	14	0	14	18		NA	1.76	NA	0.31	NA	1.46		Pat1	LACOL_0812 Uncharacterized protein
LACOL_0813	332	41	46	26	31	592	57		55	37	41	38	38	52	42		0.644	0.29	0.998	0	0.632	0.29		Pat1	LACOL_0813 Uncharacterized protein
LACOL_0814	175	43	34	14	21	297	40		49	65	51	34	44	44	50		0.567	0.38	0.829	0.28	0.891	0.1		Pat1	LACOL_0814 Prophage pi1 protein 32
LACOL_0815	37	9	5	5	0	49	4		10	13	7	11	0	7	5		NA	0.87	NA	0.9	NA	-0.03		Pat1	LACOL_0815 Phage terminase
LACOL_0816	81	6	18	4	11	111	12		6	2	7	3	6	4	4		0.85	-0.23	NA	0.14	0.734	-0.36		Pat1	LACOL_0816 Putative terminase large subunit
LACOL_0817	2	1	0	0	0	21	0		1	4	0	0	0	8	0		NA	15.96	NA	-0.87	NA	16.83		Pat1	LACOL_0817 Uncharacterized protein
LACOL_0818	80	14	10	0	24	110	26		10	9	7	0	22	7	14		0.983	0.05	NA	-0.12	0.91	0.17		Pat1	LACOL_0818 Phage portal protein
LACOL_0819	84	21	16	12	19	96	10		6	8	6	8	10	4	3		0.853	-0.17	NA	1	0.071	-1.17		Pat1	LACOL_0819 Uncharacterized protein
LACOL_0820	14	8	0	1	2	13	2		7	20	0	4	7	3	4		NA	1.89	NA	1.81	NA	0.08		Pat1	LACOL_0820 Uncharacterized protein
LACOL_0821	10	2	1	7	1	19	4		4	5	2	27	3	4	8		NA	-1.14	NA	-0.33	NA	-0.81		Pat1	LACOL_0821 Putative phage head-tail joining protein
LACOL_0822	18	6	2	7	1	22	3		7	12	4	23	3	4	5		NA	-0.05	NA	0.97	NA	-1.02		Pat1	LACOL_0822 Phage head-tail joining protein
LACOL_0823	93	24	15	10	10	90	21		32	44	27	30	25	16	32		0.611	0.45	NA	0.72	0.763	-0.28		Pat1	LACOL_0823 Putative phage head-tail joining protein
LACOL_0824	30	6	8	5	4	47	7		11	12	15	16	11	9	11		0.817	-0.31	NA	0.21	0.649	-0.52		Pat1	LACOL_0824 Prophage tail component
LACOL_0825	71	10	16	2	7	111	14		15	11	18	4	11	12	13		0.833	0.26	NA	0.11	0.897	0.15		Pat1	LACOL_0825 Phage major tail protein
LACOL_0826	12	1	2	1	0	17	2		7	3	6	5	0	5	5		NA	0.52	NA	0.11	NA	0.41		Pat1	LACOL_0826 Bacterial Ig-like domain-containing protein
LACOL_0827	23	0	0	0	0	15	1		8	0	0	0	0	3	2		NA	17.77	NA	1.02	NA	16.75		Pat1	LACOL_0827 Phage protein
LACOL_0828	11	1	1	0	0	11	0		9	5	4	0	0	5	0		NA	2.03	NA	1.28	NA	0.75		Pat1	LACOL_0828 Uncharacterized protein
LACOL_0829	566	115	87	39	80	651	119		19	21	15	11	20	11	18		0.534	0.36	0.639	0.46	0.878	-0.1		Pat1	LACOL_0829 Phage tail tape-measure protein
LACOL_0830	60	8	4	6	7	70	10		10	7	3	9	9	6	7		0.715	0.43	NA	0.44	0.995	-0.01		Pat1	LACOL_0830 Protein of hypothetical function DUF1306
LACOL_0831	287	50	28	35	21	570	71		33	31	17	36	18	35	37		0.429	0.5	0.935	-0.13	0.27	0.63		Pat1	LACOL_0831 Prophage endopeptidase tail family protein
LACOL_0832	286	99	42	22	32	237	51		27	51	21	18	23	12	22		0.139	0.89	0.104	1.23	0.629	-0.34		Pat1	LACOL_0832 Putative glycosyl hydrolase with collagen triple helix repeat
LACOL_0833	107	22	14	12	13	60	27		18	20	12	17	16	5	20		0.774	0.32	NA	0.68	0.732	-0.36		Pat1	LACOL_0833 Collagen triple helix repeat-containing protein
LACOL_0834	54	4	5	7	8	27	3		16	7	8	19	18	4	4		0.903	-0.19	NA	1.58	0.084	-1.77		Pat1	LACOL_0834 Uncharacterized protein
LACOL_0835	232	31	52	34	46	334	28		33	24	40	43	49	25	18		0.327	-0.55	0.7	0.42	0.043	-0.98		Pat1	LACOL_0835 Putative phage protein
LACOL_0836	76	16	19	4	16	96	12		24	27	32	11	37	16	17		0.948	-0.09	NA	0.65	0.371	-0.74		Pat1	LACOL_0836 Uncharacterized protein
LACOL_0837	123	8	22	15	17	87	11		39	14	38	42	41	15	16		0.623	-0.45	NA	0.95	0.048	-1.4			LACOL_0837 Uncharacterized protein
LACOL_0838	97	17	17	7	15	77	7		38	36	36	24	44	16	12		0.913	0.12	NA	1.37	0.076	-1.24		Pat1	LACOL_0838 Uncharacterized protein
LACOL_0839	8	0	1	0	4	9	1		8	0	5	0	31	5	5		NA	-1.13	NA	0.18	NA	-1.31		Pat1	LACOL_0839 Uncharacterized protein
LACOL_0840	81	9	17	12	17	104	23		26	15	29	33	40	17	32		0.471	-0.62	NA	-0.11	0.547	-0.5		Pat1	LACOL_0840 Toxin secretion/phage lysis holin
LACOL_0841	188	39	42	19	27	274	42		20	22	24	18	21	15	20		0.99	0.01	0.816	0.29	0.655	-0.28		Pat1	LACOL_0841 Endolysin
LACOL_0842	10	5	4	0	1	37	3		7	18	14	0	5	13	9		NA	0.64	NA	-0.02	NA	0.66		Pat1	LACOL_0842 Uncharacterized protein
LACOL_0843	20324	1933	4718	2878	2826	36031	4721		9059	4667	11276	11249	9404	8453	9360		0.228	-0.6	0.741	-0.36	0.682	-0.24		Pat1	LACOL_0843 50S ribosomal protein L21 RplU
LACOL_0844	3251	672	612	373	412	8132	795		1357	1519	1369	1365	1284	1786	1476		0.796	0.12	0.822	-0.19	0.412	0.3		Pat1	LACOL_0844 Putative DUF464-containing ribosomal protein
LACOL_0845	228	123	91	50	34	1578	88		111	325	238	214	124	406	191		0.891	0.15	0.745	-0.5	0.407	0.64		Pat1	LACOL_0845 50S ribosomal protein L27 RpmA
LACOL_0846	841	83	347	232	197	1617	250		108	58	239	262	189	110	143		0.001	-1.42	0.554	-0.57	0.079	-0.85		Pat1	LACOL_0846 Putative peptidase YqhT
LACOL_0847	6963	756	1157	835	1134	10615	1315		1707	1004	1521	1795	2076	1370	1434		0.469	-0.37	0.982	-0.03	0.501	-0.33		Pat1	LACOL_0847 Putative translation elongation factor P
LACOL_0848	2260	362	354	314	201	4480	435		720	625	605	877	478	751	616		0.935	0.06	0.992	-0.02	0.891	0.08		Pat1	LACOL_0848 Alkaline shock protein
LACOL_0849	14	3	0	1	4	41	3		5	6	0	3	10	7	5		NA	0.33	NA	-0.28	NA	0.61		Pat1	LACOL_0849 Putative N utilization substance protein B
LACOL_0850	1638	230	193	128	151	3373	328		261	198	165	179	179	282	232		0.308	0.43	0.886	-0.15	0.128	0.59		Pat1	LACOL_0850 Bifunctional protein FolD
LACOL_0851	4358	948	467	360	354	8719	907		447	526	257	323	271	470	413		0.011	0.79	0.886	0.13	0.039	0.66		Pat1	LACOL_0851 Exodeoxyribonuclease 7 large subunit
LACOL_0852	76	24	11	8	10	190	24		45	78	35	42	45	60	64		0.492	0.56	NA	-0.07	0.419	0.63		Pat1	LACOL_0852 Exodeoxyribonuclease 7 small subunit
LACOL_0853	492	49	72	35	36	726	110		76	41	60	48	42	59	76		0.68	0.29	0.923	-0.15	0.477	0.44		Pat1	LACOL_0853 Putative farnesyl diphosphate synthase
LACOL_0854	484	78	69	22	41	847	92		79	69	61	32	50	73	67		0.208	0.65	0.947	0.1	0.281	0.56		Pat1	LACOL_0854 rRNA methyltransferase
LACOL_0855	266	51	36	19	28	415	75		80	83	58	50	63	66	101		0.367	0.53	0.998	0	0.35	0.53		Pat1	LACOL_0855 Arginine repressor 1
LACOL_0856	2836	360	324	189	303	4844	703		232	160	142	136	185	209	256		0.435	0.38	0.826	-0.23	0.149	0.61		Pat1	LACOL_0856 DNA repair protein RecN
LACOL_0857	691	70	110	48	87	1162	163		81	44	69	49	76	71	84		0.996	0	0.826	-0.28	0.64	0.29		Pat1	LACOL_0857 Glycine betaine/carnitine/choline transport ATP-binding protein OpuCA
LACOL_0858	938	74	141	104	57	1464	232		205	87	165	199	93	168	225		0.989	-0.01	0.788	-0.39	0.606	0.38		Pat1	LACOL_0858 Glycine betaine/carnitine/choline transport system permease protein opuCB
LACOL_0859	1011	81	108	49	85	1520	222		150	65	86	64	94	119	146		0.486	0.46	0.844	-0.27	0.214	0.72		Pat1	LACOL_0859 Glycine betaine/carnitine/choline-binding protein OpuCC
LACOL_0860	137	15	18	14	26	218	27		29	17	20	26	41	24	25		0.802	-0.23	NA	-0.03	0.809	-0.2		Pat1	LACOL_0860 Glycine betaine/carnitine/choline transport system permease protein opuCD
LACOL_0861	6	2	1	1	6	33	3		3	5	3	4	22	8	6		NA	-1.29	NA	-1.04	NA	-0.25		Pat1	LACOL_0861 Uncharacterized protein
LACOL_0862	11280	536	1248	716	618	24460	2562		2510	646	1489	1397	1027	2865	2536		0.712	0.32	0.57	-0.74	0.106	1.06		Pat1	LACOL_0862 Guanylate kinase
LACOL_0863	32	7	4	4	1	189	12		22	26	15	24	5	68	37		0.571	0.73	NA	-1.19	0.05	1.92			LACOL_0863 DNA-directed RNA polymerase omega subunit RpoZ
LACOL_0864	6166	1294	853	522	748	9428	1555		710	807	526	527	643	571	796		0.267	0.44	0.887	0.14	0.474	0.3		Pat1	LACOL_0864 Phosphopantothenoylcysteine decarboxylase
LACOL_0865	5553	1178	881	522	661	9542	1257		315	362	268	260	280	285	317		0.323	0.35	0.836	0.16	0.629	0.18		Pat1	LACOL_0865 Primosomal protein N'
LACOL_0866	2890	513	459	273	364	6878	744		419	403	357	347	394	525	480		0.631	0.19	0.673	-0.29	0.137	0.48		Pat1	LACOL_0866 Methionyl-tRNA formyltransferase
LACOL_0867	3047	353	450	280	247	6602	676		309	194	244	249	187	352	305		0.766	0.18	0.704	-0.37	0.235	0.55		Pat1	LACOL_0867 Putative ribosomal RNA small subunit methyltransferase
LACOL_0868	3805	271	545	372	281	8967	893		700	270	538	600	386	869	731		0.983	-0.03	0.528	-0.69	0.27	0.67		Pat1	LACOL_0868 Serine/threonine protein phosphatase Stp1
LACOL_0869	7103	764	1221	764	840	16948	2062		515	300	474	485	454	646	664		0.757	-0.18	0.342	-0.67	0.269	0.49		Pat1	LACOL_0869 Putative serine/threonine-protein kinase PrkC
LACOL_0870	3002	187	430	320	298	5253	752		463	156	356	433	343	426	516		0.767	-0.24	0.638	-0.58	0.629	0.34		Pat1	LACOL_0870 Putative ribosome biogenesis GTPase YloQ
LACOL_0871	422	98	65	71	57	1021	87		89	112	73	131	89	113	81		0.957	0.05	0.991	0.02	0.962	0.03		Pat1	LACOL_0871 Ribulose-phosphate 3-epimerase rpe
LACOL_0872	338	108	36	31	45	915	56		71	123	41	57	71	101	52		0.186	0.8	0.836	0.29	0.44	0.5		Pat1	LACOL_0872 Thiamine diphosphokinase ThiN
LACOL_0873	16	5	1	2	5	97	10		12	20	4	13	28	38	33		NA	0.1	NA	-1.26	NA	1.36		Pat1	LACOL_0873 50S ribosomal protein L28 RpmB
LACOL_0874	926	190	119	105	116	1227	177		351	390	242	349	328	245	299		0.526	0.3	0.554	0.45	0.768	-0.15		Pat1	LACOL_0874 Alkaline-shock protein YloU
LACOL_0875	7312	1496	924	687	780	15253	1390		589	653	399	486	469	647	498		0.166	0.48	0.906	0.12	0.309	0.36		Pat1	LACOL_0875 Putative dihydroxyacetone kinase
LACOL_0876	12849	2889	2310	1249	1493	25505	3146		868	1057	836	740	753	906	945		0.381	0.32	0.958	0.05	0.46	0.27		Pat1	LACOL_0876 DNA helicase RecG
LACOL_0877	2823	456	381	332	311	7761	707		373	326	270	384	307	539	415		0.766	0.15	0.547	-0.44	0.12	0.6		Pat1	LACOL_0877 Phosphate acyltransferase
LACOL_0878	22	0	2	0	2	31	12		12	0	6	0	8	9	30		NA	0.62	NA	-1.3	NA	1.92		Pat1	LACOL_0878 Acyl carrier protein
LACOL_0879	1175	141	135	84	116	1778	257		232	151	143	146	171	185	226		0.477	0.37	0.956	-0.08	0.359	0.44		Pat1	LACOL_0879 Ribonuclease III Rnc
LACOL_0880	14905	1692	1956	1140	1427	27053	3273		575	354	405	386	411	550	562		0.627	0.25	0.806	-0.25	0.251	0.49		Pat1	LACOL_0880 Chromosome partition protein Smc
LACOL_0881	2163	442	293	199	161	4014	437		228	252	165	184	127	222	205		0.112	0.61	0.873	0.16	0.268	0.45		Pat1	LACOL_0881 Signal recognition particle-docking protein FtsY
LACOL_0882	364	61	50	41	32	1075	106		147	133	108	145	96	228	190		0.588	0.31	0.47	-0.57	0.043	0.88		Pat1	LACOL_0882 Putative signal recognition particle operon regulator YlxM
LACOL_0883	3239	261	531	353	289	5569	694		312	136	274	298	208	283	298		0.812	-0.18	0.78	-0.35	0.801	0.17		Pat1	LACOL_0883 Signal recognition particle protein Ffh
LACOL_0884	11674	873	2623	1255	2102	34221	2699		5828	2360	7021	5494	7835	8992	5993		0.249	-0.69	0.372	-0.85	0.824	0.16		Pat1	LACOL_0884 30S ribosomal protein S16 RpsP
LACOL_0885	309	86	42	41	23	640	68		84	127	61	98	47	92	83		0.291	0.62	0.844	0.25	0.548	0.37		Pat1	LACOL_0885 Ribosome maturation factor RimM
LACOL_0886	844	86	129	80	80	1634	164		154	85	126	128	109	157	133		0.972	0.03	0.836	-0.25	0.629	0.28		Pat1	LACOL_0886 tRNA (guanine-N(1)-)-methyltransferase TrmD
LACOL_0887	462	75	103	51	41	1219	98		180	158	215	174	119	250	170		0.989	0.01	0.797	-0.31	0.592	0.32		Pat1	LACOL_0887 50S ribosomal protein L19 RplS
LACOL_0888	20	6	0	0	0	99	2		11	18	0	0	0	28	5		NA	18.65	NA	-0.36	NA	19.01		Pat1	LACOL_0888 Putative DNA-binding protein
LACOL_0889	3290	504	360	255	350	5180	707		320	265	188	217	254	265	306		0.264	0.45	0.968	0.04	0.309	0.4		Pat1	LACOL_0889 Putative dipeptidase A
LACOL_0890	16	3	1	2	0	21	1		12	12	4	13	0	8	3		NA	1.19	NA	0.92	NA	0.27		Pat1	LACOL_0890 4-oxalocrotonate tautomerase family protein
LACOL_0891	3434	266	418	289	196	7827	879		361	151	235	266	154	433	411		0.718	0.27	0.519	-0.7	0.083	0.96		Pat1	LACOL_0891 Diaminopimelate decarboxylase
LACOL_0892	4694	494	535	342	362	6743	1001		428	244	262	274	247	324	406		0.443	0.4	0.939	-0.1	0.292	0.51		Pat1	LACOL_0892 Glycerol kinase
LACOL_0893	1031	318	206	136	131	2453	260		174	291	187	202	165	218	196		0.495	0.33	0.904	0.15	0.73	0.18		Pat1	LACOL_0893 Cof family protein
LACOL_0894	349	78	79	48	43	667	77		35	43	43	43	33	36	35		0.988	-0.01	0.908	0.14	0.789	-0.15		Pat1	LACOL_0894 rRNA (cytosine-C(5)-)-methyltransferase RsmF
LACOL_0895	555	155	76	61	91	1516	135		74	111	54	71	90	106	80		0.486	0.38	0.985	-0.03	0.434	0.41		Pat1	LACOL_0895 Isopentenyl-diphosphate delta-isomerase
LACOL_0896	437	129	68	53	60	1051	114		56	90	47	60	57	71	65		0.421	0.41	0.957	0.07	0.49	0.35		Pat1	LACOL_0896 Phosphomevalonate kinase,rRNA (cytosine-C(5)-)-methyltransferase RsmF
LACOL_0897	385	111	43	52	50	497	70		54	84	32	64	52	37	44		0.405	0.5	0.372	0.77	0.669	-0.27		Pat1	LACOL_0897 Diphosphomevalonate decarboxylase
LACOL_0898	344	113	38	19	59	767	78		50	88	29	24	64	58	50		0.19	0.82	0.829	0.32	0.459	0.51		Pat1	LACOL_0898 Mevalonate kinase
LACOL_0899	8207	1213	1348	815	1241	18309	1970		401	321	354	350	453	471	429		0.913	-0.06	0.696	-0.31	0.553	0.25		Pat1	LACOL_0899 Damage inducible ATP-dependent helicase DinG
LACOL_0900	591	138	105	45	84	1456	126		165	209	157	110	175	214	157		0.51	0.34	0.997	-0.01	0.486	0.35		Pat1	LACOL_0900 Putative secreted protein YpmB
LACOL_0901	1233	387	171	187	196	4603	262		243	412	180	323	288	477	229		0.631	0.32	0.939	-0.12	0.472	0.45		Pat1	LACOL_0901 Possible DNA replication protein DnaD
LACOL_0902	7749	1592	1049	570	1054	19190	2025		471	524	342	303	478	613	547		0.286	0.43	0.806	-0.23	0.067	0.66		Pat1	LACOL_0902 Penicillin-binding protein 1A
LACOL_0903	879	230	110	38	98	1920	224		198	281	133	75	165	228	225		0.044	0.95	0.96	0.07	0.059	0.88		Pat1	LACOL_0903 Holliday junction resolvase RecU
LACOL_0904	43	16	8	6	5	100	8		10	21	10	13	9	13	9		0.659	0.48	NA	0.41	0.956	0.07		Pat1	LACOL_0904 UPF0398 protein
LACOL_0905	9242	1943	856	655	625	13218	1381		3505	3991	1741	2178	1770	2638	2330		0.001	1	0.227	0.59	0.245	0.41		Pat1	LACOL_0905 Cell cycle protein GpsB
LACOL_0906	385	94	66	63	35	656	85		47	62	43	67	32	42	46		0.766	0.21	0.816	0.29	0.903	-0.09		Pat1	LACOL_0906 Putative RNA methyltransferase YpsC
LACOL_0907	170	59	19	27	26	364	19		22	41	13	30	25	25	11		0.571	0.47	0.572	0.74	0.756	-0.27		Pat1	LACOL_0907 Prophage Lp2 protein 6
LACOL_0908	291	55	125	63	143	1073	105		67	68	154	127	245	129	107		0.001	-1.35	0.247	-0.81	0.276	-0.54		Pat1	LACOL_0908 Putative nitroreductase
LACOL_0909	2083	407	238	164	255	2503	398		259	274	159	179	237	164	220		0.235	0.5	0.532	0.47	0.96	0.03		Pat1	LACOL_0909 Putative glycine/D-amino acid oxidase
LACOL_0910	360	77	29	25	34	592	67		124	144	54	76	88	107	103		0.045	0.92	0.737	0.34	0.249	0.58		Pat1	LACOL_0910 Ribonuclease HI-like protein
LACOL_0911	250	69	21	10	21	863	56		90	135	41	32	57	164	90		0.014	1.38	0.886	-0.22	0.003	1.6		Pat3	LACOL_0911 Putative membrane protein
LACOL_0912	2742	267	293	167	218	4572	632		227	120	130	121	135	199	232		0.376	0.47	0.788	-0.3	0.095	0.77		Pat1	LACOL_0912 Putative formate-tetrahydrofolate ligase
LACOL_0913	789	197	63	69	76	2205	198		238	322	102	183	171	350	266		0.042	0.91	0.908	-0.15	0.012	1.06			LACOL_0913 Signal peptidase II
LACOL_0914	5171	639	555	316	411	10079	1098		777	520	447	416	461	797	734		0.143	0.59	0.816	-0.23	0.025	0.81		Pat1	LACOL_0914 RNA pseudouridine synthase YlyB
LACOL_0915	7163	538	603	364	510	9015	1402		909	370	410	405	483	602	791		0.309	0.61	0.95	-0.1	0.202	0.71		Pat1	LACOL_0915 Carbamoyl-phosphate synthase small chain CarA
LACOL_0916	1460	181	145	77	100	2472	272		79	53	42	36	40	70	65		0.062	0.77	0.989	-0.02	0.047	0.79		Pat1	LACOL_0916 Carbamoyl-phosphate synthase large chain CarB
LACOL_0917	3159	1093	506	334	666	5927	738		255	478	219	237	402	252	265		0.516	0.37	0.63	0.49	0.865	-0.11		Pat1	LACOL_0917 Fibronectin-binding protein A
LACOL_0918	80	20	1	2	4	232	12		25	35	2	6	10	39	17		0.011	2.5	NA	0.03	0.01	2.48		Pat3	LACOL_0918 Transcriptional regulator, MarR family
LACOL_0919	360	110	42	60	49	1864	103		57	94	36	83	58	155	72		0.627	0.37	0.615	-0.62	0.101	0.99		Pat1	LACOL_0919 DegV family protein
LACOL_0920	1448	217	34	24	35	1434	189		57	46	7	8	10	30	33		9.91198e-14	2.63	0.214	0.73	3.3107e-07	1.9		Pat3	LACOL_0920 Cell surface protein, LPXTG-motif-containing
LACOL_0921	1523	346	3	0	4	54	6		310	382	3	0	6	6	5		6.19324e-24	6.74	1.16662e-40	5.93	0.441	0.81		Pat4	LACOL_0921 Beta-phosphoglucomutase
LACOL_0922	56388	5885	30	16	40	400	71		3433	1940	10	9	18	13	19		2.33919e-73	7.83	7.64346e-61	7.42	0.553	0.41		Pat4	LACOL_0922 Maltose phosphorylase
LACOL_0923	15437	1874	11	7	10	123	20		1557	1024	6	6	8	7	9		4.45507e-67	7.66	3.0185e-73	7.46	0.805	0.2		Pat4	LACOL_0923 Sugar (maltose):cation symporter
LACOL_0924	836	246	90	51	65	1194	220		117	187	68	63	68	88	138		0.005	1.2	0.673	0.42	0.094	0.78		Pat1	LACOL_0924 Putative maltose operon transcriptional repressor
LACOL_0925	1164	188	79	42	39	2191	271		192	168	70	61	48	190	199		7.97131e-06	1.61	0.934	-0.1	1.32003e-06	1.71		Pat3	LACOL_0925 2,5-didehydrogluconate reductase
LACOL_0926	1571	246	105	93	65	7909	355		563	478	202	292	174	1492	566		0.023	1.25	0.266	-0.97	4.5818e-06	2.22		Pat3	LACOL_0926 Putative integral membrane protein
LACOL_0927	2295	141	204	150	97	3304	410		370	123	176	212	117	281	294		0.416	0.6	0.921	-0.19	0.238	0.78		Pat1	LACOL_0927 Putative permease
LACOL_0928	100	20	5	3	8	179	25		27	29	7	7	16	25	29		0.051	1.5	NA	0.04	0.05	1.47		Pat3	LACOL_0928 Peptide methionine sulfoxide reductase MsrA
LACOL_0929	2177	429	210	119	189	5342	548		322	343	166	154	209	415	360		0.003	0.93	0.78	-0.22	0	1.16			LACOL_0929 Manganese-dependent inorganic pyrophosphatase
LACOL_0930	14618	2195	1502	932	1236	30086	2915		1970	1602	1085	1101	1243	2133	1747		0.044	0.67	0.908	-0.11	0.012	0.78		Pat1	LACOL_0930 HTH-type transcriptional regulator CynR
LACOL_0931	9364	1773	1355	880	1138	15273	1837		525	539	408	433	477	451	458		0.385	0.3	0.742	0.23	0.86	0.07		Pat1	LACOL_0931 Topoisomerase IV A subunit
LACOL_0932	7578	802	1173	652	856	18084	1756		493	282	409	372	416	619	508		0.992	-0.01	0.531	-0.52	0.26	0.52		Pat1	LACOL_0932 Topoisomerase IV B subunit
LACOL_0933	57	10	6	4	10	157	11		13	12	7	8	17	19	11		0.805	0.29	NA	-0.28	0.563	0.57		Pat1	LACOL_0933 Glycerol-3-phosphate O-acyltransferase
LACOL_0934	2202	834	206	107	187	5998	629		344	706	173	147	218	494	437		0	1.55	0.908	0.15	0.001	1.4		Pat3	LACOL_0934 Aldose 1-epimerase family protein
LACOL_0935	309	84	49	20	18	546	85		46	68	39	26	20	43	57		0.081	0.97	0.906	0.19	0.173	0.78		Pat1	LACOL_0935 Site-specific tyrosine recombinase XerC
LACOL_0936	8616	1121	1240	526	724	14825	1967		559	394	431	299	351	506	567		0.368	0.43	0.887	-0.16	0.169	0.59		Pat1	LACOL_0936 DNA topoisomerase 1
LACOL_0937	89	24	20	5	16	178	34		14	21	17	7	19	15	24		0.817	0.23	NA	-0.16	0.641	0.39		Pat1	LACOL_0937 DNA protecting protein DprA
LACOL_0938	523	33	95	48	51	1167	107		94	32	92	76	68	110	86		0.767	-0.25	0.654	-0.58	0.655	0.33		Pat1	LACOL_0938 Putative ribonuclease HII
LACOL_0939	1197	109	197	129	164	2220	251		185	91	163	174	189	180	172		0.627	-0.29	0.772	-0.32	0.965	0.03		Pat1	LACOL_0939 Ribosome biogenesis GTP-binding protein YlqF
LACOL_0940	62	24	10	9	16	182	26		39	81	33	49	74	60	72		0.894	0.15	NA	-0.21	0.688	0.36		Pat1	LACOL_0940 UPF0346 protein
LACOL_0941	190	89	34	27	29	434	47		43	109	41	53	49	52	47		0.344	0.64	0.639	0.56	0.924	0.08		Pat1	LACOL_0941 Uncharacterized protein
LACOL_0942	607	181	118	55	78	1900	141		90	145	94	72	86	148	93		0.376	0.48	0.962	-0.06	0.28	0.54		Pat1	LACOL_0942 Lipase/acylhydrolase
LACOL_0943	2912	330	350	160	179	6652	633		475	291	306	229	218	571	459		0.19	0.64	0.678	-0.41	0.013	1.05			LACOL_0943 DegV family protein
LACOL_0944	116	38	18	4	25	492	30		25	44	21	8	40	56	29		0.534	0.58	NA	-0.35	0.26	0.92		Pat1	LACOL_0944 Hemolysin III family protein
LACOL_0945	184	61	22	19	34	636	42		52	94	34	47	72	95	53		0.482	0.52	0.964	-0.08	0.388	0.6		Pat1	LACOL_0945 Dihydrofolate reductase
LACOL_0946	3706	864	270	158	273	13136	522		529	668	207	198	291	987	331		0.008	1.39	0.937	-0.14	0.003	1.52		Pat3	LACOL_0946 Thymidylate synthase
LACOL_0947	2122	404	310	155	243	4955	414		167	172	131	107	143	205	145		0.296	0.44	0.967	-0.05	0.221	0.48		Pat1	LACOL_0947 Putative ABC transporter ATP-binding protein YfmR
LACOL_0948	11042	647	1755	983	817	16831	2687		1250	397	1065	976	690	1003	1353		0.918	-0.11	0.737	-0.5	0.605	0.39		Pat1	LACOL_0948 CCA-adding enzyme cca
LACOL_0949	2170	200	302	227	186	2309	494		387	193	289	355	248	217	392		0.995	0.01	0.977	-0.05	0.948	0.06		Pat1	LACOL_0949 Putative dihydrodipicolinate reductase
LACOL_0950	251	114	29	8	46	711	64		42	102	26	12	57	62	47		0.121	1.18	0.844	0.36	0.304	0.83		Pat1	LACOL_0950 Integrase-recombinase
LACOL_0951	2038	140	231	163	143	4275	472		222	83	135	156	116	245	229		0.779	0.22	0.586	-0.61	0.153	0.82		Pat1	LACOL_0951 TPR repeat-containing protein
LACOL_0952	154	33	23	20	19	631	67		77	89	62	88	71	166	149		0.774	0.2	0.15	-0.94	0.014	1.14			LACOL_0952 DNA-binding protein HU
LACOL_0953	1999	383	374	230	219	5488	546		210	217	210	211	171	303	255		0.8	0.13	0.578	-0.39	0.155	0.51		Pat1	LACOL_0953 GTPase Der
LACOL_0954	31315	1613	3182	2357	1555	55004	6168		3586	1000	1954	2367	1329	3315	3141		0.705	0.32	0.758	-0.47	0.257	0.79		Pat1	LACOL_0954 30S ribosomal protein S1 RpsA
LACOL_0955	9518	551	1171	760	765	17247	1802		1913	600	1262	1340	1148	1825	1611		0.962	0.05	0.756	-0.42	0.484	0.48		Pat1	LACOL_0955 Cytidylate kinase
LACOL_0956	7573	1036	524	297	358	13057	812		1984	1470	736	682	700	1800	946		0.001	1.32	0.742	0.34	0.021	0.97		Pat1	LACOL_0956 LysM domain-containing protein
LACOL_0957	1926	292	306	154	295	3848	462		183	150	156	128	209	192	195		0.948	0.05	0.836	-0.21	0.586	0.26		Pat1	LACOL_0957 Putative ATP-dependent DNA helicase RecQ
LACOL_0958	312	81	62	41	52	577	76		42	59	45	48	52	41	45		0.948	0.06	0.844	0.21	0.791	-0.15		Pat1	LACOL_0958 Uncharacterized protein
LACOL_0959	93	36	16	4	29	134	20		22	46	20	8	51	17	21		0.767	0.33	NA	0.82	0.629	-0.49		Pat1	LACOL_0959 Riboflavin ECF transporter substrate-specific component RibU
LACOL_0960	507	54	78	67	61	1055	108		96	55	79	111	86	105	91		0.744	-0.22	0.763	-0.33	0.861	0.12		Pat1	LACOL_0960 Ribosomal large subunit pseudouridine synthase B RluB
LACOL_0961	954	35	133	108	94	1856	209		213	42	159	212	157	218	208		0.673	-0.39	0.653	-0.68	0.747	0.3		Pat1	LACOL_0961 Segregation and condensation protein B
LACOL_0962	1484	219	243	151	193	4633	436		257	205	225	229	249	422	335		0.986	0.01	0.175	-0.7	0.042	0.71		Pat1	LACOL_0962 Segregation and condensation protein
LACOL_0963	887	99	171	77	132	1510	251		339	205	351	258	377	304	427		0.723	-0.23	0.725	-0.4	0.791	0.17		Pat1	LACOL_0963 Protein RibT
LACOL_0964	477	41	96	33	68	491	120		74	34	80	45	79	40	83		0.762	-0.27	0.95	-0.13	0.875	-0.14		Pat1	LACOL_0964 Tyrosine recombinase XerD
LACOL_0965	1191	132	183	103	129	2469	229		187	112	154	142	151	204	160		0.957	0.05	0.816	-0.26	0.556	0.31		Pat1	LACOL_0965 S1 domain-containing protein
LACOL_0966	63292	12594	7325	5086	5458	62566	10143		6115	6590	3795	4309	3937	3181	4359		0.046	0.68	0.118	0.75	0.891	-0.07		Pat1	LACOL_0966 Pyruvate kinase
LACOL_0967	2964	393	410	250	262	9224	1087		568	408	422	420	375	931	927		0.51	0.3	0.055	-0.92	0	1.21			LACOL_0967 Putative translaldolase
LACOL_0968	4462	771	670	407	617	12792	1282		183	171	147	146	188	275	233		0.709	0.16	0.365	-0.52	0.031	0.69		Pat1	LACOL_0968 DNA polymerase III subunit alpha
LACOL_0970	1385	214	214	136	149	2329	281		153	128	127	132	123	136	138		0.712	0.17	0.96	0.05	0.791	0.12		Pat1	LACOL_0970 Peptidase T
LACOL_0971	902	130	160	77	97	1895	231		153	119	145	114	122	169	174		0.833	0.12	0.734	-0.32	0.315	0.44		Pat1	LACOL_0971 NIF3 family protein
LACOL_0972	220	44	43	30	38	412	27		44	47	46	52	56	43	24		0.833	-0.15	0.737	0.39	0.33	-0.55		Pat1	LACOL_0972 S-adenosylmethionine-dependent methyltransferase
LACOL_0973	137	12	19	15	19	169	27		16	8	12	15	17	10	14		0.85	-0.18	NA	0.08	0.763	-0.26		Pat1	LACOL_0973 Bcr/CflA family drug resistance transporter
LACOL_0974	99	30	39	14	20	292	33		14	22	29	17	20	21	20		0.623	-0.36	NA	-0.26	0.897	-0.1		Pat1	LACOL_0974 Uncharacterized protein
LACOL_0975	708	56	119	64	62	1584	145		85	37	77	68	56	100	78		0.94	-0.08	0.673	-0.51	0.506	0.43		Pat1	LACOL_0975 RNA polymerase sigma factor rpoD
LACOL_0976	3739	484	656	490	490	9040	969		276	193	259	317	270	351	318		0.628	-0.23	0.483	-0.5	0.555	0.27		Pat1	LACOL_0976 DNA primase
LACOL_0977	2348	444	396	253	278	3690	624		155	159	140	147	137	128	184		0.731	0.17	0.993	0.01	0.738	0.16		Pat1	LACOL_0977 Glycyl-tRNA synthetase beta subunit
LACOL_0978	1681	200	283	192	185	2664	424		249	161	225	250	205	208	280		0.867	-0.11	0.836	-0.23	0.834	0.12		Pat1	LACOL_0978 Glycyl-tRNA synthetase alpha subunit
LACOL_0979	999	49	151	73	83	1505	224		172	46	139	110	107	136	172		0.96	-0.07	0.769	-0.45	0.629	0.39		Pat1	LACOL_0979 Putative DNA repair protein RecO
LACOL_0980	352	91	76	36	43	1323	91		53	75	62	48	49	105	61		0.678	0.27	0.696	-0.41	0.182	0.68		Pat1	LACOL_0980 Small GTP-binding protein Era
LACOL_0981	984	241	192	92	100	2982	195		347	461	363	285	263	554	306		0.461	0.41	0.939	-0.1	0.314	0.51		Pat1	LACOL_0981 Putative diacylglycerol kinase
LACOL_0982	2205	652	410	245	359	5757	632		624	1000	622	608	759	858	796		0.509	0.3	0.97	-0.04	0.435	0.34		Pat1	LACOL_0982 Putative rRNA maturation factor
LACOL_0983	8708	2222	1458	968	843	12443	2094		1216	1681	1092	1185	879	915	1301		0.306	0.47	0.674	0.37	0.866	0.09		Pat1	LACOL_0983 PhoH-like protein
LACOL_0984	912	196	157	111	111	3138	210		283	329	261	302	257	512	289		0.766	0.18	0.673	-0.4	0.202	0.58		Pat1	LACOL_0984 Uncharacterized protein YqeY
LACOL_0985	691	27	155	63	99	2354	159		513	109	617	410	549	919	525		0.425	-0.68	0.347	-1.16	0.586	0.47		Pat1	LACOL_0985 30S ribosomal protein S21 RpsU
LACOL_0986	2274	488	399	220	250	3993	497		348	405	328	296	286	322	339		0.407	0.32	0.829	0.18	0.747	0.14		Pat1	LACOL_0986 Endonuclease 4
LACOL_0987	527	115	67	66	62	798	149		83	98	56	91	73	66	104		0.581	0.32	0.95	0.09	0.697	0.23		Pat1	LACOL_0987 UPF0750 membrane protein YitT
LACOL_0988	19705	1396	3670	2294	1797	25467	4589		1527	586	1525	1558	1039	1038	1581		0.642	-0.34	0.844	-0.29	0.955	-0.05		Pat1	LACOL_0988 Putative aspartate--tRNA ligase
LACOL_0989	12695	1199	1990	1493	1364	21980	2613		1346	688	1131	1388	1080	1226	1232		0.751	-0.2	0.829	-0.26	0.937	0.05		Pat1	LACOL_0989 Putative histidine-tRNA ligase
LACOL_0990	631	94	69	70	59	1142	159		101	82	59	99	71	97	114		0.576	0.31	0.886	-0.18	0.322	0.49		Pat1	LACOL_0990 Cell wall amidase LytH
LACOL_0991	208	20	33	8	30	264	44		34	18	29	12	37	23	32		0.957	0.07	0.998	-0.01	0.937	0.08		Pat1	LACOL_0991 Aminoglycoside phosphotransferase
LACOL_0992	930	38	117	45	71	2313	140		205	45	138	87	117	268	137		0.853	0.2	0.696	-0.64	0.296	0.84		Pat1	LACOL_0992 Putative phosphoglycolate phosphatase
LACOL_0993	1261	85	213	125	113	1653	310		396	145	359	344	265	273	433		0.807	-0.21	0.821	-0.35	0.861	0.15		Pat1	LACOL_0993 D-tyrosyl-tRNA(Tyr) deacylase
LACOL_0994	3499	459	495	323	366	7442	908		214	152	163	174	167	240	248		0.755	0.16	0.586	-0.4	0.139	0.56		Pat1	LACOL_0994 GTP diphosphokinase
LACOL_0995	159	24	26	11	13	472	47		61	50	53	37	37	95	80		0.57	0.4	NA	-0.64	0.059	1.04		Pat1	LACOL_0995 Integral membrane protein
LACOL_0996	1043	205	163	125	75	1771	181		191	204	160	201	103	171	148		0.498	0.37	0.772	0.31	0.924	0.06		Pat1	LACOL_0996 RsmE family RNA methyltransferase
LACOL_0997	6814	2076	1158	630	1085	7748	1153		982	1620	894	796	1167	587	739		0.327	0.46	0.084	0.96	0.268	-0.5		Pat1	LACOL_0997 50S ribosomal protein L11 methyltransferase
LACOL_0998	673	143	123	59	105	3661	173		257	296	252	198	300	737	294		0.835	0.16	0.28	-0.9	0.039	1.06			LACOL_0998 Uncharacterized protein
LACOL_0999	3134	794	524	257	593	6333	1011		152	208	136	109	214	161	218		0.673	0.25	0.952	-0.09	0.537	0.34		Pat1	LACOL_0999 Bacterial membrane protein YfhO
LACOL_1000	35	11	14	1	4	111	18		13	22	28	3	11	22	30		0.923	0.16	NA	-0.59	0.494	0.75		Pat1	LACOL_1000 Protein of hypothetical function DUF1304
LACOL_1001	440	44	80	30	43	1245	121		150	81	146	89	109	223	183		0.96	0.05	0.392	-0.77	0.128	0.83		Pat1	LACOL_1001 Protein ArsC
LACOL_1002	633	85	98	37	46	1201	202		103	75	85	53	56	103	146		0.425	0.48	0.673	-0.46	0.057	0.94		Pat1	LACOL_1002 N-acetylneuraminate catabolism transcriptional regulator NanR
LACOL_1003	42	3	8	1	4	121	30		6	2	6	1	4	9	20		0.913	0.19	NA	-1.57	0.08	1.76		Pat1	LACOL_1003 N-acetylneuraminate lyase NanA
LACOL_1004	124	19	18	9	10	228	31		24	20	19	16	15	24	27		0.528	0.48	NA	-0.13	0.383	0.61		Pat1	LACOL_1004 N-acetylmannosamine-6-phosphate epimerase NanE
LACOL_1005	857	150	83	66	90	1539	368		134	127	70	91	105	127	257		0.297	0.6	0.581	-0.55	0.016	1.14			LACOL_1005 N-acetylmannosamine kinase NanK
LACOL_1006	21	4	8	1	1	44	4		4	4	8	2	1	4	3		NA	0.01	NA	0.03	NA	-0.02		Pat1	LACOL_1006 Putative N-acetylneuraminate epimerase NanM
LACOL_1007	93	25	23	12	29	213	31		8	12	11	9	20	10	12		0.606	-0.4	NA	-0.15	0.754	-0.24		Pat1	LACOL_1007 Sodium:solute(N-acetylneuraminate) symporter NanT
LACOL_1008	59	22	13	2	8	184	11		13	27	16	4	13	22	11		0.465	0.75	NA	0.17	0.567	0.59		Pat1	LACOL_1008 Putative heavy-metal-binding protein
LACOL_1009	34	11	2	5	4	125	8		19	33	6	24	17	36	20		0.535	0.76	NA	-0.25	0.369	1.01		Pat1	LACOL_1009 Uncharacterized protein
LACOL_1010	118	31	30	20	45	518	47		15	21	20	22	41	34	26		0.315	-0.65	0.41	-0.8	0.845	0.15		Pat1	LACOL_1010 SPFH domain-Band 7 family protein
LACOL_1011	7474	406	73	59	39	1652	238		1322	389	69	92	52	154	187		1.14135e-11	3.64	0	2.35	0.044	1.29		Pat5	LACOL_1011 Diacetyl reductase [(S)-acetoin forming] 2 ButA2
LACOL_1012	809	222	40	23	34	1415	156		134	200	36	33	42	124	115		1.91353e-09	2.17	0.554	0.46	5.26685e-06	1.71		Pat3	LACOL_1012 Uncharacterized protein
LACOL_1013	274	76	18	16	23	528	39		27	41	10	14	17	28	17		0.011	1.35	0.604	0.55	0.18	0.8		Pat1	LACOL_1013 Glycoside/pentoside/hexuronide transporter
LACOL_1014	1342	554	311	193	404	2857	370		125	280	156	158	281	140	153		0.97	0.04	0.721	0.44	0.513	-0.4		Pat1	LACOL_1014 Alpha-N-arabinofuranosidase II
LACOL_1015	129	42	13	11	12	350	24		20	35	11	15	14	28	16		0.123	1.05	NA	0.21	0.226	0.84		Pat1	LACOL_1015 ArsR family transcriptional regulator
LACOL_1016	144	46	17	8	10	350	19		22	38	14	11	12	28	13		0.064	1.28	NA	0.46	0.272	0.82		Pat1	LACOL_1016 ArsR family transcriptional regulator
LACOL_1017	552	45	39	14	35	472	75		81	36	31	18	38	37	49		0.099	1.06	0.724	0.5	0.445	0.56		Pat1	LACOL_1017 Pyrimidine-specific ribonucleoside hydrolase RihA
LACOL_1018	87	9	2	1	7	113	19		32	18	4	3	19	22	32		0.125	1.63	NA	0.01	0.118	1.62		Pat1	LACOL_1018 Uncharacterized protein
LACOL_1019	339	85	29	30	41	696	63		39	53	18	31	35	42	32		0.162	0.75	0.826	0.28	0.414	0.48		Pat1	LACOL_1019 Pyrimidine nucleoside transport protein NupC
LACOL_1020	248	83	17	7	6	450	39		29	53	11	7	5	28	21		3.77306e-05	2.35	0.507	0.71	0.007	1.63		Pat3	LACOL_1020 Putative alcohol dehydrogenase
LACOL_1021	69	29	1	9	3	219	19		15	33	1	17	5	24	18		0.079	1.75	NA	0.1	0.095	1.64		Pat1	LACOL_1021 Putative membrane protein
LACOL_1022	190	21	22	2	6	249	32		38	23	23	3	9	26	28		0.123	1.3	NA	0.2	0.199	1.1		Pat1	LACOL_1022 Putative phosphoribosylanthranilate isomerase
LACOL_1023	114	42	8	2	10	255	14		16	33	6	3	11	19	9		0.018	1.88	NA	0.7	0.179	1.17		Pat1	LACOL_1023 YeiC-like sugar kinase
LACOL_1024	103	58	20	25	25	672	59		13	40	14	28	24	45	33		0.793	0.25	0.639	-0.65	0.207	0.9		Pat1	LACOL_1024 YeiC-like sugar kinase
LACOL_1025	41	13	4	7	2	77	5		8	13	4	11	3	8	4		0.511	0.79	NA	0.69	0.948	0.1		Pat1	LACOL_1025 IS3-family transposase
LACOL_1026	7	1	1	0	8	22	2		8	6	6	0	67	13	10		NA	-1.68	NA	-0.68	NA	-0.99		Pat1	LACOL_1026 Putative transposase
LACOL_1027	10	9	2	7	12	90	6		4	21	5	26	38	20	11		0.474	-1.01	NA	-0.59	0.774	-0.42		Pat1	LACOL_1027 Transposase
LACOL_1028	30	14	1	6	4	191	12		9	22	2	15	9	29	15		0.492	0.88	NA	-0.68	0.148	1.56		Pat1	LACOL_1028 Transketolase C-terminal domain
LACOL_1029	3824	1349	206	145	231	30363	1436		617	1179	178	205	278	2578	1030		3.43387e-05	2.04	0.227	-1.01	3.96725e-11	3.05		Pat3	LACOL_1029 Flavin transferase ApbE
LACOL_1030	657	227	76	40	59	2547	214		425	796	264	227	285	868	616		0.005	1.23	0.772	-0.31	0	1.54		Pat3	LACOL_1030 Uncharacterized protein
LACOL_1031	3170	642	231	148	231	11947	1138		352	386	137	144	191	697	561		5.01519e-05	1.25	0.097	-0.77	1.58664e-12	2.02		Pat3	LACOL_1031 NADPH-dependent FMN reductase (H2O2 production)
LACOL_1032	1227	331	65	20	57	7311	359		267	389	76	38	92	836	347		1.45312e-05	2.26	0.404	-0.86	3.00832e-10	3.11		Pat3	LACOL_1032 NADPH-dependent FMN reductase (H2O2 production)
LACOL_1033	1368	494	80	52	74	5895	461		213	417	67	71	86	483	320		3.02814e-07	2.08	0.737	-0.37	6.06206e-10	2.45		Pat3	LACOL_1033 Malolactic fermentation system transcriptional activator
LACOL_1034	5694	2294	164	137	149	26026	2404		551	1203	85	116	108	1326	1035		3.75564e-16	3.09	0.663	-0.45	6.32179e-21	3.54		Pat3	LACOL_1034 Putative malate transporter
LACOL_1035	3813	900	106	34	98	28179	2469		376	481	56	29	72	1464	1084		6.2103e-15	3.04	0.002	-1.58	2.60106e-34	4.61		Pat5	LACOL_1035 Fumarate reductase flavoprotein subunit 2 FrdA2
LACOL_1036	1120	498	33	39	21	6968	621		111	268	18	34	16	364	274		2.8307e-10	3.09	0.45	-0.78	9.23005e-16	3.87		Pat3	LACOL_1036 Fumarate hydratase class II 1
LACOL_1037	40	17	7	5	6	58	3		23	53	22	25	26	18	8		0.617	0.58	NA	1.35	0.485	-0.77		Pat1	LACOL_1037 Putative transposase
LACOL_1038	41	5	8	6	5	66	10		14	9	15	18	13	12	15		0.835	-0.26	NA	-0.08	0.882	-0.18		Pat1	LACOL_1038 Transposase
LACOL_1039	55	8	16	4	5	102	4		41	33	65	26	28	40	13		0.957	-0.1	NA	0.38	0.684	-0.48		Pat1	LACOL_1039 Integrase core domain-containing protein
LACOL_1040	900	174	190	95	207	1735	274		78	82	89	73	135	79	106		0.628	-0.27	0.854	-0.21	0.917	-0.06		Pat1	LACOL_1040 Glycine betaine/carnitine/choline transporter
LACOL_1041	142	15	12	1	16	150	25		34	19	15	2	28	19	26		0.405	0.85	NA	0.3	0.604	0.55		Pat1	LACOL_1041 Maltose O-acetyltransferase
LACOL_1042	40	7	26	12	11	107	11		17	16	60	46	36	24	21		0.038	-1.46	NA	-0.42	0.142	-1.04		Pat1	LACOL_1042 Uncharacterized protein
LACOL_1043	134	28	33	22	33	364	35		25	28	33	36	46	35	29		0.396	-0.51	0.797	-0.31	0.759	-0.2		Pat1	LACOL_1043 Uncharacterized protein
LACOL_1045	80	25	10	7	13	81	13		16	27	11	12	19	9	12		0.495	0.58	NA	1.1	0.559	-0.51		Pat1	LACOL_1045 Methyltransferase-like protein
LACOL_1046	2650	403	347	283	227	6051	542		198	163	139	185	127	238	180		0.554	0.29	0.844	-0.2	0.257	0.49		Pat1	LACOL_1046 Elongation factor
LACOL_1047	4473	1195	614	441	271	6768	938		592	857	436	512	268	472	552		0.071	0.84	0.611	0.49	0.52	0.35		Pat1	LACOL_1047 Zinc-type alcohol dehydrogenase
LACOL_1048	11567	1965	1725	1080	1022	20187	2658		630	580	504	516	416	579	644		0.367	0.36	0.992	-0.01	0.328	0.37		Pat1	LACOL_1048 Membrane alanyl aminopeptidase
LACOL_1049	479	73	64	44	51	1732	159		200	165	143	161	159	380	295		0.586	0.29	0.11	-0.87	0.002	1.16			LACOL_1049 DUF77-containing protein
LACOL_1050	5567	1017	1429	853	902	11431	1333		666	659	916	894	805	719	709		0.276	-0.38	0.908	-0.11	0.459	-0.27		Pat1	LACOL_1050 Chaperone protein DnaJ
LACOL_1051	46425	8172	12182	8086	5871	104078	11488		3451	3290	4855	5270	3258	4072	3798		0.402	-0.39	0.829	-0.22	0.745	-0.17		Pat1	LACOL_1051 Chaperone protein DnaK
LACOL_1052	10149	1052	2849	1309	2909	22917	2701		2543	1427	3827	2876	5441	3022	3010		0.039	-0.99	0.539	-0.59	0.48	-0.4		Pat1	LACOL_1052 Protein GrpE
LACOL_1053	12354	2778	3250	2030	3419	24856	3454		1631	1986	2300	2350	3370	1727	2028		0.159	-0.54	0.956	-0.06	0.212	-0.48		Pat1	LACOL_1053 Heat-inducible transcription repressor HrcA
LACOL_1054	64	12	9	4	3	111	19		23	24	18	13	8	21	31		0.387	0.85	NA	-0.1	0.298	0.95		Pat1	LACOL_1054 Uncharacterized protein
LACOL_1055	596	107	103	75	64	1458	177		120	116	111	132	96	154	158		0.885	0.09	0.619	-0.4	0.251	0.49		Pat1	LACOL_1055 Nodulin-like integral membrane protein
LACOL_1056	530	58	74	69	63	673	148		107	63	80	122	95	71	132		0.844	-0.16	0.887	-0.22	0.94	0.06		Pat1	LACOL_1056 Nodulin-like integral membrane protein
LACOL_1057	47	21	4	1	12	79	10		14	35	7	3	27	13	14		0.416	0.97	NA	0.84	0.924	0.14		Pat1	LACOL_1057 Putative peroxide-responsive repressor PerR
LACOL_1058	4036	394	529	406	326	7229	684		589	311	414	519	355	555	444		0.889	0.1	0.929	-0.13	0.699	0.23		Pat1	LACOL_1058 Riboflavin biosynthesis protein RibC
LACOL_1059	3139	281	401	328	251	4514	617		476	231	326	436	284	360	416		0.956	0.06	0.939	-0.12	0.794	0.17		Pat1	LACOL_1059 tRNA pseudouridine synthase B TruB
LACOL_1060	468	21	65	46	51	899	99		180	44	134	156	147	182	170		0.76	-0.28	0.696	-0.58	0.732	0.3		Pat1	LACOL_1060 Ribosome-binding factor A RbfA
LACOL_1061	28984	7162	4234	2532	3257	54115	6070		1476	1975	1156	1131	1238	1450	1375		0.07	0.57	0.686	0.28	0.427	0.29		Pat1	LACOL_1061 Translation initiation factor IF-2 InfB
LACOL_1062	8011	2695	1524	1014	1329	19343	2220		3606	6570	3678	4002	4466	4583	4445		0.476	0.34	0.887	0.16	0.725	0.18		Pat1	LACOL_1062 50S ribosomal protein L7A family protein YlxQ
LACOL_1063	9187	2589	1518	939	1321	20406	2090		4261	6504	3775	3819	4574	4981	4312		0.292	0.42	0.826	0.2	0.617	0.22		Pat1	LACOL_1063 RNA-binding protein YlxR
LACOL_1064	19341	4830	3497	2140	2466	33379	4262		2482	3356	2406	2408	2362	2254	2432		0.432	0.3	0.663	0.31	0.98	-0.01		Pat1	LACOL_1064 Transcription termination factor NusA
LACOL_1065	5791	967	849	482	756	13545	1008		1681	1520	1321	1227	1638	2069	1301		0.654	0.22	0.956	-0.07	0.527	0.29		Pat1	LACOL_1065 Ribosome maturation factor RimP
LACOL_1066	4587	296	965	620	497	10663	1195		674	235	760	798	545	824	780		0.385	-0.58	0.45	-0.79	0.784	0.21		Pat1	LACOL_1066 Ferrochelatase HemH
LACOL_1067	8475	1401	1646	1112	962	17375	2201		270	242	281	311	229	291	312		0.889	-0.08	0.787	-0.24	0.733	0.16		Pat1	LACOL_1067 DNA polymerase subunit III PolC-type
LACOL_1068	6984	711	1057	783	690	15728	1587		560	309	454	551	413	664	566		0.903	-0.09	0.597	-0.48	0.451	0.4		Pat1	LACOL_1068 Prolyl-tRNA synthetase ProS
LACOL_1069	4257	313	672	387	372	7892	941		460	183	389	367	300	449	452		0.919	-0.09	0.703	-0.46	0.559	0.37		Pat1	LACOL_1069 Putative zinc metalloprotease
LACOL_1070	288	47	56	41	21	473	68		50	45	53	63	27	44	53		0.983	0.02	0.999	0	0.975	0.02		Pat1	LACOL_1070 Phosphatidate cytidylyltransferase CdsA
LACOL_1071	1059	128	145	123	148	2295	228		187	123	138	191	195	214	179		0.849	-0.12	0.745	-0.32	0.719	0.2		Pat1	LACOL_1071 Undecaprenyl pyrophosphate synthase UppS
LACOL_1072	1382	277	217	162	163	2120	346		337	366	284	346	297	272	375		0.679	0.21	0.917	0.12	0.871	0.09		Pat1	LACOL_1072 Ribosome-recycling factor frr
LACOL_1073	4150	858	698	490	384	6883	958		773	866	697	800	534	675	794		0.535	0.29	0.887	0.15	0.791	0.13		Pat1	LACOL_1073 Uridylate kinase PyrH
LACOL_1074	10477	650	1587	1017	764	21431	2509		1638	550	1331	1394	892	1764	1745		0.919	-0.1	0.581	-0.66	0.418	0.55		Pat1	LACOL_1074 Protein translation elongation factor tsf
LACOL_1075	26220	1587	3210	2187	1365	44660	5400		4568	1497	2999	3341	1775	4095	4185		0.821	0.2	0.772	-0.43	0.371	0.63		Pat1	LACOL_1075 30S ribosomal protein S2 RpsB
LACOL_1076	10855	704	1328	947	896	16766	2621		1493	525	980	1142	920	1214	1604		0.974	0.04	0.734	-0.46	0.455	0.5		Pat1	LACOL_1076 D-lactate dehydrogenase
LACOL_1077	58	14	6	16	9	144	17		28	36	15	67	32	36	36		0.861	-0.2	NA	-0.21	0.999	0		Pat1	LACOL_1077 GIY-YIG domain-containing nuclease
LACOL_1078	589	76	108	95	81	1083	141		107	75	105	151	110	104	114		0.486	-0.37	0.837	-0.23	0.802	-0.15		Pat1	LACOL_1078 Methyltransferase small domain protein
LACOL_1079	568	117	82	37	53	1212	154		123	138	96	70	86	139	149		0.133	0.64	0.904	-0.14	0.047	0.78		Pat1	LACOL_1079 1-acyl-sn-glycerol-3-phosphate acyltransferase PlsC
LACOL_1080	6	0	0	0	1	18	1		4	0	0	0	5	6	3		NA	0.72	NA	-0.92	NA	1.64		Pat1	LACOL_1080 UPF0154 protein YneF
LACOL_1081	58	26	7	7	12	350	17		32	77	21	34	49	101	41		0.535	0.63	NA	-0.51	0.19	1.14		Pat1	LACOL_1081 UPF0291 protein YnzC
LACOL_1082	201	29	49	37	57	353	40		43	34	56	69	91	40	38		0.091	-0.84	0.992	0.01	0.075	-0.86		Pat1	LACOL_1082 Transcriptional repressor LexA
LACOL_1083	815	66	134	82	91	1284	142		96	42	85	85	80	80	75		0.77	-0.21	0.939	-0.12	0.898	-0.09		Pat1	LACOL_1083 Hydroxymethylglutaryl-CoA synthase
LACOL_1084	73	18	14	11	3	230	5		23	31	24	31	7	39	7		0.769	0.39	NA	0.16	0.861	0.23		Pat1	LACOL_1084 Uncharacterized protein
LACOL_1085	68	22	6	4	6	142	17		23	40	11	12	15	25	26		0.123	1.29	NA	0.25	0.226	1.03		Pat1	LACOL_1085 DUF3021-containing protein
LACOL_1086	37	28	4	4	3	61	13		11	46	7	11	7	10	18		0.099	1.78	NA	1.02	0.553	0.76		Pat1	LACOL_1086 Transcriptional regulator, LytTr family
LACOL_1087	62	48	8	9	16	143	10		10	41	7	12	19	12	7		0.333	0.97	NA	1.31	0.774	-0.34		Pat1	LACOL_1087 Putative ABC-2 type transporter
LACOL_1088	34	5	6	0	1	41	15		5	4	5	0	1	3	10		NA	1.08	NA	-0.42	NA	1.5		Pat1	LACOL_1088 Daunorubicin resistance ABC transporter ATPase subunit
LACOL_1089	814	102	103	66	99	1608	170		81	55	55	58	74	84	75		0.757	0.18	0.844	-0.21	0.431	0.39		Pat1	LACOL_1089 Fumarate hydratase class II 2
LACOL_1090	502	125	128	61	132	908	145		98	132	134	104	192	93	126		0.589	-0.31	0.964	0.06	0.487	-0.37		Pat1	LACOL_1090 Putative SNARE associated Golgi protein
LACOL_1091	91	27	10	11	14	179	25		20	32	12	21	23	20	24		0.55	0.48	NA	0.17	0.716	0.31		Pat1	LACOL_1091 Pentapeptide repeats-containing protein
LACOL_1092	12	10	4	1	2	119	3		4	19	8	3	5	22	5		NA	0.93	NA	-0.44	NA	1.38		Pat1	LACOL_1092 Putative carboxymuconolactone decarboxylase family protein
LACOL_1093	7	0	1	2	4	12	1		3	0	2	7	12	2	2		NA	-1.77	NA	-0.21	NA	-1.56		Pat1	LACOL_1093 Mercuric resistance operon regulatory protein
LACOL_1094	891	261	175	121	164	3119	174		87	139	92	104	120	161	76		0.889	0.11	0.956	-0.09	0.763	0.19		Pat1	LACOL_1094 Type II restriction modification system endonuclease
LACOL_1095	171	51	37	27	32	493	25		42	68	49	58	59	64	27		0.986	-0.02	0.909	0.19	0.789	-0.21		Pat1	LACOL_1095 Type II DNA modification methylase
LACOL_1096	1429	374	253	171	221	2901	269		61	87	58	65	71	66	51		0.654	0.21	0.689	0.33	0.81	-0.12		Pat1	LACOL_1096 SNF2 family helicase
LACOL_1097	58	8	16	13	14	134	7		10	7	14	19	17	12	5		0.267	-0.91	NA	-0.05	0.27	-0.86		Pat1	LACOL_1097 Putative malolactic fermentation system transcriptional regulator
LACOL_1099	1770	375	223	135	306	3518	630		183	210	124	122	236	191	290		0.605	0.32	0.806	-0.3	0.237	0.62		Pat1	LACOL_1099 Putative drug resistance MFS-type protein
LACOL_1100	126	17	7	7	21	216	27		27	20	8	13	34	25	26		0.642	0.45	NA	-0.06	0.572	0.51		Pat1	LACOL_1100 NADH(P)-binding domain-containing protein
LACOL_1101	119	45	17	10	21	195	39		51	104	39	37	67	44	74		0.4	0.67	NA	0.37	0.736	0.29		Pat1	LACOL_1101 Carboxymuconolactone decarboxylase family protein
LACOL_1102	230	85	22	10	22	302	39		76	152	39	29	54	52	57		0.009	1.46	0.215	1.02	0.543	0.44		Pat1	LACOL_1102 Cupin domain-containing protein
LACOL_1103	54	13	3	0	4	84	6		14	19	4	0	8	12	7		0.082	1.96	NA	0.73	0.32	1.24		Pat1	LACOL_1103 Flavodoxin family protein
LACOL_1104	863	99	154	68	119	2298	218		134	83	128	92	138	187	150		0.895	-0.09	0.461	-0.61	0.3	0.52		Pat1	LACOL_1104 Transcriptional regulator HypR
LACOL_1105	1484	426	159	132	98	2686	358		272	423	156	212	134	259	292		0.01	1.06	0.745	0.32	0.089	0.74		Pat1	LACOL_1105 Putative dehydrogenease
LACOL_1106	826	144	80	56	59	1416	112		506	478	263	301	270	457	305		0.037	0.85	0.678	0.36	0.278	0.49		Pat1	LACOL_1106 Uncharacterized DUF2829 domain-containing protein
LACOL_1107	2017	524	164	118	153	6699	252		564	794	246	289	319	986	313		0.022	1.27	0.972	0.06	0.028	1.21		Pat3	LACOL_1107 Queuosine precursor ECF transporter substrate-specific component QueT
LACOL_1108	1532	526	158	119	149	2179	190		142	265	79	97	103	107	78		0.006	1.13	0.045	1.11	0.971	0.02		Pat4	LACOL_1108 Uncharacterized protein
LACOL_1109	2310	624	283	173	272	4080	430		146	213	96	96	128	136	121		0.038	0.76	0.505	0.47	0.511	0.29		Pat1	LACOL_1109 Mucus binding protein
LACOL_1110	32	6	4	0	4	64	7		12	13	8	0	12	13	12		NA	0.87	NA	-0.01	NA	0.88		Pat1	LACOL_1110 DUF1801-containing protein
LACOL_1111	663	189	116	58	98	913	132		157	242	147	120	173	114	139		0.383	0.44	0.385	0.65	0.71	-0.21		Pat1	LACOL_1111 Possible lysine decarboxylase family protein
LACOL_1112	423	115	77	47	37	921	97		49	72	48	48	32	56	50		0.346	0.5	0.902	0.16	0.543	0.33		Pat1	LACOL_1112 Probable hydroxymethylpyrimidine transporter CytX
LACOL_1113	667	244	68	55	69	1314	115		23	46	13	17	18	24	18		0.015	1.13	0.423	0.69	0.441	0.44		Pat1	LACOL_1113 Cna protein B-type domain-containing protein
LACOL_1114	531	170	124	69	57	1871	159		113	195	141	128	90	209	150		0.568	0.34	0.837	-0.25	0.257	0.59		Pat1	LACOL_1114 Putative transmembrane receptor, TarH-containing
LACOL_1115	429	57	104	43	93	997	132		132	95	172	116	214	162	181		0.349	-0.51	0.542	-0.56	0.948	0.05		Pat1	LACOL_1115 Nucleoside deoxyribosyltransferase 1
LACOL_1116	862	113	183	100	118	3191	175		225	159	256	228	230	438	203		0.675	-0.28	0.428	-0.72	0.446	0.45		Pat1	LACOL_1116 Adenine phosphoribosyltransferase
LACOL_1117	1581	289	323	238	237	4741	460		94	93	103	124	105	148	121		0.608	-0.22	0.371	-0.53	0.437	0.31		Pat1	LACOL_1117 Single-stranded-DNA-specific exonuclease RecJ
LACOL_1118	398	24	79	46	29	640	73		67	22	71	67	36	56	54		0.713	-0.33	0.887	-0.26	0.948	-0.06		Pat1	LACOL_1118 Short-chain dehydrogenase
LACOL_1119	383	40	67	51	63	810	105		57	32	53	66	70	63	69		0.468	-0.43	0.586	-0.52	0.891	0.09		Pat1	LACOL_1119 Ribonuclease Z
LACOL_1120	33	9	8	2	6	52	5		16	24	21	9	22	14	11		0.933	0.14	NA	0.63	0.69	-0.49		Pat1	LACOL_1120 Uncharacterized protein
LACOL_1121	3384	661	547	439	329	6351	869		357	378	310	406	259	353	408		0.709	0.19	0.964	-0.05	0.604	0.25		Pat1	LACOL_1121 GTPase Obg
LACOL_1122	1528	402	212	105	199	4637	384		116	165	86	70	113	185	130		0.138	0.66	0.885	-0.18	0.042	0.83		Pat1	LACOL_1122 UvrABC system protein C
LACOL_1123	122	25	24	14	16	186	15		9	10	10	9	9	7	5		0.957	0.06	NA	0.59	0.445	-0.52		Pat1	LACOL_1123 ABC transporter permease component
LACOL_1124	304	24	44	22	30	369	84		55	24	43	35	41	35	68		0.957	0.07	0.844	-0.31	0.629	0.38		Pat1	LACOL_1124 Efflux ABC transporter ATP-binding protein
LACOL_1125	578	41	58	33	31	1035	138		106	41	57	53	43	100	113		0.396	0.59	0.724	-0.48	0.067	1.07		Pat1	LACOL_1125 Glutamate ATP-binding ABC transporter
LACOL_1127	144	24	41	13	25	678	50		67	61	103	53	87	167	104		0.659	-0.33	0.166	-1.08	0.206	0.75		Pat1	LACOL_1127 Putative pyrophosphohydrolase
LACOL_1128	4988	373	1247	437	798	9082	1602		1155	468	1548	887	1379	1107	1650		0.364	-0.61	0.505	-0.75	0.865	0.14		Pat1	LACOL_1128 Ribosome biogenesis GTP-binding protein YsxC
LACOL_1129	11476	2440	1709	924	1242	49240	3349		1263	1455	1009	892	1021	2853	1640		0.247	0.5	0.215	-0.72	0	1.22			LACOL_1129 ATP-dependent Clp protease ATP-binding subunit ClpX
LACOL_1130	111123	14854	17988	11197	13658	253271	20683		11540	8355	10016	10196	10589	13843	9554		0.983	-0.02	0.822	-0.22	0.667	0.2		Pat1	LACOL_1130 Trigger factor
LACOL_1131	261379	75475	38997	25617	36551	339139	51968		30156	47159	24123	25915	31482	20593	26667		0.21	0.52	0.232	0.69	0.73	-0.17		Pat1	LACOL_1131 Elongation factor Tu
LACOL_1132	368	96	49	38	38	763	79		55	77	39	49	42	60	52		0.208	0.6	0.844	0.21	0.441	0.39		Pat1	LACOL_1132 Uncharacterized protein
LACOL_1133	16779	1531	2253	1292	1460	23566	3874		1339	661	964	904	870	989	1375		0.805	0.17	0.855	-0.23	0.48	0.4		Pat1	LACOL_1133 Ribonuclease J 2
LACOL_1134	4235	364	509	283	297	6476	710		667	310	430	391	349	537	497		0.54	0.36	0.968	-0.06	0.46	0.42		Pat1	LACOL_1134 Putative dihydrodipicolinate synthase
LACOL_1135	55	18	7	7	19	483	24		28	50	19	31	72	130	54		0.96	-0.08	NA	-1.33	0.132	1.25		Pat1	LACOL_1135 30S ribosomal protein S15 RpsO
LACOL_1136	46	12	18	13	26	240	14		25	35	52	62	105	68	34		0.07	-1.3	NA	-0.88	0.609	-0.42		Pat1	LACOL_1136 30S ribosomal protein S20 RpsT
LACOL_1137	223	52	40	21	45	473	50		30	38	29	25	45	33	30		0.96	0.05	0.958	0.07	0.967	-0.03		Pat1	LACOL_1137 DNA polymerase III delta subunit
LACOL_1138	570	159	46	54	67	1524	120		37	55	16	30	32	52	34		0.115	0.84	0.959	0.08	0.151	0.76		Pat1	LACOL_1138 ComE operon protein 3
LACOL_1139	334	50	51	39	41	1133	88		96	78	78	98	88	171	112		0.975	0.03	0.372	-0.7	0.129	0.72		Pat1	LACOL_1139 ComE operon protein 2
LACOL_1140	195	50	37	14	41	256	39		42	59	43	27	66	29	38		0.858	0.15	0.6	0.59	0.511	-0.45		Pat1	LACOL_1140 ComE operon protein 1
LACOL_1141	558	158	86	46	66	1203	144		74	113	61	53	65	84	85		0.148	0.63	0.917	0.13	0.257	0.51		Pat1	LACOL_1141 PDZ domain-containing protein
LACOL_1142	270	42	48	16	43	342	90		77	65	73	40	91	51	114		0.948	0.08	0.921	-0.19	0.745	0.27		Pat1	LACOL_1142 Pantetheine-phosphate adenylyltransferase
LACOL_1143	1059	247	140	68	114	4660	185		260	328	184	146	209	601	202		0.249	0.72	0.737	-0.45	0.031	1.17			LACOL_1143 RsmD family RNA methyltransferase
LACOL_1144	223	39	37	23	22	427	61		108	102	96	97	79	109	131		0.723	0.23	0.906	-0.16	0.484	0.4		Pat1	LACOL_1144 UPF0298 protein
LACOL_1145	15677	1544	2240	1528	1425	25619	2988		628	335	481	537	426	540	533		0.967	0.03	0.919	-0.14	0.767	0.17		Pat1	LACOL_1145 Pyruvate carboxylase
LACOL_1146	1289	153	215	205	164	3133	289		151	97	135	211	143	193	151		0.529	-0.35	0.639	-0.45	0.876	0.1		Pat1	LACOL_1146 FtsW/RodA/SpoVE family cell division protein
LACOL_1147	25327	3479	4315	2576	3739	40802	4870		1889	1405	1725	1684	2082	1601	1615		0.805	-0.12	0.97	0.04	0.72	-0.16		Pat1	LACOL_1147 GTP-binding protein TypA
LACOL_1148	2951	330	298	212	212	7570	629		526	319	285	331	282	710	499		0.278	0.53	0.572	-0.5	0.012	1.03			LACOL_1148 Inositol monophosphatase protein
LACOL_1149	639	158	64	48	41	2550	199		312	418	168	206	150	656	432		0.011	1.07	0.445	-0.59	1.29929e-05	1.67		Pat3	LACOL_1149 Protein of unknown function UPF0223
LACOL_1150	15717	1113	498	318	316	25049	2377		1519	582	258	269	228	1274	1021		6.20438e-06	2.1	0.952	-0.1	1.59348e-06	2.2		Pat3	LACOL_1150 Dihydrolipoamide dehydrogenase E3 component of pyruvate dehydrogenase complex
LACOL_1151	14144	2215	401	288	269	21194	2199		1517	1287	231	271	215	1196	1049		1.72102e-20	2.58	0.673	0.33	1.31858e-15	2.25		Pat3	LACOL_1151 Dihydrolipoyllysine-residue acetyltransferase E2 component of pyruvate dehydrogenase complex
LACOL_1152	7666	604	213	138	188	8274	1236		1077	460	160	170	197	612	773		9.9407e-07	2.17	0.913	0.17	7.06041e-06	2		Pat3	LACOL_1152 Pyruvate dehydrogenase E1 component beta subunit
LACOL_1153	23956	3880	788	504	409	40332	3677		2974	2608	524	549	379	2635	2030		5.07767e-16	2.54	0.772	0.26	9.02487e-13	2.28		Pat3	LACOL_1153 Pyruvate dehydrogenase E1 component alpha subunit
LACOL_1154	614	107	134	70	90	1016	118		150	141	175	150	164	130	128		0.789	-0.14	0.844	0.18	0.462	-0.32		Pat1	LACOL_1154 Peptide deformylase 1
LACOL_1155	66	18	11	14	14	214	19		19	28	17	36	31	33	25		0.821	-0.22	NA	-0.35	0.889	0.13		Pat1	LACOL_1155 Uncharacterized protein
LACOL_1156	33	13	8	3	6	95	8		21	46	28	17	29	32	23		0.8	0.33	NA	0.12	0.87	0.21		Pat1	LACOL_1156 Protein of unknown function DUF1447
LACOL_1157	924	134	137	107	86	1453	171		134	105	106	136	93	111	110		0.822	0.13	0.917	0.13	0.997	0		Pat1	LACOL_1157 Diacylglycerol kinase
LACOL_1158	60	46	3	0	3	819	18		39	164	11	0	15	283	53		0.003	3.47	NA	-0.8	9.4624e-05	4.27		Pat3	LACOL_1158 Uncharacterized protein
LACOL_1159	14465	3589	1072	929	728	26039	2522		1694	2277	673	954	637	1605	1314		3.80442e-05	1.41	0.576	0.44	0.008	0.97		Pat1	LACOL_1159 Probable peptidoglycan endopeptidase
LACOL_1160	95	25	7	2	12	200	25		25	35	10	5	23	27	29		0.123	1.24	NA	0.06	0.137	1.18		Pat1	LACOL_1160 Uncharacterized protein
LACOL_1161	2326	473	77	79	122	15652	271		757	833	134	225	296	2680	392		0.011	1.89	0.542	-0.93	3.24637e-05	2.83		Pat3	LACOL_1161 Regulatory protein spx1
LACOL_1162	2814	726	344	342	257	5297	604		683	954	447	727	465	676	652		0.183	0.59	0.767	0.29	0.543	0.3		Pat1	LACOL_1162 UPF0340 protein
LACOL_1163	2870	660	434	414	362	4838	637		395	492	320	499	372	350	390		0.735	0.17	0.784	0.25	0.884	-0.08		Pat1	LACOL_1163 Ribose-phosphate pyrophosphokinase 2
LACOL_1164	1648	238	232	172	196	3421	430		92	72	69	84	81	100	106		0.85	0.1	0.686	-0.33	0.281	0.43		Pat1	LACOL_1164 Exodeoxyribonuclease V alpha chain-like protein rec D
LACOL_1165	473	114	79	52	98	1523	115		97	126	87	93	150	164	105		0.966	0.04	0.806	-0.29	0.561	0.33		Pat1	LACOL_1165 TPR repeat-containing protein YrrB
LACOL_1166	468	114	60	69	81	1586	89		98	129	67	126	126	174	82		0.896	0.11	0.902	-0.2	0.64	0.31		Pat1	LACOL_1166 Phosphoglycerate mutase GpmB2
LACOL_1167	22627	5727	4760	3361	2615	36886	5035		2699	3700	3044	3515	2329	2316	2671		0.835	0.12	0.696	0.35	0.63	-0.23		Pat1	LACOL_1167 tRNA-specific 2-thiouridylase MnmA
LACOL_1168	348	97	41	21	25	767	76		105	159	66	56	56	122	102		0.013	1.13	0.869	0.2	0.045	0.93		Pat1	LACOL_1168 Flavoprotein NrdI
LACOL_1169	47	18	6	1	18	120	15		19	39	13	4	54	25	27		0.848	0.28	NA	0.09	0.893	0.19		Pat1	LACOL_1169 Protein of unknown function DUF1831
LACOL_1170	2954	404	410	237	409	7901	772		353	262	263	249	365	497	411		0.85	0.11	0.448	-0.55	0.099	0.66		Pat1	LACOL_1170 Cysteine desulfurase IscS
LACOL_1171	3823	218	686	422	352	7881	971		755	233	727	731	519	819	853		0.63	-0.37	0.54	-0.73	0.629	0.36		Pat1	LACOL_1171 5'-methylthioadenosine nucleosidase
LACOL_1172	1069	143	144	85	133	5198	276		486	352	351	339	451	1244	558		0.805	0.18	0.12	-1.09	0.008	1.26			LACOL_1172 Membrane protein
LACOL_1173	16807	2016	2957	1803	1690	69160	4721		4257	2766	4016	4005	3196	9220	5319		0.94	-0.06	0.097	-1.03	0.027	0.97		Pat1	LACOL_1173 Putative ADP-ribose pyrophosphatase
LACOL_1174	3203	318	723	540	409	9658	1161		1863	1002	2255	2755	1776	2957	3004		0.229	-0.62	0.114	-1.04	0.456	0.41		Pat1	LACOL_1174 Cold shock protein 2
LACOL_1175	6617	551	1064	825	736	14466	1945		919	414	792	1004	763	1057	1201		0.619	-0.32	0.404	-0.74	0.468	0.43		Pat1	LACOL_1175 Diaminopimelate epimerase
LACOL_1176	7838	1241	1296	825	720	14349	1911		384	329	341	355	263	370	417		0.716	0.18	0.902	-0.14	0.464	0.32		Pat1	LACOL_1176 Isoleucine--tRNA synthetase IleS
LACOL_1177	1716	278	282	122	155	4350	540		340	299	300	212	230	454	477		0.395	0.39	0.445	-0.54	0.01	0.92		Pat1	LACOL_1177 Cell division initiation protein DivIVA
LACOL_1178	26455	1614	3455	1283	1519	77263	6896		5031	1662	3523	2139	2156	7732	5832		0.611	0.4	0.351	-0.99	0.017	1.39			LACOL_1178 Cell division protein DivIVA homologue
LACOL_1179	19978	1594	3278	1436	1781	49324	6291		3468	1498	3051	2185	2308	4506	4857		0.986	0.02	0.272	-0.9	0.078	0.91		Pat1	LACOL_1179 RNA-binding S4 domain-containing protein YlmH
LACOL_1180	525	105	83	62	60	1222	232		254	275	215	263	217	311	499		0.725	0.21	0.445	-0.61	0.062	0.82		Pat1	LACOL_1180 Uncharacterized membrane protein YlmG
LACOL_1181	787	147	102	89	84	2415	189		256	259	178	254	204	414	273		0.541	0.31	0.627	-0.42	0.079	0.73		Pat1	LACOL_1181 Cell division protein SepF
LACOL_1182	6045	1307	739	468	527	11558	1573		690	809	453	469	449	695	799		0.016	0.73	0.998	0	0.014	0.73		Pat1	LACOL_1182 Cell division protein FtsZ
LACOL_1183	40857	4673	4854	1561	3372	105537	11191		4085	2531	2602	1369	2517	5554	4977		0.226	0.64	0.468	-0.66	0.004	1.3			LACOL_1183 Cell division ATP-binding protein FtsA
LACOL_1184	900	146	144	85	115	2564	319		140	123	120	116	134	210	221		0.805	0.13	0.161	-0.7	0.013	0.82		Pat1	LACOL_1184 Cell division initiation protein FtsQ
LACOL_1185	7479	869	1362	702	938	19428	2356		936	589	914	770	876	1280	1311		0.818	-0.13	0.208	-0.75	0.13	0.62		Pat1	LACOL_1185 UDP-N-acetylglucosamine--N-acetylmuramyl-(pentape ptide) pyrophosphoryl-undecaprenol N-acetylglucosamine transferase MurG
LACOL_1186	2192	202	285	139	180	4149	507		219	109	153	122	134	218	225		0.609	0.31	0.703	-0.41	0.145	0.72		Pat1	LACOL_1186 UDP-N-acetylmuramoyl-L-alanine--D-glutamate ligase MurD
LACOL_1187	385	68	57	41	40	900	111		55	53	44	51	43	68	71		0.623	0.26	0.696	-0.35	0.155	0.61		Pat1	LACOL_1187 Phospho-N-acetylmuramoyl-pentapeptide-transferase MraY
LACOL_1188	2870	358	439	283	299	6324	701		184	124	151	159	143	213	199		0.926	0.06	0.604	-0.41	0.257	0.47		Pat1	LACOL_1188 Penicillin-binding protein
LACOL_1189	3654	262	472	283	234	12983	929		1270	493	880	863	607	2375	1436		0.8	0.21	0.211	-1.08	0.018	1.29			LACOL_1189 Putative cell division protein FtsL
LACOL_1190	13083	1237	1504	933	988	36173	3162		1891	968	1165	1182	1066	2751	2032		0.515	0.36	0.372	-0.72	0.012	1.09			LACOL_1190 Ribosomal RNA small subunit methyltransferase H RsmH
LACOL_1191	16865	1290	1991	1011	1748	33856	3494		5410	2241	3424	2844	4186	5716	4985		0.807	0.18	0.696	-0.46	0.257	0.64		Pat1	LACOL_1191 Protein MraZ
LACOL_1192	8	10	3	1	2	27	6		3	21	6	3	6	6	10		NA	1.01	NA	0.49	NA	0.53		Pat1	LACOL_1192 Uncharacterized protein
LACOL_1193	1012	508	131	57	160	2037	238		145	394	101	72	171	153	152		0.037	1.24	0.482	0.79	0.539	0.44		Pat1	LACOL_1193 Magnesium transporter CorA family protein
LACOL_1195	4720	816	736	400	523	16185	964		280	262	234	208	231	505	254		0.588	0.29	0.581	-0.48	0.074	0.77		Pat1	LACOL_1195 DNA translocase FtsK
LACOL_1196	235	106	49	48	50	662	79		63	153	70	112	100	93	94		0.821	0.18	0.923	0.16	0.976	0.02		Pat1	LACOL_1196 Putative tRNA (cytidine(34)-2'-O)-methyltransferase
LACOL_1197	437	149	62	53	66	879	88		70	130	53	75	79	74	63		0.327	0.53	0.593	0.5	0.967	0.03		Pat1	LACOL_1197 Putative rRNA (Guanine-N1-)-methyltransferase
LACOL_1198	245	94	30	34	25	567	35		28	59	19	34	22	35	18		0.232	0.81	0.578	0.67	0.875	0.14		Pat1	LACOL_1198 UPF0118 membrane protein YubA
LACOL_1199	15335	3131	2396	1429	2305	34892	3552		2048	2265	1716	1673	2298	2453	2110		0.623	0.21	0.935	-0.08	0.455	0.29		Pat1	LACOL_1199 6-phosphogluconolactonase
LACOL_1200	4737	315	570	344	336	10056	848		733	264	473	467	388	819	584		0.788	0.21	0.734	-0.46	0.268	0.68		Pat1	LACOL_1200 Uncharacterized RNA pseudouridine synthase YjbO
LACOL_1201	1627	324	120	114	90	3265	272		276	298	109	170	114	292	205		0.003	1.16	0.844	0.2	0.016	0.95		Pat1	LACOL_1201 Putative inorganic polyphosphate/ATP-NAD kinase
LACOL_1202	169	57	14	10	13	333	27		34	63	15	18	20	36	24		0.015	1.45	NA	0.62	0.217	0.83		Pat1	LACOL_1202 Putative GTP diphosphokinase
LACOL_1203	436	177	229	144	206	1447	110		96	211	271	278	339	168	108		0.053	-0.96	0.939	0.11	0.022	-1.07			LACOL_1203 Thioredoxin-like protein
LACOL_1204	11	10	8	5	9	28	4		5	24	19	20	30	7	8		0.486	-0.87	NA	0.81	0.126	-1.68		Pat1	LACOL_1204 Uncharacterized protein
LACOL_1205	30	15	29	24	49	81	9		7	18	35	48	83	10	9		0.001	-2.26	NA	0.26	5.83648e-05	-2.52		Pat3	LACOL_1205 CoiA-like protein
LACOL_1206	3550	801	290	159	186	13955	479		686	839	301	270	269	1420	412		0.008	1.46	0.873	-0.26	0.001	1.72		Pat3	LACOL_1206 Adapter protein MecA
LACOL_1207	674	167	49	37	74	2430	102		231	310	90	111	189	438	155		0.086	1.08	0.937	-0.15	0.041	1.22			LACOL_1207 Regulatory protein spx2
LACOL_1208	95	29	14	9	12	305	31		17	29	14	14	16	29	25		0.425	0.6	NA	-0.32	0.155	0.91		Pat1	LACOL_1208 Beta-lactamase superfamily III metal-dependent hydrolase
LACOL_1209	312	150	38	36	45	1095	95		85	222	56	86	92	157	115		0.109	0.97	0.943	0.12	0.167	0.85		Pat1	LACOL_1209 Uncharacterized protein YhgC
LACOL_1210	35	13	2	3	0	63	7		13	26	4	10	0	12	12		NA	2.1	NA	0.63	NA	1.47		Pat1	LACOL_1210 Uncharacterized protein
LACOL_1211	697	216	95	44	122	1597	154		149	251	109	83	195	180	147		0.273	0.64	0.837	0.27	0.554	0.37		Pat1	LACOL_1211 DedA family protein
LACOL_1212	267	102	19	28	13	755	65		57	118	22	53	21	85	62		0.017	1.48	0.908	0.21	0.044	1.27		Pat3	LACOL_1212 DUF1461-containing integral membrane protein
LACOL_1213	2867	794	420	193	462	9087	839		507	761	398	299	610	846	660		0.282	0.55	0.829	-0.26	0.077	0.81		Pat1	LACOL_1213 HAD superfamily sugar phosphatase NagD
LACOL_1214	3660	984	279	200	306	15947	684		676	985	276	324	422	1551	562		0.012	1.3	0.798	-0.35	0.001	1.65		Pat3	LACOL_1214 Uncharacterized protein
LACOL_1215	941	299	110	76	119	5936	242		94	161	59	66	88	311	107		0.179	0.85	0.524	-0.73	0.004	1.57			LACOL_1215 Bifunctional 5-nucleotidase/2,3-cyclic phosphodiesterase
LACOL_1216	88	22	13	16	12	285	24		20	27	16	32	20	34	24		0.957	0.07	NA	-0.37	0.557	0.44		Pat1	LACOL_1216 Phosphoesterase
LACOL_1217	323	56	157	78	72	2173	182		37	35	98	79	62	133	94		0.009	-1.12	0	-1.63	0.281	0.52		Pat4	LACOL_1217 Acetate kinase
LACOL_1218	1114	404	473	340	585	11831	700		151	297	344	404	592	844	422		0.064	-0.99	0.017	-1.52	0.384	0.53		Pat1	LACOL_1218 Putative adenine-specific DNA methyltransferase
LACOL_1219	5	2	0	0	1	25	3		3	6	0	0	4	7	7		NA	1.63	NA	-0.89	NA	2.52		Pat1	LACOL_1219 Putative competence protein
LACOL_1220	15	11	12	6	5	59	3		5	18	19	16	11	9	4		0.608	-0.66	NA	0.43	0.334	-1.1		Pat1	LACOL_1220 Putative competence protein ComGF
LACOL_1221	50	5	9	3	5	87	4		24	13	23	13	18	22	9		0.95	0.12	NA	0.26	0.92	-0.14		Pat1	LACOL_1221 Uncharacterized protein
LACOL_1222	83	9	6	5	19	106	16		26	15	10	14	45	18	22		0.989	-0.02	NA	0.14	0.891	-0.16		Pat1	LACOL_1222 Putative competence protein ComGD
LACOL_1223	17	7	7	0	2	29	2		7	16	16	0	6	7	4		NA	0.44	NA	1	NA	-0.56		Pat1	LACOL_1223 ComG operon protein 3
LACOL_1224	78	17	19	16	8	121	14		10	12	13	19	8	8	8		0.805	-0.23	NA	0.42	0.399	-0.65		Pat1	LACOL_1224 ComG operon protein 2
LACOL_1225	69	25	14	15	11	74	17		10	19	10	18	11	5	11		0.967	0.06	NA	0.86	0.333	-0.8		Pat1	LACOL_1225 ComG operon protein 1
LACOL_1226	10767	3129	1605	1163	1441	24180	2276		2022	3183	1616	1915	2021	2390	1901		0.209	0.5	0.756	0.27	0.603	0.23		Pat1	LACOL_1226 UPF0082 protein
LACOL_1227	1896	638	260	162	224	5240	542		260	474	191	195	229	378	331		0.037	0.84	0.985	0.03	0.042	0.81		Pat1	LACOL_1227 Catabolite control protein A
LACOL_1228	3347	782	763	435	1054	8361	1193		419	530	512	477	985	551	664		0.423	-0.45	0.742	-0.37	0.9	-0.08		Pat1	LACOL_1228 Putative Xaa-Pro dipeptidase
LACOL_1229	238	63	33	33	30	1260	53		78	112	58	95	73	217	77		0.673	0.34	0.581	-0.67	0.109	1.01		Pat1	LACOL_1229 Uncharacterized protein
LACOL_1230	3330	1042	460	316	534	9366	644		1076	1823	797	895	1288	1592	925		0.293	0.56	0.886	0.19	0.512	0.37		Pat1	LACOL_1230 Putative general stress protein
LACOL_1231	1443	295	285	143	263	2292	363		230	254	243	199	312	192	257		0.96	-0.04	0.93	0.11	0.784	-0.14		Pat1	LACOL_1231 Mechanosensitive transporter
LACOL_1232	2066	433	386	262	190	5005	501		246	279	246	273	169	313	265		0.705	0.2	0.906	-0.14	0.46	0.35		Pat1	LACOL_1232 N-acetyldiaminopimelate deacetylase
LACOL_1233	2669	904	386	366	415	6396	607		516	947	400	621	599	651	522		0.389	0.45	0.772	0.3	0.804	0.14		Pat1	LACOL_1233 2,3,4,5-tetrahydropyridine-2,6-dicarboxylate N-acetyltransferase
LACOL_1234	1712	377	159	140	138	10662	266		507	604	252	363	305	1660	350		0.234	0.87	0.514	-0.85	0.006	1.72			LACOL_1234 CBS domain-containing protein
LACOL_1235	571	143	104	88	45	1914	151		149	202	145	201	88	262	175		0.682	0.28	0.789	-0.34	0.277	0.62		Pat1	LACOL_1235 Phosphoesterase family protein
LACOL_1236	720	63	118	95	70	1071	162		166	79	146	192	120	130	166		0.716	-0.26	0.876	-0.23	0.967	-0.03		Pat1	LACOL_1236 Non-canonical purine NTP pyrophosphatase
LACOL_1237	1232	289	192	116	146	4551	247		211	268	176	174	186	410	188		0.443	0.43	0.767	-0.33	0.114	0.76		Pat1	LACOL_1237 Putative glutamate racemase
LACOL_1238	148	44	22	31	16	451	46		44	70	35	80	35	70	60		0.825	0.19	0.886	-0.24	0.548	0.43		Pat1	LACOL_1238 Uncharacterized protein YslB
LACOL_1239	743	97	169	104	115	4321	281		328	232	400	403	379	1004	552		0.41	-0.45	0.005	-1.45	0.022	1		Pat2	LACOL_1239 Thioredoxin
LACOL_1240	4275	713	917	517	681	7554	1098		247	224	285	262	294	230	283		0.586	-0.23	0.906	-0.12	0.807	-0.11		Pat1	LACOL_1240 Recombination inhibitory protein MutS2
LACOL_1241	174	55	30	24	29	362	41		45	77	41	54	56	49	47		0.718	0.25	0.822	0.29	0.961	-0.04		Pat1	LACOL_1241 Colicin V superfamily protein
LACOL_1242	44	14	10	17	15	78	10		26	45	32	89	67	25	27		0.339	-0.83	NA	0.42	0.102	-1.25		Pat1	LACOL_1242 Pytative cell division protein ZapA
LACOL_1243	597	67	125	98	69	1114	142		68	41	77	98	59	67	72		0.434	-0.45	0.797	-0.31	0.82	-0.15		Pat1	LACOL_1243 Multidrug resistance protein MdtG
LACOL_1244	527	88	90	84	113	673	105		79	72	72	111	127	53	70		0.445	-0.41	0.769	0.31	0.118	-0.72		Pat1	LACOL_1244 Ribonuclease HIII
LACOL_1245	175	79	10	10	15	868	49		76	185	23	38	49	198	94		0.006	1.84	0.908	-0.22	0.002	2.06		Pat3	LACOL_1245 UPF0473 protein
LACOL_1246	9122	2470	608	401	701	32970	1270		2866	4203	1024	1105	1644	5452	1775		0.005	1.51	0.99	-0.03	0.004	1.54		Pat3	LACOL_1246 Putative crossover junction endodeoxyribonuclease
LACOL_1247	3923	877	280	225	231	7981	443		2072	2508	793	1042	911	2218	1040		0.001	1.34	0.604	0.49	0.063	0.85		Pat1	LACOL_1247 UPF0297 protein
LACOL_1248	3486	705	528	329	391	4459	701		181	198	147	149	151	122	161		0.364	0.36	0.539	0.42	0.91	-0.06		Pat1	LACOL_1248 Alanine--tRNA ligase
LACOL_1249	3491	597	622	377	539	7572	817		355	328	339	336	409	405	369		0.919	-0.05	0.829	-0.18	0.769	0.12		Pat1	LACOL_1249 ATP-dependent RNA helicase YqfR
LACOL_1250	3333	527	652	436	395	5323	656		480	411	504	551	425	404	420		0.805	-0.12	0.908	0.12	0.57	-0.24		Pat1	LACOL_1250 Bifunctional oligoribonuclease and PAP phosphatase NrnA
LACOL_1251	422	57	70	50	63	888	116		52	38	46	54	58	57	63		0.779	-0.17	0.673	-0.39	0.685	0.22		Pat1	LACOL_1251 DNA polymerase IV
LACOL_1252	74	18	20	8	17	220	33		28	37	40	26	48	44	55		0.756	-0.28	NA	-0.63	0.64	0.35		Pat1	LACOL_1252 Translocase subunit YajC
LACOL_1253	23489	6515	4546	2797	3517	68254	4979		2824	4242	2930	2948	3157	4319	2662		0.631	0.24	0.992	0.01	0.638	0.23		Pat1	LACOL_1253 Putative tRNA-guanine transglycosylase
LACOL_1254	1596	149	293	193	222	2366	297		211	107	208	224	219	165	175		0.472	-0.4	0.96	-0.07	0.546	-0.33		Pat1	LACOL_1254 S-adenosylmethionine:tRNA ribosyltransferase-isomerase
LACOL_1255	6295	1153	1165	711	1006	10258	1390		851	844	844	842	1015	730	835		0.896	-0.07	0.906	0.11	0.649	-0.18		Pat1	LACOL_1255 Holliday junction DNA helicase subunit RuvB
LACOL_1256	2306	359	470	178	391	5021	701		534	450	583	361	676	612	722		0.867	-0.11	0.639	-0.43	0.531	0.33		Pat1	LACOL_1256 Holliday junction DNA helicase RuvA
LACOL_1257	11279	1557	2716	1416	1836	26224	2876		795	594	1026	875	966	972	901		0.269	-0.43	0.542	-0.42	0.98	-0.01		Pat1	LACOL_1257 DNA mismatch repair protein MutL
LACOL_1258	5423	626	1358	859	935	9487	1594		286	179	384	398	369	264	374		0.123	-0.69	0.624	-0.45	0.645	-0.24		Pat1	LACOL_1258 DNA mismatch repair protein MutS
LACOL_1259	13901	1919	1781	1175	1616	34965	2764		1224	915	841	907	1062	1621	1083		0.657	0.22	0.724	-0.33	0.181	0.55		Pat1	LACOL_1259 Ribonuclease Y rny
LACOL_1260	6607	1688	3144	2042	1769	13253	1317		870	1203	2219	2357	1738	918	771		0.003	-1.02	0.742	0.29	5.6621e-05	-1.3		Pat3	LACOL_1260 Protein RecA
LACOL_1261	2140	482	522	286	408	6713	511		236	288	309	277	336	390	251		0.655	-0.22	0.742	-0.3	0.879	0.08		Pat1	LACOL_1261 Competence-damage inducible protein
LACOL_1262	145	58	35	25	25	494	37		34	74	44	52	44	61	39		0.835	0.17	0.99	0.03	0.858	0.15		Pat1	LACOL_1262 CDP-diacylglycerol--glycerol-3-phosphate 3-phosphatidyltransferase
LACOL_1263	2214	506	281	168	308	6560	318		342	423	232	227	355	533	218		0.401	0.51	0.99	0.02	0.416	0.49		Pat1	LACOL_1263 Putative transcriptional regulator
LACOL_1264	470	139	87	85	109	990	111		50	80	49	79	86	55	52		0.835	-0.14	0.836	0.24	0.479	-0.38		Pat1	LACOL_1264 M16C subfamily protease
LACOL_1265	399	105	103	70	79	962	90		44	62	61	67	65	55	44		0.581	-0.28	0.96	0.06	0.474	-0.34		Pat1	LACOL_1265 Peptidase M16 inactive domain-containing protein
LACOL_1266	3051	823	759	392	635	9044	564		308	451	411	348	479	481	254		0.867	-0.11	0.977	0.04	0.8	-0.15		Pat1	LACOL_1266 Aspartate kinase family protein
LACOL_1267	538	149	81	30	90	1244	139		51	77	41	25	64	62	59		0.346	0.56	0.968	0.06	0.397	0.5		Pat1	LACOL_1267 Cardiolipin synthetase 1 cls1
LACOL_1268	265	44	32	31	15	481	57		43	39	28	44	18	41	41		0.464	0.49	0.997	0.01	0.455	0.48		Pat1	LACOL_1268 Glutamine ABC transporter substrate-binding protein
LACOL_1269	1015	73	141	78	78	2339	206		214	84	160	144	123	260	194		0.894	0.12	0.63	-0.57	0.26	0.68		Pat1	LACOL_1269 ABC transporter YckI
LACOL_1270	385	60	52	56	29	1287	86		82	69	59	105	46	144	82		0.853	0.15	0.624	-0.57	0.232	0.72		Pat1	LACOL_1270 ABC amino acid transporter
LACOL_1271	83	22	9	11	7	333	34		21	30	12	25	13	45	39		0.429	0.64	NA	-0.75	0.029	1.38			LACOL_1271 Rod shape-determining protein MreD
LACOL_1272	1141	280	158	101	111	4074	178		185	246	137	143	134	347	128		0.278	0.65	0.923	-0.15	0.149	0.8		Pat1	LACOL_1272 Rod shape-determining protein MreC
LACOL_1273	6320	945	930	895	701	7237	992		867	702	684	1076	718	522	605		0.956	-0.05	0.554	0.48	0.231	-0.53		Pat1	LACOL_1273 Rod shape-determining protein MreB
LACOL_1274	113	32	18	11	15	216	15		25	38	21	21	25	25	15		0.537	0.47	NA	0.56	0.914	-0.1		Pat1	LACOL_1274 DNA repair protein radC homolog
LACOL_1275	472	120	87	73	74	1227	127		50	69	49	68	58	68	60		0.971	0.03	0.908	-0.13	0.758	0.16		Pat1	LACOL_1275 Putative folyl-polyglutamate synthetase
LACOL_1276	7685	1145	1385	898	1167	14052	1707		397	320	384	407	450	382	392		0.681	-0.18	0.917	-0.1	0.875	-0.07		Pat1	LACOL_1276 Valine--tRNA ligase
LACOL_1277	11791	2132	962	618	715	83797	1601		3277	3209	1434	1506	1484	12257	1979		0.12	1.16	0.372	-1.11	0	2.27			LACOL_1277 Thiol peroxidase
LACOL_1278	16989	1259	3027	1917	1836	29806	3610		1912	767	1826	1892	1543	1765	1807		0.589	-0.35	0.745	-0.39	0.955	0.04		Pat1	LACOL_1278 Probable tRNA sulfurtransferase ThiI
LACOL_1279	2261	204	412	294	305	3538	468		270	132	264	308	272	223	249		0.434	-0.44	0.878	-0.2	0.697	-0.24		Pat1	LACOL_1279 Putative cysteine desulfurase IscS
LACOL_1280	5889	1777	698	452	646	15430	1065		477	780	303	321	391	658	384		0.034	0.9	0.814	0.26	0.155	0.64		Pat1	LACOL_1280 Septation ring formation regulator EzrA
LACOL_1281	521	95	90	61	91	1306	186		157	155	146	161	205	207	250		0.873	-0.1	0.448	-0.54	0.31	0.44		Pat1	LACOL_1281 GAF domain protein YtsP
LACOL_1282	9722	1133	1712	1113	1002	16404	1898		2195	1386	2073	2204	1689	1950	1906		0.835	-0.12	0.939	-0.09	0.962	-0.03		Pat1	LACOL_1282 30S ribosomal protein S4 RpsD
LACOL_1283	110	19	40	16	40	195	46		25	24	49	32	69	24	47		0.134	-1	0.745	-0.47	0.464	-0.53		Pat1	LACOL_1283 Protein of unknown function DUF1054
LACOL_1284	202	40	27	54	66	361	61		61	65	44	143	149	57	82		0.283	-0.78	0.95	-0.13	0.372	-0.65		Pat1	LACOL_1284 YueI-like protein
LACOL_1285	3669	571	829	480	558	9868	939		395	333	479	454	449	560	450		0.439	-0.31	0.458	-0.46	0.735	0.15		Pat1	LACOL_1285 Replication-associated recombination protein A
LACOL_1286	485	59	95	80	76	1387	130		234	154	246	339	274	353	280		0.338	-0.5	0.386	-0.67	0.768	0.17		Pat1	LACOL_1286 Putative membrane protein
LACOL_1287	8745	697	673	318	367	41663	2279		2507	1082	1034	799	785	6285	2905		0.068	1.07	0.092	-1.33	1.40139e-06	2.4			LACOL_1287 Putative universal stress protein
LACOL_1288	296	116	43	29	60	1100	68		48	102	37	41	73	94	49		0.43	0.57	0.992	0.02	0.44	0.54		Pat1	LACOL_1288 Helix-turn-helix XRE-family transcriptional regulator
LACOL_1289	601	213	130	95	98	1454	156		58	111	67	80	70	73	66		0.724	0.21	0.836	0.23	0.967	-0.02		Pat1	LACOL_1289 Glycerophosphodiester phosphodiesterase
LACOL_1290	1676	439	463	329	403	5400	395		202	287	299	348	363	343	212		0.322	-0.45	0.847	-0.19	0.596	-0.26		Pat1	LACOL_1290 D-alanine--D-alanine ligase ddl
LACOL_1291	170	52	32	15	30	303	38		24	40	24	19	32	23	24		0.631	0.33	0.734	0.42	0.906	-0.09		Pat1	LACOL_1291 Uncharacterized protein
LACOL_1292	2555	495	272	199	194	9119	442		427	448	244	292	242	803	329		0.136	0.77	0.753	-0.36	0.014	1.14			LACOL_1292 Amino acid ABC transporter substrate binding protein
LACOL_1293	11974	987	1959	1269	1476	19118	2351		2396	1070	2102	2227	2205	2014	2093		0.638	-0.29	0.859	-0.23	0.924	-0.06		Pat1	LACOL_1293 Methionine ABC transporter permease component
LACOL_1294	3176	360	500	191	314	3098	674		419	257	354	221	309	215	396		0.755	0.23	0.921	0.16	0.923	0.07		Pat1	LACOL_1294 Methionine import ATP-binding protein 1 MetN1
LACOL_1295	1321	243	137	109	92	3821	175		595	592	331	430	309	905	350		0.188	0.76	0.96	-0.08	0.128	0.83		Pat1	LACOL_1295 Glycine cleavage system H protein GcvH
LACOL_1296	2480	347	356	203	234	3606	491		284	215	219	204	200	217	250		0.511	0.29	0.923	0.11	0.691	0.19		Pat1	LACOL_1296 Rod-shape determining protein RodA
LACOL_1297	1143	158	113	57	55	4776	136		710	532	376	310	255	1562	376		0.163	1	0.673	-0.62	0.01	1.63			LACOL_1297 Uncharacterized protein
LACOL_1298	3301	202	428	226	195	4035	556		1850	613	1286	1110	816	1190	1386		0.77	0.24	0.988	-0.04	0.72	0.28		Pat1	LACOL_1298 Putative membrane protein insertion efficiency factor
LACOL_1299	8312	484	982	846	618	8347	1345		1168	368	740	1042	648	617	841		0.98	-0.03	0.958	0.1	0.878	-0.13		Pat1	LACOL_1299 MreB-like protein mbl
LACOL_1300	21400	4870	2781	1940	1773	24889	3763		2243	2764	1563	1783	1387	1373	1754		0.06	0.68	0.211	0.67	0.986	0.01		Pat1	LACOL_1300 UDP-N-acetylglucosamine 1-carboxyvinyltransferase 2
LACOL_1301	271	31	20	19	16	397	27		162	100	64	99	71	125	72		0.216	0.82	0.75	0.43	0.596	0.4		Pat1	LACOL_1301 Putative membrane protein
LACOL_1302	572	114	162	91	265	2004	209		189	204	287	263	653	348	307		0.06	-1	0.445	-0.74	0.699	-0.26		Pat1	LACOL_1302 ATP synthase subunit epsilon AtpC
LACOL_1303	56995	12309	9385	6800	5452	88937	12543		5577	6523	4924	5835	3983	4580	5459		0.486	0.31	0.767	0.26	0.924	0.05		Pat1	LACOL_1303 ATP synthase subunit beta AtpD
LACOL_1304	36554	4800	6687	3541	3765	50772	9990		5437	3867	5333	4618	4181	3975	6609		0.995	0.01	0.886	-0.19	0.745	0.19		Pat1	LACOL_1304 ATP synthase subunit gamma AtpG
LACOL_1305	76151	12355	14223	8924	7691	105696	18942		6878	6044	6888	7068	5186	5025	7610		0.962	0.04	0.985	0.03	0.991	0.01		Pat1	LACOL_1305 ATP synthase subunit alpha AtpA
LACOL_1306	6846	1176	1159	752	908	20181	1545		1744	1622	1583	1680	1727	2705	1750		0.957	0.04	0.581	-0.4	0.26	0.44		Pat1	LACOL_1306 ATP synthase subunit delta AtpH
LACOL_1307	16196	1441	3074	1997	1744	27690	3630		4343	2093	4420	4695	3491	3908	4329		0.554	-0.35	0.769	-0.34	0.985	-0.01		Pat1	LACOL_1307 ATP synthase subunit B AtpF
LACOL_1308	1032	238	162	187	121	1970	254		668	835	563	1062	585	671	732		0.96	0.05	0.95	0.09	0.948	-0.05		Pat1	LACOL_1308 ATP synthase subunit C AtpE
LACOL_1309	19045	2661	2186	1232	1750	43173	3372		3652	2763	2247	2071	2505	4357	2876		0.213	0.52	0.886	-0.16	0.077	0.69		Pat1	LACOL_1309 ATP synthase subunit A AtpB
LACOL_1310	314	25	62	45	24	332	68		34	15	36	42	19	19	33		0.682	-0.36	0.995	-0.01	0.685	-0.34		Pat1	LACOL_1310 Uracil permease PyrP
LACOL_1311	43	19	12	2	14	163	13		8	18	12	3	19	15	10		0.93	0.14	NA	-0.1	0.844	0.24		Pat1	LACOL_1311 YibE/F-like membrane protein
LACOL_1312	218	22	32	45	26	466	41		27	15	21	48	24	30	22		0.518	-0.49	0.848	-0.3	0.811	-0.2		Pat1	LACOL_1312 Putative membrane protein
LACOL_1313	833	129	182	136	176	1630	203		182	152	213	260	287	187	197		0.159	-0.56	0.844	-0.18	0.371	-0.37		Pat1	LACOL_1313 Uracil phosphoribosyltransferase
LACOL_1314	5905	1281	984	827	588	10534	1260		658	773	588	808	489	618	625		0.703	0.2	0.844	0.2	0.999	0		Pat1	LACOL_1314 Glycine/serine hydroxymethyltransferase
LACOL_1315	3588	376	1105	637	848	5215	927		488	277	805	759	861	373	560		0.018	-1.04	0.816	-0.27	0.098	-0.77		Pat1	LACOL_1315 Probable tRNA threonylcarbamoyladenosine biosynthesis protein YwlC
LACOL_1316	988	161	240	227	156	1542	225		159	140	207	320	187	130	161		0.175	-0.64	0.972	0.05	0.13	-0.69		Pat1	LACOL_1316 Protein-(Glutamine-N5) methyltransferase
LACOL_1317	3562	1004	777	552	561	8760	771		452	690	529	614	531	585	435		0.958	0.04	0.887	0.15	0.824	-0.11		Pat1	LACOL_1317 Peptide chain release factor 1 PrfA
LACOL_1318	432	121	75	68	55	1573	92		104	158	97	144	99	200	99		0.766	0.22	0.885	-0.22	0.479	0.43		Pat1	LACOL_1318 Thymidine kinase
LACOL_1319	3559	686	763	278	776	7227	912		364	380	418	249	592	389	415		0.822	-0.15	0.937	-0.11	0.959	-0.04		Pat1	LACOL_1319 Amidase substrate-binding subunit, Mur family ligase
LACOL_1320	1922	359	338	145	283	4023	686		373	378	352	247	410	411	592		0.762	0.18	0.639	-0.42	0.179	0.6		Pat1	LACOL_1320 CobB/CobQ-like glutamine amidotransferase
LACOL_1321	555	247	142	100	145	2452	161		42	102	58	67	82	98	55		0.96	0.05	0.943	-0.12	0.81	0.17		Pat1	LACOL_1321 Glycerophosphodiester phosphodiesterase family protein
LACOL_1322	404	80	97	60	75	1244	100		55	59	70	71	76	88	60		0.494	-0.34	0.629	-0.41	0.899	0.07		Pat1	LACOL_1322 Beta-lactamase
LACOL_1323	1495	233	322	239	246	3338	363		112	94	129	157	137	131	121		0.282	-0.42	0.734	-0.28	0.757	-0.14		Pat1	LACOL_1323 ABC transporter ATP-binding and permease protein
LACOL_1324	1546	165	351	211	210	2590	410		122	70	148	146	124	107	144		0.347	-0.5	0.737	-0.36	0.83	-0.13		Pat1	LACOL_1324 Multidrug resistance ABC-type ATP binding component
LACOL_1325	172	12	48	14	46	196	64		53	20	79	38	105	32	87		0.302	-0.93	0.742	-0.61	0.754	-0.32		Pat1	LACOL_1325 MarR family transcriptional regulator
LACOL_1326	21142	5342	1237	869	987	48105	7230		2176	2978	683	784	758	2606	3310		3.32149e-10	1.81	0.814	-0.21	1.58664e-12	2.02		Pat3	LACOL_1326 Gluconate permease GntP 2
LACOL_1327	1078	107	249	136	187	2687	280		143	77	177	158	185	188	165		0.216	-0.61	0.428	-0.65	0.948	0.04		Pat1	LACOL_1327 Putative branched-chain-amino-acid aminotransferase
LACOL_1328	478	133	91	70	112	2216	148		92	139	94	118	161	225	127		0.899	-0.1	0.497	-0.63	0.326	0.53		Pat1	LACOL_1328 Uncharacterized protein
LACOL_1329	58	10	8	3	4	160	17		24	23	18	11	12	35	32		0.447	0.76	NA	-0.5	0.137	1.26		Pat1	LACOL_1329 Uncharacterized protein
LACOL_1330	963	140	206	179	162	1834	216		106	84	122	173	134	107	106		0.198	-0.55	0.902	-0.15	0.363	-0.4		Pat1	LACOL_1330 Uncharacterized protein
LACOL_1331	19	4	3	9	2	54	7		15	17	12	61	11	22	24		0.588	-0.77	NA	-0.55	0.887	-0.22		Pat1	LACOL_1331 Uncharacterized protein
LACOL_1332	64	9	26	5	36	167	8		24	18	52	16	100	33	13		0.139	-1.36	NA	-0.15	0.183	-1.2		Pat1	LACOL_1332 Uncharacterized protein YdhG
LACOL_1333	204	16	66	40	75	224	40		55	23	95	95	151	32	48		0.014	-1.42	0.96	0.09	0.007	-1.51		Pat3	LACOL_1333 Thiazole ECF transporter substrate-specific component ThiW
LACOL_1334	1798	483	338	254	403	2174	364		255	371	257	316	427	162	230		0.919	-0.07	0.384	0.66	0.091	-0.74		Pat1	LACOL_1334 L-asparaginase
LACOL_1335	4010	713	468	315	310	12357	1032		408	393	255	281	236	662	467		0.068	0.66	0.45	-0.49	0	1.15			LACOL_1335 Glucose-6-phosphate isomerase A
LACOL_1336	4527	573	450	299	256	10339	1178		708	485	377	410	299	851	819		0.068	0.75	0.554	-0.47	0.001	1.22			LACOL_1336 Putative glucose uptake permease GlcU
LACOL_1337	2329	177	383	278	267	7816	830		216	89	190	226	185	381	342		0.59	-0.35	0.074	-1.22	0.094	0.87		Pat1	LACOL_1337 Sensor histidine kinase YclK
LACOL_1338	554	43	69	59	55	1402	148		105	44	70	98	78	140	125		0.957	-0.06	0.428	-0.78	0.217	0.72		Pat1	LACOL_1338 Transcriptional regulatory protein ResD
LACOL_1339	776	294	120	87	130	1260	135		92	189	77	91	115	79	71		0.272	0.58	0.211	0.88	0.609	-0.3		Pat1	LACOL_1339 Putative transcriptional regulator
LACOL_1340	250	43	58	35	36	1864	165		24	23	30	30	26	96	72		0.644	-0.26	1.19076e-05	-1.82	2.5464e-05	1.56		Pat2	LACOL_1340 Drug resistance transporter
LACOL_1341	81	16	16	4	8	295	45		15	16	16	7	11	29	37		0.624	0.44	NA	-1.07	0.018	1.51			LACOL_1341 3-alpha-(or 20-beta)-hydroxysteroid dehydrogenase
LACOL_1342	1332	80	71	30	61	877	121		315	102	90	62	108	109	127		0.034	1.32	0.45	0.86	0.543	0.46		Pat1	LACOL_1342 Peptidoglycan-binding protein
LACOL_1343	311	80	57	26	56	693	73		53	73	52	39	71	62	55		0.723	0.22	0.956	0.08	0.82	0.14		Pat1	LACOL_1343 Putative phosphatase YidA
LACOL_1344	1303	429	214	109	154	4770	377		319	570	281	234	282	615	411		0.107	0.74	0.838	-0.23	0.021	0.97		Pat1	LACOL_1344 MarR family transcriptional regulator
LACOL_1345	493	97	81	41	95	1244	68		84	89	74	61	120	111	51		0.962	0.05	0.964	0.08	0.969	-0.03		Pat1	LACOL_1345 Putative lipopolysaccharide cholinephosphotransferase LicD
LACOL_1346	84	40	20	11	13	418	36		25	64	32	28	29	65	47		0.536	0.5	NA	-0.44	0.173	0.95		Pat1	LACOL_1346 Universal stress family protein
LACOL_1347	313	119	50	34	41	938	74		23	48	20	22	23	37	24		0.218	0.7	0.911	0.17	0.364	0.53		Pat1	LACOL_1347 Putative peptidoglycan O-acetyltransferase YrhL
LACOL_1348	29	15	0	10	4	345	3		13	37	0	39	13	82	6		0.888	0.51	NA	-0.85	0.629	1.36		Pat1	LACOL_1348 Uncharacterized protein
LACOL_1349	331	55	41	24	21	391	43		65	58	43	41	31	40	37		0.171	0.71	0.404	0.67	0.962	0.03		Pat1	LACOL_1349 Glucosamine-6-phosphate deaminase
LACOL_1350	9408	2465	1518	1287	789	6870	1461		955	1356	827	1146	598	367	660		0.477	0.44	0.097	1.15	0.182	-0.72		Pat1	LACOL_1350 Gluconate permease GntP 1
LACOL_1351	3611	318	959	329	537	9529	1333		272	130	388	218	302	378	447		0.366	-0.55	0.19	-1.02	0.455	0.46		Pat1	LACOL_1351 Putative glutamine--fructose-6-phosphate transaminase [isomerizing] GlmS
LACOL_1352	1105	194	251	173	164	2317	214		112	107	137	154	125	124	97		0.474	-0.31	0.993	-0.01	0.473	-0.31		Pat1	LACOL_1352 Phosphoglucosamine mutase GlmM
LACOL_1353	566	114	152	96	145	1268	186		93	101	133	138	177	109	135		0.133	-0.6	0.696	-0.33	0.549	-0.27		Pat1	LACOL_1353 Lipoprotein YbbR
LACOL_1354	1583	98	283	206	179	2686	324		258	87	247	295	218	231	235		0.474	-0.5	0.772	-0.4	0.897	-0.1		Pat1	LACOL_1354 Bacterial checkpoint controller nucleotide-binding domain-containig protein YbbP
LACOL_1355	182	64	25	19	19	464	30		39	74	29	36	30	52	29		0.206	0.82	0.758	0.41	0.563	0.41		Pat1	LACOL_1355 Protein of unknown function DUF1361
LACOL_1356	3627	294	915	556	631	9395	909		237	104	320	318	308	323	264		0.095	-0.85	0.384	-0.76	0.899	-0.09		Pat1	LACOL_1356 Na(+)/H(+) antiporter NhaP1
LACOL_1357	1167	208	273	254	199	2659	255		179	173	225	342	228	215	174		0.193	-0.56	0.906	-0.14	0.347	-0.42		Pat1	LACOL_1357 UDP-N-acetylmuramate dehydrogenase
LACOL_1358	2235	1095	590	398	537	6941	643		572	1519	810	894	1027	936	733		0.779	0.2	0.816	0.3	0.883	-0.1		Pat1	LACOL_1358 DNA polymerase III epsilon subunit
LACOL_1359	826	187	169	82	159	2027	174		223	273	244	194	320	288	209		0.986	-0.02	0.992	-0.01	0.999	0		Pat1	LACOL_1359 Acetyltransferase
LACOL_1360	1456	411	294	173	253	3481	331		434	663	469	452	563	546	438		0.769	0.15	0.904	0.14	0.975	0.02		Pat1	LACOL_1360 ATP/GTP hydrolase
LACOL_1361	6380	1500	972	760	511	6717	1334		902	1149	737	942	539	500	839		0.386	0.48	0.512	0.6	0.851	-0.12		Pat1	LACOL_1361 Phosphate acetyltransferase
LACOL_1362	15540	614	2280	1604	1510	24658	2882		3110	666	2447	2815	2256	2597	2565		0.683	-0.36	0.806	-0.42	0.952	0.06		Pat1	LACOL_1362 Uracil-DNA glycosylase
LACOL_1363	453	123	61	39	97	1241	102		107	157	77	81	171	154	107		0.684	0.28	0.997	-0.01	0.661	0.29		Pat1	LACOL_1363 Uncharacterized protein
LACOL_1364	114	45	38	30	23	346	34		33	71	59	76	50	53	44		0.69	-0.3	0.993	0.02	0.652	-0.32		Pat1	LACOL_1364 SsrA-binding protein
LACOL_1365	9771	1999	2170	1193	1113	18362	2505		565	626	673	605	480	559	644		0.961	0.03	0.989	-0.02	0.917	0.05		Pat1	LACOL_1365 Ribonuclease R
LACOL_1366	6442	364	1166	710	785	8404	1199		1149	351	1115	1110	1045	789	951		0.486	-0.49	0.917	-0.19	0.685	-0.3		Pat1	LACOL_1366 Putative carboxylesterase
LACOL_1367	6	0	0	1	1	12	0		3	0	0	5	4	4	0		NA	-0.38	NA	0	NA	-0.38		Pat1	LACOL_1367 Preprotein translocase SecG
LACOL_1368	91163	14479	12823	8623	9917	122433	14848		9467	8144	7140	7852	7689	6692	6858		0.514	0.24	0.532	0.38	0.734	-0.14		Pat1	LACOL_1368 Enolase
LACOL_1369	3990	1035	780	580	414	6551	885		762	1070	799	971	590	658	752		0.679	0.23	0.697	0.37	0.797	-0.14		Pat1	LACOL_1369 Short-chain dehydrogenase/oxidoreductase
LACOL_1370	1873	190	303	273	254	3147	369		341	187	295	435	345	301	298		0.476	-0.4	0.908	-0.16	0.69	-0.23		Pat1	LACOL_1370 Triosephosphate isomerase
LACOL_1371	21292	3030	3364	2288	2024	33800	3887		2432	1874	2060	2292	1726	2032	1975		0.835	0.11	0.921	0.11	0.999	0		Pat1	LACOL_1371 Phosphoglycerate kinase
LACOL_1372	255274	41202	41461	26354	33915	394885	50843		34495	30153	30040	31227	34215	28084	30558		0.933	0.05	0.869	0.14	0.816	-0.1		Pat1	LACOL_1372 Glyceraldehyde-3-phosphate dehydrogenase
LACOL_1373	1516	245	295	155	255	3374	366		115	101	120	103	145	135	124		0.757	-0.16	0.763	-0.25	0.845	0.1		Pat1	LACOL_1373 Putative FAD(NAD)-dependent oxidoreductase
LACOL_1374	352	32	70	45	60	697	73		66	33	70	74	84	69	61		0.361	-0.54	0.778	-0.34	0.756	-0.21		Pat1	LACOL_1374 Glycerol facilitator-aquaporin 1
LACOL_1376	514	82	141	84	174	1117	205		578	500	851	829	1462	662	1026		0.062	-0.92	0.5	-0.63	0.629	-0.29		Pat1	LACOL_1376 Uncharacterized protein
LACOL_1377	5736	1243	2389	1224	3178	26997	2815		1335	1566	2981	2497	5521	3306	2913		0.002	-1.31	0.074	-1.1	0.733	-0.21		Pat1	LACOL_1377 ATP-dependent Clp protease proteolytic subunit ClpP
LACOL_1378	546	118	108	82	145	1414	116		80	93	84	105	158	109	75		0.47	-0.4	0.939	-0.1	0.596	-0.29		Pat1	LACOL_1378 Putative sporulation transcription regulator WhiA
LACOL_1379	1046	149	261	109	205	2213	264		142	110	190	130	208	158	160		0.346	-0.45	0.742	-0.32	0.811	-0.13		Pat1	LACOL_1379 UPF0052 protein
LACOL_1380	2289	250	495	391	384	6757	538		355	210	412	532	445	552	372		0.163	-0.67	0.386	-0.69	0.979	0.01		Pat1	LACOL_1380 Putative P-loop ATPase protein
LACOL_1381	265	45	74	47	54	760	86		26	24	39	41	40	40	38		0.151	-0.63	0.386	-0.6	0.963	-0.03		Pat1	LACOL_1381 Putative argininosuccinate lyase
LACOL_1382	531	117	134	77	69	1271	115		60	71	81	76	58	75	58		0.835	-0.13	0.977	-0.04	0.877	-0.09		Pat1	LACOL_1382 Argininosuccinate synthase
LACOL_1383	1190	51	469	348	182	2273	315		345	80	730	886	394	347	407		0.021	-1.6	0.593	-0.78	0.298	-0.82		Pat1	LACOL_1383 S-ribosylhomocysteine lyase
LACOL_1384	4450	355	1945	1333	1156	12733	1315		215	93	505	566	418	324	283		0	-1.65	0.211	-0.95	0.2	-0.69		Pat1	LACOL_1384 Excinuclease ABC subunit A
LACOL_1385	5295	516	2665	1376	1564	14625	1871		363	192	979	827	800	528	570		4.94863e-05	-1.61	0.123	-0.97	0.174	-0.65		Pat1	LACOL_1385 UvrABC system protein B
LACOL_1386	350	77	89	20	70	410	92		75	89	102	38	112	46	88		0.983	-0.03	0.847	0.3	0.677	-0.33		Pat1	LACOL_1386 HD superfamily hydrolase-like enzyme
LACOL_1387	3849	657	908	616	567	7138	826		307	283	388	430	337	299	293		0.347	-0.36	0.998	0	0.333	-0.36		Pat1	LACOL_1387 Putative phosphoglucomutase
LACOL_1388	16311	1242	4121	2631	2687	46004	2927		1128	465	1528	1596	1387	1675	900		0.129	-0.88	0.542	-0.66	0.768	-0.21		Pat1	LACOL_1388 Putative drug ABC exporter ATP-binding and permease subunits
LACOL_1389	1078	502	416	210	546	2829	407		241	608	499	412	911	333	405		0.46	-0.51	0.921	0.17	0.273	-0.69		Pat1	LACOL_1389 Putative TetR family transcriptional regulator
LACOL_1390	11335	558	2565	1328	760	38013	2935		1654	441	2007	1699	828	2919	1905		0.577	-0.49	0.339	-1.17	0.414	0.68		Pat1	LACOL_1390 Thioredoxin-disulfide reductase
LACOL_1391	1976	318	398	242	289	3316	461		302	263	326	324	329	267	313		0.682	-0.18	0.98	-0.03	0.732	-0.15		Pat1	LACOL_1391 Putative UTP--glucose-1-phosphate uridylyltransferase
LACOL_1392	3870	944	780	520	510	9072	853		523	691	565	616	515	645	513		0.822	0.11	0.956	0.06	0.916	0.05		Pat1	LACOL_1392 Putative glycerol-3-phosphate dehydrogenase [NAD(P) ]
LACOL_1393	725	155	129	84	82	1556	166		121	140	116	123	102	137	123		0.654	0.21	0.998	0	0.632	0.21		Pat1	LACOL_1393 Prolipoprotein diacylglyceryl transferase
LACOL_1394	5344	411	1132	645	542	10374	1163		792	330	900	839	600	809	767		0.494	-0.44	0.703	-0.47	0.967	0.03		Pat1	LACOL_1394 HPr(Ser) serine kinase/phosphorylase HprK
LACOL_1395	658	142	89	66	82	2212	172		252	294	182	221	234	445	293		0.441	0.38	0.576	-0.45	0.036	0.83		Pat1	LACOL_1395 Membrane protein of hypothetical function
LACOL_1396	374	78	30	37	33	623	67		159	180	68	138	105	139	127		0.144	0.75	0.753	0.34	0.472	0.41		Pat1	LACOL_1396 Putative stress-responsive transcription regulator
LACOL_1397	1958	578	390	260	279	4956	484		241	386	258	281	257	321	265		0.608	0.24	0.947	0.08	0.735	0.17		Pat1	LACOL_1397 Peptide chain release factor 2 PrfB
LACOL_1398	29154	6175	5244	3461	3325	57663	6925		1694	1943	1634	1763	1442	1763	1790		0.644	0.19	0.977	0.03	0.697	0.16		Pat1	LACOL_1398 Protein translocase subunit SecA1
LACOL_1399	225	54	10	8	9	2686	62		56	73	13	18	17	354	69		0.008	2.04	0.082	-1.71	4.18261e-08	3.76		Pat3	LACOL_1399 Ribosomal subunit interface protein
LACOL_1400	65	11	2	6	5	83	13		13	12	2	11	8	9	12		0.327	1.03	NA	0.35	0.543	0.67		Pat1	LACOL_1400 Putative uncharacterized protein comFC
LACOL_1401	739	93	84	46	91	893	136		76	52	46	41	70	48	62		0.581	0.33	0.844	0.24	0.891	0.09		Pat1	LACOL_1401 Putative uncharacterized protein comFA
LACOL_1402	37	9	8	5	5	82	8		8	10	9	9	8	9	8		0.987	0.02	NA	0.06	0.978	-0.03		Pat1	LACOL_1402 IMPACT family member YvyE
LACOL_1403	245	46	44	16	23	878	150		34	34	33	19	24	64	92		0.494	0.43	0.059	-1.18	0	1.61			LACOL_1403 Putative 3-hydroxybutyryl-CoA dehydrogenase
LACOL_1404	4312	521	1680	941	881	5274	973		322	211	673	616	491	207	323		0.01	-1.13	0.992	0.01	0.008	-1.14		Pat3	LACOL_1404 APC family amino acid-polyamine-organocation transporter
LACOL_1405	11029	1223	2541	1917	2194	19492	2683		934	561	1153	1423	1386	868	1010		0.059	-0.79	0.742	-0.32	0.304	-0.47		Pat1	LACOL_1405 Chaperone GroEL
LACOL_1406	1550	261	297	114	235	9019	197		749	683	770	483	848	2295	424		0.966	0.06	0.514	-0.91	0.207	0.96		Pat1	LACOL_1406 Co-chaperone GroES
LACOL_1407	189	56	13	16	31	260	21		40	64	15	30	49	29	20		0.304	0.77	0.336	1.04	0.754	-0.27		Pat1	LACOL_1407 Redox-sensing transcriptional repressor rex
LACOL_1408	2129	305	550	273	508	3211	462		153	119	212	172	273	121	148		0.123	-0.65	0.989	0.02	0.1	-0.68		Pat1	LACOL_1408 Uncharacterized ABC transporter ATP-binding protein YdiF
LACOL_1409	1151	185	332	258	256	1912	258		156	136	241	307	259	136	156		0.014	-0.85	0.992	0.01	0.011	-0.86		Pat1	LACOL_1409 Probable tRNA threonylcarbamoyladenosine biosynthesis protein Gcp
LACOL_1410	580	43	157	84	73	866	111		138	55	200	175	129	108	117		0.235	-0.74	0.921	-0.17	0.378	-0.57		Pat1	LACOL_1410 Ribosomal-protein-alanine acetyltransferase RimI
LACOL_1411	658	134	163	120	95	1008	116		125	137	166	199	134	100	98		0.486	-0.33	0.629	0.4	0.062	-0.73		Pat1	LACOL_1411 Uncharacterized protein YdiC
LACOL_1412	4929	1222	795	535	523	10957	1042		682	916	590	649	540	798	641		0.25	0.44	0.886	0.14	0.468	0.3		Pat1	LACOL_1412 Putative UDP-glucose 4-epimerase
LACOL_1413	1233	95	179	144	122	2478	346		226	94	176	231	167	239	282		0.79	-0.2	0.524	-0.67	0.46	0.47		Pat1	LACOL_1413 Acyl-ACP family thioesterase
LACOL_1414	2259	267	408	262	304	6405	492		359	230	348	365	361	536	348		0.658	-0.24	0.483	-0.57	0.528	0.32		Pat1	LACOL_1414 Ribosomal RNA small subunit methyltransferase I
LACOL_1415	487	132	105	67	103	1143	120		198	290	229	239	312	244	217		0.888	-0.09	0.964	0.05	0.789	-0.14		Pat1	LACOL_1415 Initiation-control protein YabA
LACOL_1416	3347	454	824	287	614	6293	862		454	333	599	341	621	449	520		0.494	-0.37	0.798	-0.29	0.897	-0.08		Pat1	LACOL_1416 DNA-directed DNA polymerase III delta prime subunit
LACOL_1417	696	108	105	55	102	919	134		290	244	235	201	318	202	249		0.841	0.12	0.798	0.27	0.8	-0.14		Pat1	LACOL_1417 Nitrogen regulatory P-II family protein YaaQ
LACOL_1418	3276	164	701	354	350	6526	752		705	191	809	668	562	739	720		0.467	-0.56	0.612	-0.67	0.897	0.11		Pat1	LACOL_1418 dTMP kinase
LACOL_1419	394	55	66	74	59	1141	105		248	188	223	409	277	378	294		0.477	-0.42	0.509	-0.61	0.764	0.19		Pat1	LACOL_1419 Uncharacterized protein
LACOL_1420	2985	361	782	383	459	6008	843		684	448	961	770	785	725	859		0.237	-0.54	0.575	-0.47	0.91	-0.07		Pat1	LACOL_1420 Recombination protein RecR
LACOL_1421	607	75	109	39	94	2310	127		268	179	258	151	310	537	249		0.958	-0.06	0.448	-0.79	0.234	0.73		Pat1	LACOL_1421 YbaB/EbfC family DNA-binding protein
LACOL_1422	5231	578	1247	933	1147	12925	1217		409	245	523	640	670	532	424		0.037	-0.86	0.514	-0.53	0.498	-0.33		Pat1	LACOL_1422 DNA polymerase III subunits gamma and tau
LACOL_1423	601	32	121	87	87	837	103		167	48	180	212	181	122	127		0.281	-0.75	0.935	-0.15	0.403	-0.59		Pat1	LACOL_1423 tRNA-specific adenosine deaminase
LACOL_1424	386	37	99	52	87	518	85		87	45	120	103	147	62	85		0.135	-0.82	0.957	-0.08	0.177	-0.74		Pat1	LACOL_1424 SAM family methyltransferase YbxB
LACOL_1425	1953	362	594	311	556	7270	340		1166	1170	1901	1628	2478	2284	903		0.17	-0.75	0.707	-0.44	0.622	-0.31		Pat1	LACOL_1425 Glutaredoxin-like protein NrdH
LACOL_1426	22346	2955	8948	5037	7483	42593	6416		1417	1015	3042	2801	3543	1422	1810		7.77075e-05	-1.33	0.616	-0.41	0.01	-0.93		Pat1	LACOL_1426 Ribonucleoside-diphosphate reductase alpha subunit
LACOL_1427	8574	1477	2648	1342	2244	27535	1904		1187	1107	1965	1629	2319	2006	1172		0.065	-0.76	0.575	-0.46	0.548	-0.29		Pat1	LACOL_1427 Ribonucleoside-diphosphate reductase beta subunit
LACOL_1428	229	31	48	28	43	992	93		26	19	29	28	36	59	47		0.485	-0.4	0.032	-1.2	0.085	0.8		Pat1	LACOL_1428 Putative acyltransferase
LACOL_1429	12687	4065	2842	1719	1702	20045	3045		4733	8213	5685	5623	4741	3936	5053		0.59	0.28	0.532	0.51	0.649	-0.23		Pat1	LACOL_1429 50S ribosomal protein L7/L12 RplL
LACOL_1430	72959	22040	16559	12253	16342	96849	17559		20033	32776	24379	29502	33500	13996	21444		0.835	-0.13	0.5	0.56	0.117	-0.69		Pat1	LACOL_1430 50S ribosomal protein L10 RplJ
LACOL_1431	13837	3225	3771	2492	2739	19881	3286		2745	3465	4011	4335	4057	2076	2900		0.325	-0.4	0.703	0.31	0.041	-0.71		Pat1	LACOL_1431 50S ribosomal protein L1 RplA
LACOL_1432	62100	19125	14900	7688	14147	105725	15603		20061	33460	25808	21777	34118	17975	22418		0.986	-0.01	0.674	0.39	0.408	-0.4		Pat1	LACOL_1432 50S ribosomal protein L11 RplK
LACOL_1433	235	38	53	58	41	215	36		59	52	71	127	77	28	40		0.237	-0.68	0.445	0.75	0.004	-1.43			LACOL_1433 Transcription antitermination factor NusG
LACOL_1434	6	1	2	2	0	10	0		5	4	8	13	0	4	0		NA	-0.66	NA	0.74	NA	-1.4		Pat1	LACOL_1434 Preprotein translocase subunit SecE
LACOL_1435	8	8	2	1	1	51	0		7	40	10	8	7	25	0		NA	1.36	NA	0.6	NA	0.76		Pat1	LACOL_1435 50S ribosomal protein L33 RpmG2
LACOL_1436	43	15	17	10	17	107	15		10	20	22	21	31	14	16		0.308	-0.8	NA	-0.06	0.329	-0.74		Pat1	LACOL_1436 Sigma-70 family RNA polymerase sigma factor
LACOL_1437	1572	145	398	204	256	2690	351		286	143	388	325	348	257	284		0.181	-0.68	0.788	-0.31	0.507	-0.37		Pat1	LACOL_1437 TrmH family RNA methyltransferase group 3
LACOL_1438	772	147	157	101	183	3772	213		262	271	286	301	464	675	322		0.541	-0.37	0.222	-0.9	0.329	0.54		Pat1	LACOL_1438 Ribonuclease 3 family protein
LACOL_1439	8350	565	1881	1334	1152	16517	1939		817	299	987	1145	842	851	844		0.182	-0.79	0.619	-0.58	0.771	-0.21		Pat1	LACOL_1439 Putative cysteine--tRNA ligase
LACOL_1440	57	18	9	3	8	342	37		14	24	12	7	15	45	41		0.431	0.7	NA	-1.24	0.003	1.94			LACOL_1440 D-Ala-D-Ala dipeptidase
LACOL_1441	9375	2020	2003	1484	1349	14346	2316		866	1010	992	1201	930	697	951		0.795	-0.14	0.848	0.18	0.468	-0.31		Pat1	LACOL_1441 Glutamate--tRNA ligase
LACOL_1442	6964	527	939	514	494	9706	1686		844	346	610	546	447	619	909		0.805	0.19	0.806	-0.34	0.398	0.53		Pat1	LACOL_1442 PIN/TRAM domain-containing protein
LACOL_1443	3935	699	779	498	464	8006	786		394	379	419	438	347	422	350		0.96	-0.03	0.997	0	0.94	-0.04		Pat1	LACOL_1443 DNA repair protein RadA
LACOL_1444	1917	140	325	187	241	6834	347		491	194	446	420	461	921	395		0.683	-0.32	0.39	-0.91	0.396	0.59		Pat1	LACOL_1444 Deoxyuridine 5'-triphosphate nucleotidohydrolase
LACOL_1445	49	17	17	11	17	182	14		24	45	45	48	63	47	31		0.428	-0.65	NA	-0.31	0.692	-0.34		Pat1	LACOL_1445 Uncharacterized protein YjdJ
LACOL_1446	5241	960	1336	929	852	12275	1232		541	536	739	840	656	666	565		0.214	-0.45	0.826	-0.19	0.512	-0.26		Pat1	LACOL_1446 Aminopeptidase C
LACOL_1447	43	6	28	5	14	113	15		9	7	31	9	21	12	14		0.095	-1.36	NA	-0.66	0.426	-0.7		Pat1	LACOL_1447 2,3-bisphosphoglycerate-dependent phosphoglycerate mutase GpmA3
LACOL_1448	23096	5791	2204	1475	2113	27491	3794		4251	5772	2175	2380	2903	2663	3106		0.001	1.03	0.094	0.79	0.561	0.24		Pat1	LACOL_1448 Cell wall-associated hydrolase
LACOL_1449	204	19	53	44	36	283	50		30	15	42	56	39	22	33		0.125	-0.93	0.921	-0.17	0.217	-0.76		Pat1	LACOL_1449 UAA transporter family
LACOL_1450	118	36	29	10	22	234	17		17	28	23	13	24	18	11		0.865	0.16	NA	0.56	0.596	-0.4		Pat1	LACOL_1450 Malate transport protein
LACOL_1451	2882	727	758	525	528	4350	636		518	708	730	827	708	411	508		0.494	-0.29	0.576	0.4	0.046	-0.7		Pat1	LACOL_1451 Acetyl-CoA carboxylase carboxyl transferase subunit alpha AccA
LACOL_1452	2441	383	635	362	421	4162	576		420	357	587	547	541	377	441		0.182	-0.5	0.952	-0.07	0.252	-0.43		Pat1	LACOL_1452 Acetyl-CoA carboxylase carboxyl transferase subunit beta AccD
LACOL_1453	3575	638	822	575	537	4625	739		367	355	453	518	412	250	338		0.449	-0.33	0.737	0.3	0.089	-0.63		Pat1	LACOL_1453 Acetyl-CoA carboxylase biotin carboxylase AccC
LACOL_1454	437	115	105	82	77	446	77		162	230	208	266	213	87	127		0.709	-0.22	0.166	0.88	0.009	-1.1			LACOL_1454 Acetyl-CoA carboxylase biotin carboxyl carrier protein AccB
LACOL_1455	3407	205	809	387	378	5657	833		482	157	613	480	399	421	524		0.401	-0.6	0.696	-0.54	0.948	-0.06		Pat1	LACOL_1455 3-oxoacyl-[acyl-carrier-protein] synthase 3
LACOL_1456	124	21	19	10	16	187	19		39	35	32	27	37	31	26		0.77	0.24	NA	0.38	0.865	-0.14		Pat1	LACOL_1456 SprT-like protein
LACOL_1457	6109	475	1441	940	866	15418	1368		386	162	488	521	408	512	384		0.182	-0.75	0.492	-0.68	0.937	-0.06		Pat1	LACOL_1457 Transcription accessory protein [S1 RNA binding domain]
LACOL_1458	1763	493	445	286	217	2648	426		294	445	398	418	270	232	316		0.973	0.03	0.673	0.42	0.46	-0.39		Pat1	LACOL_1458 NH(3)-dependent NAD( ) synthetase
LACOL_1459	3177	739	569	419	433	6239	768		298	375	286	344	303	308	320		0.781	0.13	0.923	0.09	0.946	0.03		Pat1	LACOL_1459 Nicotinate phosphoribosyltransferase
LACOL_1460	677	83	282	218	142	3285	278		142	94	316	400	222	362	259		0.002	-1.37	0.019	-1.37	0.997	0		Pat4	LACOL_1460 ABC transporter ATP-binding protein Vexp2
LACOL_1461	450	120	182	128	131	1569	152		43	62	93	106	93	78	64		0.015	-0.9	0.519	-0.48	0.315	-0.42		Pat1	LACOL_1461 Uncharacterized ABC transporter permease YclI
LACOL_1462	1502	160	222	116	170	2134	257		294	170	233	199	249	220	224		0.92	0.07	0.95	0.09	0.979	-0.01		Pat1	LACOL_1462 Transcription regulator
LACOL_1463	3054	313	477	353	245	3779	545		370	205	310	375	222	241	294		0.966	-0.04	0.935	0.12	0.806	-0.16		Pat1	LACOL_1463 N-acetylglucosamine-6-phosphate deacetylase
LACOL_1464	1220	352	202	110	153	2228	254		211	330	187	167	198	203	195		0.174	0.56	0.576	0.42	0.792	0.13		Pat1	LACOL_1464 Pyrroline-5-carboxylate reductase
LACOL_1465	563	189	108	106	130	2802	228		53	95	54	87	91	138	95		0.957	-0.05	0.445	-0.68	0.231	0.62		Pat1	LACOL_1465 Uncharacterized protein
LACOL_1466	75	19	17	11	11	90	24		9	12	11	12	10	6	13		0.983	-0.03	NA	0.26	0.756	-0.3		Pat1	LACOL_1466 Putative membrane-bound acyltransferase
LACOL_1467	2924	349	831	470	602	5954	695		193	125	294	272	296	206	204		0.031	-0.82	0.678	-0.35	0.268	-0.47		Pat1	LACOL_1467 DNA topoisomerase III
LACOL_1468	332	67	95	36	95	521	69		42	46	64	40	90	35	39		0.337	-0.54	0.836	0.26	0.109	-0.8		Pat1	LACOL_1468 Putative malate dehydrogenase
LACOL_1469	1746	141	278	185	121	3930	409		149	65	127	139	77	177	155		0.96	-0.05	0.593	-0.6	0.388	0.55		Pat1	LACOL_1469 Lipid transport system ABC-type ATPase component
LACOL_1470	1154	159	199	117	138	2475	291		93	70	86	83	83	105	105		0.986	-0.01	0.673	-0.35	0.441	0.34		Pat1	LACOL_1470 Putative cytochrome bd ABC transporter ATPase and permease component
LACOL_1471	1967	192	288	197	238	2892	354		190	100	149	167	172	147	152		0.858	-0.12	0.992	-0.02	0.876	-0.1		Pat1	LACOL_1471 ECF transporter duplicated ATPase component BL0693-like protein
LACOL_1472	294	61	32	44	28	341	48		58	66	34	77	41	36	42		0.635	0.33	0.505	0.68	0.6	-0.35		Pat1	LACOL_1472 ECF transporter transmembrane component BL0694-like protein
LACOL_1473	161	48	25	25	19	238	23		36	58	30	49	32	28	23		0.63	0.35	0.384	0.83	0.472	-0.48		Pat1	LACOL_1473 ECF transporter substrate-specific component BL0695-like protein
LACOL_1474	147	100	22	7	14	523	50		26	95	21	11	18	48	39		0.011	1.8	0.822	0.4	0.057	1.39		Pat1	LACOL_1474 Putative peroxidase
LACOL_1475	52	29	12	3	2	244	21		10	30	12	5	3	24	18		0.153	1.41	NA	-0.19	0.083	1.6		Pat1	LACOL_1475 Pantothenate kinase
LACOL_1476	55	35	2	1	6	111	11		8	29	2	1	7	9	7		0.015	2.48	NA	1.09	0.231	1.39		Pat1	LACOL_1476 HTH-type transcriptional regulator CynR
LACOL_1477	486	58	36	29	38	562	76		42	27	17	22	24	25	29		0.135	0.78	0.737	0.38	0.487	0.4		Pat1	LACOL_1477 Acyl CoA-transferase
LACOL_1478	463	82	168	65	165	646	137		52	50	102	65	140	39	69		0.074	-0.96	0.977	-0.05	0.087	-0.91		Pat1	LACOL_1478 Putative trans-2-enoyl-CoA reductase
LACOL_1479	201	24	40	17	42	210	50		64	41	68	47	99	35	70		0.638	-0.38	0.968	0.07	0.548	-0.46		Pat1	LACOL_1479 Dehydratase
LACOL_1480	386	20	25	19	13	324	61		72	20	25	31	18	32	51		0.227	0.98	0.908	0.24	0.383	0.74		Pat1	LACOL_1480 Glycerol facilitator-aquaporin 2
LACOL_1481	3558	1115	169	128	252	1741	309		622	1056	158	196	329	160	240		2.05885e-05	1.9	8.72771e-05	2.05	0.821	-0.15		Pat4	LACOL_1481 Enoyl-CoA hydratase
LACOL_1482	65	37	19	7	1	272	34		16	51	26	16	2	36	38		0.29	1.11	NA	-0.22	0.171	1.33		Pat1	LACOL_1482 Helix-turn-helix XRE-family transcriptional regulator
LACOL_1483	113	55	18	10	15	429	31		74	196	63	58	74	148	91		0.171	1	NA	0.08	0.206	0.92		Pat1	LACOL_1483 Integral membrane protein
LACOL_1484	566	212	112	57	157	1445	140		117	238	125	104	243	158	129		0.821	0.18	0.844	0.28	0.899	-0.1		Pat1	LACOL_1484 Exopolysaccharide phosphogalactosyltransferase
LACOL_1485	6	13	2	1	1	28	6		4	48	7	6	5	10	18		NA	1.91	NA	0.78	NA	1.14		Pat1	LACOL_1485 Helix-turn-helix domain-containing protein
LACOL_1486	2	4	1	1	2	8	0		1	11	3	4	7	2	0		NA	0.07	NA	1.75	NA	-1.68		Pat1	LACOL_1486 Uncharacterized protein
LACOL_1487	107	43	33	11	28	187	29		15	34	26	14	30	14	19		0.987	0.02	NA	0.54	0.494	-0.52		Pat1	LACOL_1487 Lactate dehydrogenase related enzyme
LACOL_1488	60	4	14	12	17	149	12		13	5	16	22	27	17	11		0.179	-1.11	NA	-0.55	0.526	-0.56		Pat1	LACOL_1488 Probable phosphoglycerate mutase GpmB3
LACOL_1489	156	29	47	48	56	376	38		28	28	45	75	75	35	30		0.012	-1.17	0.848	-0.23	0.046	-0.94		Pat1	LACOL_1489 Phosphosulfolactate synthase
LACOL_1490	271	36	98	63	73	901	141		25	18	48	51	50	44	58		0.006	-1.15	0.026	-1.19	0.956	0.04		Pat4	LACOL_1490 Putative Na /H antiporter
LACOL_1491	1152	153	385	239	307	3316	425		87	62	155	158	172	131	142		0.002	-1.08	0.084	-0.86	0.627	-0.22		Pat1	LACOL_1491 Arylsulfotransferase/thioredoxin domains-containing protein
LACOL_1492	585	197	93	58	76	1142	135		88	161	75	77	86	91	90		0.17	0.64	0.638	0.43	0.7	0.22		Pat1	LACOL_1492 Helix-turn-helix XRE-family transcriptional regulator
LACOL_1493	502	66	170	113	109	1370	186		119	84	215	234	192	170	195		0.009	-1.03	0.166	-0.81	0.685	-0.21		Pat1	LACOL_1493 Putative bacteriocin-protection protein YdeI
LACOL_1494	250	67	44	57	46	602	64		58	84	54	115	79	73	66		0.759	-0.22	0.998	0	0.747	-0.21		Pat1	LACOL_1494 Putative long-chain acyl-CoA synthetases
LACOL_1495	131	34	43	27	23	358	42		34	48	60	62	45	49	49		0.449	-0.46	0.816	-0.29	0.795	-0.17		Pat1	LACOL_1495 Uncharacterized protein
LACOL_1496	39	20	22	17	17	118	16		16	45	49	62	53	26	30		0.209	-0.96	NA	0.01	0.181	-0.97		Pat1	LACOL_1496 Uncharacterized protein
LACOL_1497	90	39	28	20	20	217	21		17	41	29	34	29	22	18		0.887	-0.14	NA	0.43	0.43	-0.57		Pat1	LACOL_1497 Uncharacterized protein
LACOL_1498	38	14	12	5	11	101	17		11	22	19	13	24	15	22		0.821	-0.26	NA	-0.24	0.986	-0.02		Pat1	LACOL_1498 Uncharacterized protein
LACOL_1499	167	87	67	33	61	483	74		30	84	64	52	82	46	59		0.766	-0.25	0.967	0.08	0.664	-0.32		Pat1	LACOL_1499 Putative DNA replication protein
LACOL_1500	2	2	0	0	0	12	0		1	5	0	0	0	3	0		NA	16.67	NA	0.62	NA	16.04		Pat1	LACOL_1500 Uncharacterized protein
LACOL_1501	1467	566	285	172	244	6892	478		177	369	184	182	220	437	256		0.399	0.48	0.745	-0.36	0.082	0.85		Pat1	LACOL_1501 Phage integrase
LACOL_1502	505	152	128	75	118	1497	214		84	138	115	110	147	132	159		0.781	-0.16	0.639	-0.41	0.632	0.25		Pat1	LACOL_1502 Probable phosphoesterase
LACOL_1503	1682	122	251	166	146	2749	476		154	61	124	134	100	133	194		0.917	-0.1	0.629	-0.58	0.472	0.48		Pat1	LACOL_1503 Di-/tripeptide transporter
LACOL_1504	167	27	65	26	62	394	46		15	13	32	21	42	19	19		0.028	-1.11	0.753	-0.37	0.161	-0.74		Pat1	LACOL_1504 ABC di-/tripeptide transporter
LACOL_1505	1700	119	602	408	321	3217	390		156	59	297	329	220	156	160		0.011	-1.34	0.674	-0.52	0.153	-0.82		Pat1	LACOL_1505 Lysine--tRNA ligase
LACOL_1506	12893	3076	4550	3090	2231	22298	2742		1774	2292	3356	3727	2291	1614	1678		0.149	-0.61	0.753	0.3	0.016	-0.91		Pat1	LACOL_1506 tRNA-dihydrouridine synthase
LACOL_1507	1636	266	458	344	290	3781	399		253	223	380	467	335	308	275		0.059	-0.7	0.742	-0.28	0.301	-0.42		Pat1	LACOL_1507 Chaperonin 33 kDa
LACOL_1508	23318	5526	4211	3114	2135	32800	3831		1545	1983	1496	1809	1056	1144	1129		0.571	0.29	0.384	0.63	0.474	-0.34		Pat1	LACOL_1508 ATP-dependent zinc metalloprotease FtsH
LACOL_1509	3147	280	773	412	470	8029	805		802	386	1056	920	894	1076	912		0.21	-0.65	0.39	-0.72	0.916	0.07		Pat1	LACOL_1509 Hypoxanthine-guanine phosphoribosyltransferase
LACOL_1510	4471	923	1154	733	752	10035	1082		463	518	641	666	582	547	499		0.329	-0.35	0.921	-0.1	0.49	-0.25		Pat1	LACOL_1510 tRNA(Ile)-lysidine synthase
LACOL_1511	577	126	120	118	152	1399	140		157	185	175	281	308	200	169		0.235	-0.55	0.923	-0.12	0.369	-0.43		Pat1	LACOL_1511 RNA binding protein S1
LACOL_1512	96	20	11	13	19	446	16		36	41	22	43	53	88	27		0.996	0	NA	-0.63	0.473	0.64		Pat1	LACOL_1512 Septum formation initiator protein DivIC
LACOL_1513	417	127	130	73	123	1512	65		213	351	356	327	469	406	148		0.523	-0.44	0.997	-0.01	0.518	-0.44		Pat1	LACOL_1513 S4 domain protein
LACOL_1514	3556	713	1132	841	603	8518	822		308	334	525	638	390	388	316		0.097	-0.68	0.908	-0.14	0.199	-0.54		Pat1	LACOL_1514 Polysaccharide biosynthesis membrane protein YabM
LACOL_1515	9004	1983	3199	2059	2213	19080	2371		349	416	665	700	640	389	409		0.005	-0.79	0.943	-0.07	0.011	-0.72		Pat1	LACOL_1515 Transcription-repair coupling factor
LACOL_1516	980	100	381	195	202	2989	237		240	133	501	419	370	386	258		0.012	-1.16	0.372	-0.76	0.474	-0.4		Pat1	LACOL_1516 Putative aminoacyl-tRNA hydrolase
LACOL_1517	20583	3986	1861	1193	1806	23676	2587		2956	3100	1433	1502	1936	1789	1652		0.001	0.92	0.044	0.81	0.797	0.11		Pat1	LACOL_1517 L-lactate dehydrogenase
LACOL_1518	216	76	34	24	64	806	47		46	88	39	45	102	91	45		0.917	0.12	0.977	-0.06	0.845	0.18		Pat1	LACOL_1518 Cystathionine beta-synthase domain-containing protein
LACOL_1519	208	32	44	21	37	377	47		79	66	89	70	105	75	79		0.714	-0.24	0.967	-0.06	0.775	-0.18		Pat1	LACOL_1519 mRNA interferase NdoA
LACOL_1520	5521	810	1176	807	620	11598	1323		683	543	781	876	573	756	728		0.611	-0.26	0.778	-0.27	0.979	0.01		Pat1	LACOL_1520 Alanine racemase Alr
LACOL_1521	1739	224	540	253	318	5161	400		671	468	1117	856	916	1048	686		0.103	-0.73	0.458	-0.59	0.809	-0.14		Pat1	LACOL_1521 Holo-[acyl-carrier-protein] synthase AcpS
LACOL_1522	3485	374	1367	660	1180	3881	660		296	172	622	491	747	173	249		0.001	-1.37	0.908	0.16	0	-1.53		Pat3	LACOL_1522 DEAD box ATP-dependent RNA helicase SrmB
LACOL_1523	5876	1124	1960	1227	1433	8780	1067		589	610	1053	1078	1072	463	476		0.002	-0.81	0.542	0.35	3.15208e-06	-1.17			LACOL_1523 Putative UDP-N-acetylmuramoyl-tripeptide--D-alanyl-D-alanine ligase
LACOL_1524	2759	720	510	401	322	4832	620		424	600	420	541	370	391	424		0.673	0.21	0.734	0.32	0.847	-0.1		Pat1	LACOL_1524 Putative protease HtpX
LACOL_1525	4955	896	1143	589	1013	15072	1305		1221	1196	1511	1273	1864	1955	1431		0.444	-0.33	0.488	-0.48	0.756	0.15		Pat1	LACOL_1525 Protein LemA
LACOL_1526	699	147	205	159	134	1098	126		210	239	329	418	300	173	168		0.109	-0.63	0.627	0.39	0.004	-1.01			LACOL_1526 Low molecular weight phosphotyrosine protein phosphatase family protein
LACOL_1527	2911	223	869	593	605	6318	861		525	218	841	938	815	600	691		0.017	-1.17	0.39	-0.77	0.506	-0.4		Pat1	LACOL_1527 Sortase family protein
LACOL_1528	990	252	260	152	247	1391	180		112	154	157	150	208	83	90		0.416	-0.36	0.347	0.61	0.006	-0.97		Pat1	LACOL_1528 Multidrug resistance protein MdtG
LACOL_1529	16	11	3	9	3	40	3		9	33	9	44	13	12	7		0.96	-0.12	NA	0.92	0.456	-1.04		Pat1	LACOL_1529 50S ribosomal protein L31 type B RpmE2
LACOL_1530	4685	596	1541	931	941	10289	969		501	345	884	874	752	579	461		0.01	-0.95	0.756	-0.28	0.087	-0.67		Pat1	LACOL_1530 UDP-N-acetylglucosamine 1-carboxyvinyltransferase 1
LACOL_1531	5355	880	1142	714	535	8382	1047		460	409	526	538	343	379	400		0.881	-0.09	0.887	0.16	0.606	-0.25		Pat1	LACOL_1531 CTP synthase PyrG
LACOL_1532	2006	311	550	230	341	3544	349		472	396	693	474	598	438	365		0.347	-0.42	0.921	0.12	0.191	-0.54		Pat1	LACOL_1532 DNA-directed RNA polymerase subunit delta RpoE
LACOL_1533	1170	69	320	162	198	1314	177		368	117	539	446	464	217	247		0.128	-0.94	0.956	0.1	0.077	-1.04		Pat1	LACOL_1533 DUF1934-containing protein
LACOL_1534	1766	253	209	165	160	2162	300		303	235	192	248	205	195	229		0.441	0.36	0.673	0.36	1	0		Pat1	LACOL_1534 Lipoate-protein ligase
LACOL_1535	1489	339	204	112	194	1657	253		151	186	111	100	147	88	114		0.227	0.52	0.208	0.73	0.659	-0.22		Pat1	LACOL_1535 HD superfamily phosphohydrolase
LACOL_1536	740	128	85	41	70	1150	104		124	116	76	60	87	101	77		0.096	0.71	0.611	0.42	0.567	0.28		Pat1	LACOL_1536 Uncharacterized protein YidA
LACOL_1537	4161	411	263	156	176	2150	226		426	228	144	140	135	116	103		0.002	1.26	0.001	1.6	0.54	-0.33		Pat4	LACOL_1537 NADH oxidase
LACOL_1538	4709	243	2170	1114	2156	9018	978		1199	335	2964	2488	4100	1209	1108		0	-2	0.694	-0.56	0.015	-1.43		Pat3	LACOL_1538 Uncharacterized protein
LACOL_1539	9146	2464	2538	2065	1367	14040	1791		1277	1864	1901	2529	1425	1032	1113		0.564	-0.31	0.524	0.54	0.044	-0.85		Pat1	LACOL_1539 Ribose-phosphate pyrophosphokinase 1
LACOL_1540	4600	337	814	597	431	8169	833		462	183	438	526	323	432	372		0.59	-0.37	0.837	-0.29	0.917	-0.08		Pat1	LACOL_1540 Bifunctional protein GlmU
LACOL_1541	978	224	206	160	108	1613	183		159	198	180	229	131	138	133		0.995	0	0.674	0.39	0.425	-0.39		Pat1	LACOL_1541 Putative pur operon repressor PurR1
LACOL_1542	18	4	5	3	2	73	4		10	13	16	15	9	22	10		NA	-0.22	NA	-0.62	NA	0.4		Pat1	LACOL_1542 Uncharacterized protein
LACOL_1543	19	6	9	10	3	74	2		8	14	22	39	10	17	4		0.387	-1.09	NA	-0.14	0.44	-0.95		Pat1	LACOL_1543 Putative transcriptional regulator
LACOL_1544	8	3	0	1	4	20	0		2	4	0	2	8	3	0		NA	-0.08	NA	0.8	NA	-0.88		Pat1	LACOL_1544 Membrane protein, HXXEE motif-containing
LACOL_1545	1898	394	496	263	475	1927	354		143	161	201	174	268	77	119		0.324	-0.47	0.386	0.64	0.004	-1.11			LACOL_1545 Collagen-binding surface protein
LACOL_1546	465	100	192	151	259	393	90		81	94	179	231	337	36	70		0.002	-1.48	0.428	0.75	3.76634e-07	-2.23		Pat3	LACOL_1546 Putative zinc/iron uptake ABC transporter permease component
LACOL_1547	300	61	111	58	87	372	48		63	69	124	106	135	41	44		0.026	-0.88	0.372	0.63	1.85702e-05	-1.51			LACOL_1547 Putative zinc/iron uptake ABC transporter ATP-binding protein
LACOL_1548	1990	625	807	588	505	2021	281		515	877	1121	1336	977	276	324		0.092	-0.72	0.016	1.2	5.73843e-08	-1.92		Pat2	LACOL_1548 Serine acetyltransferase
LACOL_1549	2694	513	797	530	624	1692	251		325	335	515	560	562	107	135		0.028	-0.71	1.20311e-05	1.45	1.10232e-15	-2.16		Pat2	LACOL_1549 Cystathionine beta-lyase/Cystathionine gamma-synthase
LACOL_1550	3040	543	1130	654	723	2620	274		457	442	910	861	811	207	183		0.002	-0.92	0	1.2	3.62347e-16	-2.12		Pat2	LACOL_1550 Cysteine synthase cysK
LACOL_1551	552	120	91	68	83	641	81		89	105	79	96	100	54	58		0.858	0.1	0.138	0.78	0.078	-0.68		Pat1	LACOL_1551 4-(cytidine 5'-diphospho)-2-C-methyl-D-erythritol kinase
LACOL_1552	108	24	10	7	27	363	24		53	64	26	30	100	94	53		0.85	0.21	NA	-0.36	0.527	0.57		Pat1	LACOL_1552 Protein Veg
LACOL_1553	1859	226	511	322	267	3514	379		286	188	421	434	306	284	259		0.133	-0.68	0.885	-0.18	0.288	-0.5		Pat1	LACOL_1553 Ribosomal RNA small subunit methyltransferase A
LACOL_1554	953	238	246	191	168	925	171		230	311	318	404	303	117	184		0.531	-0.33	0.18	0.84	0.003	-1.17			LACOL_1554 Ribonuclease M5
LACOL_1555	12561	795	3112	2146	1915	10960	2409		2172	744	2885	3254	2472	997	1853		0.149	-0.94	0.983	0.05	0.116	-0.99		Pat1	LACOL_1555 Uncharacterized deoxyribonuclease YabD
LACOL_1556	9862	1683	2493	1735	1519	17587	2077		670	619	908	1033	770	629	628		0.208	-0.47	0.97	0.04	0.155	-0.51		Pat1	LACOL_1556 Putative methionine--tRNA ligase
LACOL_1557	1290	126	406	250	219	2114	281		211	112	356	359	268	182	205		0.038	-0.98	0.847	-0.23	0.128	-0.75		Pat1	LACOL_1557 Uncharacterised DUF72-containing protein
LACOL_1558	390	23	94	64	47	921	97		169	54	218	243	152	210	187		0.251	-0.79	0.532	-0.76	0.973	-0.03		Pat1	LACOL_1558 Uncharacterized protein
LACOL_1559	2089	225	430	297	331	2723	462		411	240	453	512	486	282	404		0.298	-0.53	0.967	-0.06	0.348	-0.47		Pat1	LACOL_1559 NAD-dependent protein deacetylase
LACOL_1560	1349	278	311	194	167	1400	258		195	218	241	246	180	106	166		0.884	-0.1	0.445	0.6	0.111	-0.7		Pat1	LACOL_1560 Uncharacterized protein
LACOL_1561	1267	340	250	164	191	1638	224		140	203	148	159	157	95	110		0.762	0.15	0.163	0.73	0.129	-0.58		Pat1	LACOL_1561 Hydroxymethylglutaryl-CoA reductase, degradative
LACOL_1562	1138	311	259	187	176	1993	211		167	247	203	240	192	154	137		0.962	-0.03	0.501	0.49	0.195	-0.52		Pat1	LACOL_1562 Exopolyphosphatase
LACOL_1563	886	179	185	72	158	1671	185		120	131	134	85	159	119	111		0.995	0	0.923	0.12	0.843	-0.12		Pat1	LACOL_1563 Tryptophanyl-tRNA synthetase II
LACOL_1564	11159	1993	5976	2956	5904	14403	2696		676	654	1940	1570	2669	459	726		2.4981e-05	-1.61	0.904	0.16	2.16121e-06	-1.77		Pat3	LACOL_1564 ATP-dependent DNA helicase replicase
LACOL_1565	17	7	1	1	3	10	2		10	22	3	5	13	3	5		NA	1.14	NA	2.01	NA	-0.87		Pat1	LACOL_1565 Uncharacterized protein
LACOL_1566	4221	732	962	495	599	6344	959		465	436	568	478	492	368	470		0.723	-0.17	0.921	0.11	0.512	-0.27		Pat1	LACOL_1566 Tyrosyl-tRNA synthetase 2
LACOL_1567	28	10	2	2	3	45	10		16	30	6	10	12	13	25		NA	1.25	NA	0.27	NA	0.99		Pat1	LACOL_1567 Uncharacterized protein
LACOL_1568	1091	185	312	157	272	1072	272		315	289	483	397	586	163	349		0.22	-0.67	0.844	0.25	0.066	-0.92		Pat1	LACOL_1568 Nucleoside deoxyribosyltransferase 2
LACOL_1569	125	50	52	19	57	335	37		21	46	47	28	72	30	28		0.416	-0.6	0.935	0.15	0.263	-0.75		Pat1	LACOL_1569 Sortase SrtB
LACOL_1570	50	28	16	8	19	60	6		9	28	16	13	26	6	5		0.966	-0.06	NA	1.66	0.03	-1.72			LACOL_1570 Uncharacterized protein
LACOL_1571	217	110	77	61	51	679	79		31	86	60	78	55	52	51		0.849	-0.16	0.935	0.14	0.675	-0.3		Pat1	LACOL_1571 Uncharacterized protein
LACOL_1572	456	104	44	18	24	444	68		48	59	25	17	19	25	32		0.002	1.4	0.143	0.93	0.414	0.47		Pat1	LACOL_1572 Pyrimidine-nucleoside phosphorylase
LACOL_1573	1504	343	126	79	63	2117	211		217	268	97	100	68	161	135		3.80442e-05	1.46	0.241	0.7	0.058	0.76		Pat1	LACOL_1573 Deoxyribonucleoside regulator
LACOL_1574	2470	618	85	57	51	3858	369		480	650	89	97	74	394	319		8.94478e-18	2.71	0.261	0.65	3.00832e-10	2.06		Pat3	LACOL_1574 Purine nucleoside phosphorylase DeoD
LACOL_1575	2652	525	80	84	59	3452	348		307	329	50	85	51	210	179		4.89218e-12	2.39	0.269	0.71	3.65218e-06	1.68		Pat3	LACOL_1575 Phosphopentomutase
LACOL_1576	337	66	9	18	3	584	62		67	71	10	31	4	61	55		0	2.26	0.891	0.25	0.002	2.02		Pat3	LACOL_1576 Deoxyribose-phosphate aldolase
LACOL_1577	1065	158	163	88	69	839	125		225	181	185	163	109	93	117		0.43	0.43	0.133	0.96	0.301	-0.53		Pat1	LACOL_1577 Aquaporin Z
LACOL_1578	883	185	152	98	158	1402	188		106	120	98	103	141	88	100		0.99	0.01	0.772	0.26	0.583	-0.25		Pat1	LACOL_1578 VanZ/RDD family protein
LACOL_1579	344	99	24	5	15	1147	78		107	166	40	14	35	187	108		7.69213e-05	2.16	0.935	-0.14	1.72909e-05	2.31		Pat3	LACOL_1579 Nucleoside diphosphate kinase
LACOL_1580	735	221	227	127	109	1163	197		96	157	159	146	107	80	115		0.851	-0.13	0.742	0.36	0.358	-0.49		Pat1	LACOL_1580 YdcF-like protein
LACOL_1581	1134	107	352	223	232	1392	322		200	102	333	345	305	129	252		0.046	-1.07	0.826	-0.31	0.179	-0.76		Pat1	LACOL_1581 Integral membrane protein
LACOL_1582	97	34	10	20	26	174	24		28	53	15	50	56	26	31		0.997	0	NA	0.46	0.601	-0.46		Pat1	LACOL_1582 Putative DNA-binding membrane protein
LACOL_1583	12175	4153	4515	2599	3237	8706	2611		2437	4501	4845	4561	4837	917	2324		0.494	-0.45	0.18	1.07	0.003	-1.52			LACOL_1583 2,3-bisphosphoglycerate-dependent phosphoglycerate mutase 4 GpmA4
LACOL_1584	400	145	74	54	108	956	125		46	90	46	54	93	58	64		0.928	0.09	0.935	0.13	0.954	-0.05		Pat1	LACOL_1584 Uncharacterized protein
LACOL_1585	522	219	127	82	118	1297	143		69	157	90	95	116	90	84		0.824	0.16	0.769	0.34	0.777	-0.18		Pat1	LACOL_1585 UPF0118 membrane protein
LACOL_1586	4381	877	2271	1360	1194	5524	1151		507	549	1408	1379	1031	336	592		0.002	-1.26	0.887	0.18	0	-1.44		Pat3	LACOL_1586 Probable cyclopropane-fatty-acyl-phospholipid synthase
LACOL_1587	8882	2576	210	177	132	35001	5335		837	1315	106	146	93	1736	2236		1.70355e-20	3.23	0.134	-0.9	1.28611e-33	4.13		Pat3	LACOL_1587 D-xylose-proton symporter
LACOL_1588	92	15	15	6	13	97	12		33	29	29	19	35	18	19		0.835	0.21	NA	0.77	0.487	-0.56		Pat1	LACOL_1588 Putative branched-chain amino acid permease AzlD2
LACOL_1589	321	43	113	58	57	453	83		57	41	107	90	75	42	65		0.1	-0.85	0.957	-0.08	0.136	-0.77		Pat1	LACOL_1589 Putative branched-chain amino acid permease AzlC2
LACOL_1590	1549	399	424	252	241	4021	310		173	241	253	246	201	236	154		0.762	-0.17	0.956	0.07	0.627	-0.25		Pat1	LACOL_1590 D-Ala-D-Ala carboxypeptidase A
LACOL_1591	21448	1118	4219	2531	2185	26092	3844		2585	730	2727	2675	1966	1655	2061		0.486	-0.53	0.939	-0.14	0.618	-0.38		Pat1	LACOL_1591 Histidine protein kinase
LACOL_1592	4894	851	1182	372	1021	8960	1338		975	918	1263	650	1519	940	1186		0.703	-0.25	0.908	-0.17	0.907	-0.08		Pat1	LACOL_1592 Putative regulatory protein VanR
LACOL_1593	1728	366	200	146	177	1907	309		285	327	177	211	218	165	227		0.109	0.62	0.267	0.64	0.965	-0.02		Pat1	LACOL_1593 Uncharacterized protein
LACOL_1594	5849	316	1698	1076	1008	6393	1069		950	278	1479	1533	1223	547	773		0.063	-1.16	0.967	-0.08	0.082	-1.08		Pat1	LACOL_1594 Putative dTDP-4-dehydrorhamnose reductase
LACOL_1595	12805	1051	3377	2222	2013	23445	2853		1710	760	2418	2602	2007	1648	1695		0.079	-0.89	0.724	-0.42	0.416	-0.47		Pat1	LACOL_1595 dTDP-glucose 4,6-dehydratase
LACOL_1596	7288	548	1717	1445	879	14404	1493		1722	701	2175	2994	1551	1791	1569		0.163	-0.85	0.742	-0.45	0.556	-0.4		Pat1	LACOL_1596 dTDP-4-dehydrorhamnose 3,5-epimerase related enzyme
LACOL_1597	21101	1869	5396	3161	2732	43893	4784		3311	1588	4540	4349	3200	3625	3339		0.197	-0.69	0.639	-0.49	0.759	-0.2		Pat1	LACOL_1597 Glucose-1-phosphate thymidylyltransferase
LACOL_1598	450	172	117	114	95	1341	119		58	121	81	129	92	91	68		0.8	-0.18	0.935	0.12	0.625	-0.31		Pat1	LACOL_1598 Putative membrane protein
LACOL_1599	632	184	121	85	119	1912	100		82	130	85	97	116	131	58		0.898	0.1	0.929	0.14	0.962	-0.04		Pat1	LACOL_1599 Putative dehydratase/epimerase
LACOL_1600	3145	992	563	433	594	8198	447		608	1039	584	734	858	834	384		0.78	0.19	0.718	0.43	0.724	-0.23		Pat1	LACOL_1600 Putative 2-C-methyl-D-erythritol 4-phosphate cytidylyltransferase
LACOL_1601	830	284	155	149	127	2037	147		82	151	82	129	93	106	64		0.766	0.2	0.703	0.43	0.729	-0.23		Pat1	LACOL_1601 Putative polysaccharide biosynthesis protein CpsL
LACOL_1602	2315	683	413	311	309	7513	349		386	616	369	454	384	659	259		0.63	0.32	0.939	0.12	0.768	0.2		Pat1	LACOL_1602 Protein LicD
LACOL_1603	1715	513	338	207	243	3446	294		218	354	231	231	231	231	166		0.516	0.31	0.505	0.51	0.697	-0.2		Pat1	LACOL_1603 Glycosyltransferase
LACOL_1604	1319	415	208	238	181	2647	221		191	326	162	303	196	202	143		0.712	0.24	0.554	0.57	0.578	-0.33		Pat1	LACOL_1604 Putative glycosyltransferase
LACOL_1605	294	139	73	49	36	494	54		38	96	50	55	34	33	31		0.475	0.5	0.24	1.02	0.441	-0.52		Pat1	LACOL_1605 LPS biosynthesis like polysaccharide polymerase
LACOL_1606	381	79	58	52	61	609	63		63	71	52	76	76	53	47		0.983	0.02	0.638	0.42	0.421	-0.4		Pat1	LACOL_1606 Glycosyltransferase
LACOL_1607	424	58	99	38	100	603	76		89	66	112	70	157	67	71		0.41	-0.5	0.889	0.2	0.198	-0.7		Pat1	LACOL_1607 Exopolysaccharide phosphogalactosyltransferase
LACOL_1608	1027	232	189	140	100	1024	146		182	222	179	217	132	95	115		0.716	0.21	0.104	0.94	0.087	-0.73		Pat1	LACOL_1608 Tyrosine-protein phosphatase YwqE
LACOL_1609	1491	326	201	150	167	1125	150		273	324	198	241	229	109	122		0.246	0.44	0	1.37	0.004	-0.93		Pat1	LACOL_1609 Tyrosine-protein kinase YwqD
LACOL_1610	3554	231	463	284	283	2993	346		561	198	392	393	334	249	243		0.95	0.07	0.554	0.65	0.353	-0.58		Pat1	LACOL_1610 Putative capsular polysaccharide biosynthesis CapA
LACOL_1611	3854	398	456	353	331	2267	310		530	297	336	426	340	164	190		0.73	0.21	0.023	1.24	0.015	-1.03		Pat2	LACOL_1611 Transcriptional regulator LytR
LACOL_1612	399	66	62	28	39	304	51		75	67	62	46	54	30	42		0.483	0.4	0.113	1.01	0.244	-0.61		Pat1	LACOL_1612 Uncharacterized protein
LACOL_1613	26	9	2	4	3	21	1		6	12	3	9	5	3	1		NA	0.73	NA	1.98	NA	-1.25		Pat1	LACOL_1613 Putative sigma-70 family RNA polymerase sigma factor
LACOL_1614	15	15	1	4	0	43	3		4	23	2	10	0	6	4		NA	1.85	NA	1.24	NA	0.61		Pat1	LACOL_1614 DUF1836-containing protein
LACOL_1615	482	109	163	117	89	825	91		80	98	145	170	110	72	67		0.123	-0.67	0.732	0.34	0.009	-1.01			LACOL_1615 Putative DegV family protein
LACOL_1616	18765	5023	4432	3472	3652	19440	3366		2256	3270	2857	3660	3278	1230	1800		0.653	-0.23	0.12	0.85	0.003	-1.08			LACOL_1616 Inosine-5-monophosphate dehydrogenase
LACOL_1617	2169	484	604	338	557	6613	486		385	466	575	526	739	618	384		0.241	-0.51	0.814	-0.24	0.571	-0.27		Pat1	LACOL_1617 Uncharacterized membrane-bound protein
LACOL_1618	9483	2729	2254	1636	1970	14786	1981		1184	1845	1508	1790	1836	971	1100		0.733	-0.17	0.41	0.53	0.047	-0.7		Pat1	LACOL_1618 GTP-dependent nucleic acid-binding protein YyaF
LACOL_1619	141	109	51	28	44	1902	87		105	438	203	182	244	743	287		0.744	0.33	0.468	-0.98	0.075	1.32		Pat1	LACOL_1619 Uncharacterized protein YyzM
LACOL_1620	8950	1541	2352	1352	2114	19044	2048		1400	1305	1972	1854	2468	1567	1424		0.062	-0.61	0.875	-0.14	0.173	-0.47		Pat1	LACOL_1620 Chromosome partitioning protein parB
LACOL_1621	2367	310	522	272	379	3516	520		424	301	501	427	506	331	414		0.431	-0.37	0.985	-0.03	0.46	-0.34		Pat1	LACOL_1621 Chromosome partitioning protein parA
LACOL_1622	4123	883	1064	663	938	6778	991		609	707	843	859	1035	527	651		0.21	-0.45	0.866	0.15	0.067	-0.61		Pat1	LACOL_1622 Nucleoid occlusion protein
LACOL_1623	1451	384	319	215	263	4105	296		271	389	320	353	367	404	246		0.932	-0.06	0.995	0.01	0.903	-0.07		Pat1	LACOL_1623 16S rRNA (guanine(527)-N(7))-methyltransferase
LACOL_1624	8736	636	760	531	436	12965	1372		1317	519	614	702	491	1028	920		0.286	0.65	0.97	-0.06	0.219	0.71		Pat1	LACOL_1624 Non-specific ribonucleoside hydrolase RihC
LACOL_1625	17989	3974	2439	1682	1273	16198	2430		1985	2375	1443	1628	1049	941	1193		0.099	0.68	0.044	1.02	0.46	-0.35		Pat1	LACOL_1625 Purine nucleoside transport protein nupG
LACOL_1626	107	35	48	42	26	127	20		20	35	47	68	36	12	16		0.136	-0.92	0.384	0.91	0.001	-1.83			LACOL_1626 Protein of hypothetical function DUF208
LACOL_1627	12	11	4	10	4	40	5		5	23	8	34	12	8	9		0.756	-0.49	NA	0.55	0.438	-1.04		Pat1	LACOL_1627 Uncharacterized protein
LACOL_1628	8273	522	2149	1672	1233	11914	1845		629	215	876	1115	700	477	624		0.082	-1.05	0.813	-0.36	0.291	-0.68		Pat1	LACOL_1628 Putative threonine--tRNA ligase
LACOL_1629	1426	159	431	246	311	1791	388		145	87	235	219	236	96	175		0.055	-0.95	0.886	-0.2	0.144	-0.74		Pat1	LACOL_1629 Putative D-serine/D-alanine/glycine permease
LACOL_1630	592	87	85	47	64	1350	138		96	76	74	67	77	115	99		0.576	0.28	0.742	-0.3	0.169	0.58		Pat1	LACOL_1630 Short-chain dehydrogenase
LACOL_1631	3009	571	1177	722	986	5554	888		315	323	660	662	770	306	413		0	-1.11	0.844	-0.17	0.003	-0.93		Pat1	LACOL_1631 Seryl-tRNA synthetase
LACOL_1632	1772	295	437	228	258	5182	360		568	512	752	641	618	875	514		0.572	-0.29	0.707	-0.36	0.911	0.06		Pat1	LACOL_1632 Organic hydroperoxide resistance protein
LACOL_1633	9	4	3	9	1	6	0		5	11	8	40	4	2	0		NA	-1.23	NA	2.54	NA	-3.76		Pat1	LACOL_1633 30S ribosomal protein S14 RpsN
LACOL_1634	157	15	65	30	52	408	54		26	14	58	44	65	36	40		0.007	-1.38	0.372	-0.83	0.359	-0.54		Pat1	LACOL_1634 Cell surface hydrolase
LACOL_1635	91	18	45	38	23	156	32		18	20	49	67	35	17	29		0.019	-1.38	0.917	-0.2	0.042	-1.18		Pat3	LACOL_1635 CAAX protease self-immunity protein
LACOL_1636	42	13	9	7	6	77	10		8	13	9	11	8	7	8		0.961	0.08	NA	0.34	0.8	-0.27		Pat1	LACOL_1636 Accessory regulator protein A
LACOL_1637	114	47	36	38	50	334	33		12	26	20	34	38	18	15		0.261	-0.74	0.952	0.11	0.171	-0.85		Pat1	LACOL_1637 Histidine protein kinase PlnB
LACOL_1638	32	12	15	6	4	93	10		8	16	20	13	7	12	11		0.805	-0.3	NA	-0.06	0.842	-0.24		Pat1	LACOL_1638 Uncharacterized protein
LACOL_1639	80	41	7	13	15	182	12		15	42	7	21	21	18	10		0.423	0.77	NA	0.9	0.91	-0.13		Pat1	LACOL_1639 Uncharacterized protein
LACOL_1640	645	217	163	117	91	918	92		137	249	185	218	144	103	87		0.93	0.07	0.12	1	0.042	-0.93		Pat1	LACOL_1640 Putative thiamine-phosphate diphosphorylase
LACOL_1641	1667	473	371	245	233	2736	329		280	430	334	361	292	242	246		0.837	0.11	0.448	0.53	0.324	-0.42		Pat1	LACOL_1641 Putative phosphomethylpyrimidine kinase
LACOL_1642	1491	467	307	184	202	2647	273		260	441	287	281	263	243	212		0.479	0.34	0.384	0.6	0.575	-0.27		Pat1	LACOL_1642 Hydroxyethylthiazole kinase
LACOL_1643	43	12	14	7	10	102	14		8	12	14	11	14	10	11		0.633	-0.45	NA	-0.15	0.747	-0.3		Pat1	LACOL_1643 Uncharacterized protein
LACOL_1644	101	45	48	20	51	339	39		25	59	63	43	93	44	42		0.309	-0.71	0.956	-0.11	0.388	-0.6		Pat1	LACOL_1644 TetR family transcriptional regulator
LACOL_1645	2103	458	469	297	327	4583	529		170	201	204	211	198	195	191		0.774	-0.12	0.95	-0.06	0.889	-0.06		Pat1	LACOL_1645 Truncated phosphoenolpyruvate carboxykinase domain-containing protein
LACOL_1646	242	60	87	32	88	577	59		44	59	85	51	119	55	48		0.19	-0.73	0.99	-0.02	0.196	-0.7		Pat1	LACOL_1646 Iron export ABC transporter permease component FetB
LACOL_1647	171	19	55	29	29	335	34		37	22	63	54	46	38	32		0.156	-0.82	0.902	-0.2	0.282	-0.62		Pat1	LACOL_1647 Iron export ABC transporter ATP-binding protein FetA
LACOL_1648	101	39	28	13	26	85	7		21	44	31	24	40	9	6		0.986	-0.02	NA	1.91	0.002	-1.93			LACOL_1648 Probable thiaminase-2 TenA
LACOL_1649	5794	2052	873	522	1310	10779	1619		935	1793	755	738	1578	915	1162		0.504	0.43	0.769	0.37	0.946	0.06		Pat1	LACOL_1649 Aldo/keto reductase
LACOL_1650	269	77	50	18	52	443	88		120	186	120	70	173	104	174		0.662	0.33	0.942	0.13	0.791	0.2		Pat1	LACOL_1650 Helix-turn-helix XRE-family transcriptional regulator
LACOL_1651	3815	891	1037	722	1072	3865	666		375	474	546	622	787	200	291		0.149	-0.6	0.166	0.78	5.62962e-05	-1.38			LACOL_1651 Putative 23S rRNA (Uracil-5-)-methyltransferase
LACOL_1652	1183	294	429	149	493	1426	263		197	265	383	218	613	125	195		0.189	-0.79	0.673	0.52	0.012	-1.31			LACOL_1652 Putative D-methionine-binding lipoprotein MetQ
LACOL_1653	1017	141	301	178	211	1013	174		128	96	204	197	199	67	98		0.055	-0.8	0.572	0.47	0.001	-1.27			LACOL_1653 Methionine import ATP-binding protein 2 MetN2
LACOL_1654	1161	343	293	196	281	1251	194		234	375	317	347	424	133	174		0.642	-0.24	0.073	0.98	0.001	-1.22			LACOL_1654 ABC-type metal ion transport system permease component
LACOL_1655	890	83	230	139	161	1099	90		90	46	125	124	122	59	41		0.109	-0.81	0.644	0.48	0.004	-1.29			LACOL_1655 M20 family dipeptidase
LACOL_1656	3698	465	1751	1039	1155	7834	1146		337	230	856	831	787	376	465		8.26376e-06	-1.51	0.443	-0.56	0.009	-0.95		Pat1	LACOL_1656 Poly(Glycerol-phosphate) alpha-glucosyltransferase 1
LACOL_1657	2444	446	1130	776	720	4054	665		217	215	539	605	478	190	263		7.49166e-05	-1.3	0.956	-0.07	0	-1.24		Pat3	LACOL_1657 Poly(glycerol-phosphate) alpha-glucosyltransferase 2
LACOL_1658	261	27	73	26	32	269	45		82	46	123	72	75	44	63		0.54	-0.44	0.829	0.33	0.226	-0.77		Pat1	LACOL_1658 DUF2628-containing protein
LACOL_1659	71	10	26	4	22	67	11		12	9	23	6	27	6	8		0.383	-0.81	NA	0.67	0.064	-1.48		Pat1	LACOL_1659 Integral membrane protein
LACOL_1660	81	17	23	8	15	103	12		18	20	27	15	24	12	12		0.779	-0.25	NA	0.68	0.177	-0.93		Pat1	LACOL_1660 Orotate phosphoribosyltransferase PyrE
LACOL_1661	600	142	281	153	136	982	83		115	147	288	256	194	99	70		0.028	-0.91	0.445	0.6	4.89862e-05	-1.52			LACOL_1661 Orotidine 5'-phosphate decarboxylase pyrF
LACOL_1662	572	122	181	136	129	720	72		85	99	145	178	144	57	48		0.044	-0.74	0.121	0.8	1.59348e-06	-1.54			LACOL_1662 Dihydroorotate dehydrogenase A (fumarate) PyrDA
LACOL_1663	5484	1237	1739	1049	1383	6501	772		237	289	402	397	445	148	148		0.029	-0.64	0.026	0.82	6.34776e-09	-1.47			LACOL_1663 Carbamoyl-phosphate synthase large chain PyrAB
LACOL_1664	1272	267	367	216	277	980	161		160	181	247	238	260	65	90		0.179	-0.53	0.006	1.15	7.76718e-08	-1.68		Pat2	LACOL_1664 Carbamoyl-phosphate synthase small chain PyrAA
LACOL_1665	775	190	230	127	201	1237	78		84	111	133	120	162	70	37		0.327	-0.5	0.216	0.82	0.001	-1.32			LACOL_1665 Dihydroorotase PyrC
LACOL_1666	1403	198	612	308	330	3636	233		207	158	485	399	364	283	153		0.007	-1.16	0.837	-0.24	0.039	-0.92		Pat1	LACOL_1666 Aspartate carbamoyltransferase PyrB
LACOL_1667	1032	220	302	218	177	2059	239		263	303	412	487	337	276	271		0.189	-0.53	0.968	0.04	0.137	-0.57		Pat1	LACOL_1667 Bifunctional protein PyrR
LACOL_1668	183	69	24	8	18	167	34		82	167	57	31	60	39	67		0.053	1.28	0.18	1.22	0.952	0.06		Pat1	LACOL_1668 Putative cell surface protein
LACOL_1669	376	98	23	21	21	283	46		93	132	31	46	39	37	51		0.001	1.57	0.017	1.37	0.774	0.2		Pat4	LACOL_1669 Serine-aspartate repeat-containing protein
LACOL_1670	489	62	31	15	28	281	36		128	88	44	34	55	39	42		0.006	1.33	0.012	1.46	0.861	-0.13		Pat4	LACOL_1670 Serine-aspartate repeat-containing protein
LACOL_1671	592	134	29	41	33	483	57		66	80	17	40	27	28	28		0.002	1.42	0.017	1.37	0.949	0.05		Pat4	LACOL_1671 Serine-aspartate repeat-containing protein
LACOL_1672	1926	381	88	48	74	1633	209		176	189	43	39	51	79	85		4.37764e-12	2.07	0.002	1.16	0.008	0.91		Pat4	LACOL_1672 Serine-aspartate repeat-containing protein
LACOL_1673	447	83	27	6	17	434	42		260	262	84	31	74	133	109		3.46497e-05	2.03	0.11	1.1	0.108	0.93		Pat1	LACOL_1673 Serine-aspartate repeat-containing protein
LACOL_1674	11986	3452	631	317	627	11250	1830		1040	1621	293	241	406	514	706		9.713e-09	2.1	0.045	1.11	0.017	0.99		Pat4	LACOL_1674 Serine-aspartate repeat-containing protein
LACOL_1675	8752	1983	418	222	304	7612	964		490	601	125	109	127	224	240		3.90309e-17	2.19	0	1.23	0.001	0.96		Pat4	LACOL_1675 Serine-rich surface protein, SraP-like
LACOL_1676	1456	285	397	226	293	2863	381		236	250	345	321	354	244	274		0.181	-0.47	0.923	-0.09	0.291	-0.37		Pat1	LACOL_1676 Putative accessory Sec system protein
LACOL_1677	6768	893	1614	1317	866	11216	1574		643	460	822	1097	614	561	665		0.232	-0.59	0.917	-0.15	0.391	-0.44		Pat1	LACOL_1677 Accessory Sec system glycosylation protein GtfA
LACOL_1678	7123	676	1637	1105	656	15942	1608		1311	674	1615	1783	901	1544	1316		0.431	-0.5	0.673	-0.51	0.994	0.01		Pat1	LACOL_1678 Accessory Sec system protein Asp3
LACOL_1679	5856	1329	1130	845	679	8760	1075		516	634	534	653	446	406	421		0.867	0.09	0.507	0.47	0.359	-0.38		Pat1	LACOL_1679 Accessory Sec system protein Asp2
LACOL_1680	1844	141	456	281	243	3060	373		161	66	213	215	158	140	144		0.199	-0.74	0.829	-0.3	0.477	-0.44		Pat1	LACOL_1680 Accessory Sec system protein Asp1
LACOL_1681	3270	404	927	523	499	6682	880		365	244	555	512	416	393	437		0.12	-0.67	0.619	-0.43	0.639	-0.24		Pat1	LACOL_1681 Protein translocase subunit SecY2
LACOL_1682	3842	607	901	581	717	5082	750		225	192	282	298	313	156	195		0.186	-0.49	0.753	0.25	0.024	-0.74		Pat1	LACOL_1682 Protein translocase subunit SecA2
LACOL_1683	2758	550	616	386	645	6099	955		123	133	147	151	214	143	189		0.37	-0.4	0.638	-0.38	0.979	-0.01		Pat1	LACOL_1683 Cell surface protein, MucBP/LPXTG-containing
LACOL_1684	487	64	171	108	83	671	124		50	36	95	98	64	36	57		0.057	-0.95	0.957	-0.08	0.079	-0.87		Pat1	LACOL_1684 Amino acid permease family protein
LACOL_1685	1391	233	371	232	303	5641	460		155	140	221	226	251	330	227		0.09	-0.63	0.046	-0.91	0.512	0.28		Pat1	LACOL_1685 Uncharacterized protein
LACOL_1686	216	41	82	38	67	237	21		23	24	47	35	53	13	10		0.041	-0.94	0.138	0.97	2.55294e-06	-1.91			LACOL_1686 Adenylosuccinate lyase
LACOL_1687	543	95	221	143	191	898	99		57	54	125	132	150	50	46		5.03567e-05	-1.25	0.806	0.22	9.16304e-07	-1.47		Pat3	LACOL_1687 Adenylosuccinate synthase
LACOL_1688	50	18	26	21	20	75	16		7	14	20	26	21	6	10		0.089	-1.17	NA	0.42	0.012	-1.59			LACOL_1688 Putative GMP reductase
LACOL_1689	2390	315	927	636	646	4589	562		88	63	183	206	178	89	92		7.5201e-05	-1.29	0.778	-0.25	0.002	-1.04		Pat3	LACOL_1689 ATP-dependent helicase/nuclease subunit A AddA
LACOL_1690	2048	308	865	538	668	4469	589		79	65	180	183	193	91	101		4.89802e-06	-1.33	0.539	-0.41	0.003	-0.92		Pat1	LACOL_1690 ATP-dependent helicase/nuclease subunit B AddB
LACOL_1691	3369	535	995	506	810	4280	923		342	294	542	451	614	229	417		0.12	-0.72	0.991	-0.02	0.126	-0.7		Pat1	LACOL_1691 4-aminobutyrate aminotransferase 2
LACOL_1692	3503	1813	1788	935	2508	13226	1399		327	916	894	765	1746	649	580		0.178	-0.86	0.997	-0.01	0.174	-0.85		Pat1	LACOL_1692 Cardiolipin synthetase 2 cls2
LACOL_1693	13	10	10	0	5	146	12		13	55	55	0	38	79	55		0.962	-0.11	NA	-1.16	0.418	1.05		Pat1	LACOL_1693 Uncharacterized protein
LACOL_1694	843	164	392	220	272	1626	215		115	121	286	262	276	116	130		4.09626e-05	-1.21	0.953	-0.06	8.93146e-05	-1.14		Pat3	LACOL_1694 HTH-type transcriptional repressor PurR2
LACOL_1695	513	129	157	133	180	799	121		42	57	69	95	110	34	44		0.037	-0.87	0.742	0.33	0.002	-1.2			LACOL_1695 Oligo-1,6-glucosidase
LACOL_1696	509	56	364	263	263	1212	125		96	57	368	435	370	120	105		1.00019e-10	-2.29	0.543	-0.51	9.16304e-07	-1.77		Pat3	LACOL_1696 DNA-entry nuclease
LACOL_1697	1559	157	180	103	151	3427	460		95	52	59	55	68	109	124		0.576	0.32	0.428	-0.65	0.026	0.97		Pat1	LACOL_1697 Alpha-xylosidase YicI
LACOL_1698	2080	443	758	438	688	3790	595		248	286	485	458	613	238	316		0.006	-0.94	0.959	-0.06	0.009	-0.88		Pat1	LACOL_1698 Xylose repressor
LACOL_1699	1063	215	374	216	347	2254	329		101	110	190	180	246	112	139		0.006	-0.94	0.772	-0.25	0.053	-0.69		Pat1	LACOL_1699 6-phospho-beta-glucosidase BglA
LACOL_1700	626	92	186	113	130	1198	170		120	95	190	189	185	120	144		0.045	-0.77	0.76	-0.28	0.229	-0.5		Pat1	LACOL_1700 HTH-type transcriptional regulator GmuR
LACOL_1701	521	84	231	120	200	1266	215		80	70	191	162	230	103	148		0	-1.34	0.288	-0.71	0.15	-0.62		Pat1	LACOL_1701 Putative N-acylmannosamine kinase 2
LACOL_1702	927	89	185	90	109	3855	734		91	47	97	77	80	199	319		0.716	-0.25	0	-1.88	0	1.63		Pat2	LACOL_1702 Glycoside/pentoside/hexuronide transporter
LACOL_1703	73	48	33	17	32	245	31		13	45	30	26	41	22	24		0.799	-0.25	0.908	0.23	0.562	-0.48		Pat1	LACOL_1703 AraC family transcriptional regulator
LACOL_1704	175	52	71	38	44	359	39		25	41	55	48	48	27	25		0.21	-0.64	0.816	0.28	0.045	-0.92		Pat1	LACOL_1704 Putative glycoside hydrolase
LACOL_1705	22	18	15	4	12	81	9		12	52	43	19	48	23	21		0.781	-0.36	NA	0.36	0.511	-0.72		Pat1	LACOL_1705 Uncharacterized protein
LACOL_1706	165	63	55	39	61	467	24		19	39	34	39	52	28	12		0.446	-0.55	0.758	0.43	0.113	-0.98		Pat1	LACOL_1706 Major facilitator superfamily transporter
LACOL_1707	224	110	54	34	78	557	53		15	41	20	20	40	20	16		0.962	0.06	0.673	0.58	0.472	-0.52		Pat1	LACOL_1707 Beta-galactosidase
LACOL_1708	6495	2432	2863	1567	3148	8085	1984		1418	2875	3351	2999	5130	929	1926		0.163	-0.82	0.638	0.56	0.007	-1.39			LACOL_1708 Uncharacterized protein
LACOL_1709	170	20	79	62	80	266	30		38	24	95	122	134	31	30		2.17507e-05	-1.8	0.95	0.1	4.1246e-06	-1.9		Pat3	LACOL_1709 Putative L,D-transpeptidase YciB
LACOL_1710	31337	6748	10570	6536	7893	54761	7967		2314	2699	4186	4233	4352	2128	2617		0.012	-0.75	0.939	0.07	0.005	-0.82		Pat1	LACOL_1710 Asparagine synthase
LACOL_1711	6763	1693	2487	1381	1655	9008	1264		631	855	1244	1129	1152	442	524		0.056	-0.65	0.243	0.61	1.85702e-05	-1.26			LACOL_1711 UDP-N-acetylmuramoyl-L-alanyl-D-glutamate--2,6-di aminopimelate ligase MurE
LACOL_1712	1258	106	355	264	219	1149	182		139	64	211	256	181	67	90		0.045	-1.04	0.742	0.41	0.003	-1.45		Pat3	LACOL_1712 Proton/sodium-glutamate symport protein
LACOL_1713	174	17	33	13	27	236	45		34	18	35	22	39	24	39		0.805	-0.22	NA	-0.18	0.965	-0.04		Pat1	LACOL_1713 Aspartate racemase
LACOL_1714	505	66	182	100	99	1099	119		114	81	220	198	167	131	120		0.02	-0.96	0.742	-0.33	0.155	-0.63		Pat1	LACOL_1714 Putative signal peptidase I
LACOL_1715	255	80	88	54	69	355	63		36	61	66	66	72	26	39		0.346	-0.52	0.57	0.55	0.019	-1.07			LACOL_1715 Putative aldo/keto reductase family protein
LACOL_1716	777	147	740	412	507	1220	203		87	89	444	405	424	72	101		6.11129e-14	-2.25	0.975	0.04	2.17835e-14	-2.29		Pat3	LACOL_1716 Major facilitator superfamily oxalate:formate antiporter
LACOL_1717	7344	1780	4172	3028	3414	22782	2170		529	694	1610	1912	1835	863	695		2.21011e-08	-1.53	0.593	-0.36	3.45771e-05	-1.18		Pat3	LACOL_1717 tRNA uridine 5-carboxymethylaminomethyl modification enzyme GidA
LACOL_1718	3016	753	1509	1000	1302	6966	822		298	403	800	867	961	363	362		2.3349e-06	-1.31	0.956	-0.06	5.8638e-06	-1.25		Pat3	LACOL_1718 tRNA modification GTPase TrmE
LACOL_1719	335	88	153	113	105	979	81		62	88	152	183	145	95	67		0.006	-1.1	0.906	-0.15	0.017	-0.95		Pat1	LACOL_1719 Protein jag
LACOL_1720	2333	240	1011	434	531	3045	503		386	215	897	629	656	265	370		0.007	-1.24	0.967	-0.06	0.01	-1.18		Pat3	LACOL_1720 Membrane protein OxaA
LACOL_1721	3334	245	1190	843	793	4766	588		1297	516	2482	2875	2303	976	1017		0.003	-1.45	0.947	-0.11	0.006	-1.34		Pat3	LACOL_1721 Ribonuclease P protein component RnpA
LACOL_1722	58	5	11	15	27	85	11		59	28	60	135	207	46	50		0.079	-1.44	NA	0	0.067	-1.44		Pat1	LACOL_1722 50S ribosomal protein L34 RpmH

## Sheet: Sheet2
Processed RNA-seq data (24 h) and differential expression analysis, using DESeq2.
Designation used: G indicates glucose; R – ribose; X – xylose; G/R means the comparison between glucose and ribose transcriptomes, for which gene expression fold changes (FC) are calculated as normalized read counts from glucose transcriptome divided by normalized read counts from ribose transcriptome.
Different replicates for each carbon source are numbered (e.g. G1, G2, G3 etc.)
Expression patterns:
Pat1: X ≈ G ≈ R; Pat2: X ≠ G ≈ R; Pat3 R ≠ G ≈ X; Pat4 G ≠ R ≈ X; Pat5 G ≠ R ≠ X. For more detailed information about patterns and criteria, used to classify genes into them, can be found in Additional file 1:Table S4.
	Raw read counts									RPKMs									G/R	G/R	G/X	G/X	X/R	X/R
Locus_tag	G1	G2	R1	R2	R3	X1	X2	X3		G1	G2	R1	R2	R3	X1	X2	X3		Adjusted p-value	Log2FC	Adjusted p-value	Log2FC	Adjusted p-value	Log2FC		Expression pattern	Annotation
LACOL_0001	1187	506	2105	1085	3374	1093	824	1471		545.3	506.23	808.69	847.36	693.74	461.51	565.49	507.56		0.008	-0.54	0.709	0.12	0	-0.66		Pat1	LACOL_0001 Chromosomal replication initiator protein DnaA
LACOL_0002	11631	3822	22534	8134	40059	13810	9169	13555		6173.55	4417.92	10002.3	7339.62	9516.61	6737.26	7270.24	5403.85		0.009	-0.72	0.613	-0.21	0.043	-0.51		Pat1	LACOL_0002 DNA polymerase subunit beta III DnaN
LACOL_0003	4	2	12	2	5	5	2	13		10.8	11.76	27.08	9.18	6.04	12.4	8.06	26.35		NA	-0.31	NA	-0.46	0.897	0.15		Pat1	LACOL_0003 S4 domain-containing protein YaaA
LACOL_0004	454	181	744	498	1574	404	306	692		245.5	213.15	336.45	457.8	380.95	200.8	247.19	281.06		0.004	-0.73	1	0	0.001	-0.73		Pat1	LACOL_0004 DNA replication and repair protein RecF
LACOL_0005	499	317	871	415	1956	610	347	950		155.26	214.8	226.64	219.52	272.4	174.45	161.29	222.01		0.208	-0.35	0.906	0.06	0.093	-0.41		Pat1	LACOL_0005 DNA gyrase subunit B GyrB
LACOL_0006	877	493	1311	770	2485	935	708	1445		208.99	255.85	261.26	311.93	265.04	204.79	252.04	258.63		0.318	-0.23	0.93	0.04	0.194	-0.27		Pat1	LACOL_0006 DNA gyrase subunit A GyrA
LACOL_0007	1894	947	2393	1258	2064	1744	1115	1186		3868.39	4212.2	4087.29	4367.99	1886.79	3273.92	3401.99	1819.37		0.601	0.26	0.296	0.59	0.45	-0.33		Pat1	LACOL_0007 30S ribosomal protein S6 RpsF
LACOL_0008	22931	8867	25979	12780	38115	14152	9942	15902		26763	22537.1	25355.8	25356.8	19910	15181	17333.8	13939.6		0.711	0.1	0.002	0.75	0.001	-0.65		Pat1	LACOL_0008 Single-stranded DNA-binding protein SsbA
LACOL_0009	59	32	81	46	208	63	42	79		147.39	174.09	169.22	195.36	232.57	144.66	156.74	148.23		0.401	-0.31	0.77	0.16	0.114	-0.47		Pat1	LACOL_0009 30S ribosomal protein S18 RpsR
LACOL_0010	40	16	53	10	90	70	30	60		74.18	64.62	82.19	31.53	74.7	119.31	83.11	83.57		0.823	0.13	0.61	-0.37	0.275	0.5		Pat1	LACOL_0010 Arc-like DNA binding domain-containing protein
LACOL_0011	90	31	197	79	323	119	75	208		66.03	49.53	120.87	98.54	106.07	80.25	82.2	114.62		0.009	-0.85	0.157	-0.58	0.363	-0.27		Pat1	LACOL_0011 Putative stomatin/prohibitin-family protein
LACOL_0012	1208	569	3151	1848	7446	1256	887	1962		360.83	370.13	787.09	938.39	995.45	344.82	395.79	440.17		5.62312e-12	-1.28	0.938	-0.03	2.35241e-14	-1.25		Pat3	LACOL_0012 Diguanylate cyclase and phosphoesterase
LACOL_0013	151	118	496	261	794	229	123	284		201.97	343.71	554.79	593.46	475.32	281.52	245.76	285.3		0.001	-0.98	0.925	0.05	3.54943e-05	-1.03			LACOL_0013 50S ribosomal protein L9 RplI
LACOL_0014	688	270	1443	895	4190	649	378	999		300.32	256.66	526.75	664.15	818.6	260.38	246.49	327.52		1.66024e-06	-1.23	0.87	0.08	5.24375e-09	-1.31		Pat3	LACOL_0014 Replicative DNA helicase C
LACOL_0015	26	11	69	38	134	59	28	58		13.38	12.33	29.69	33.24	30.86	27.9	21.52	22.41		0.003	-1.22	0.105	-0.81	0.221	-0.41			LACOL_0015 Uncharacterized MFS-type transporter YttB
LACOL_0016	46	51	44	28	67	38	21	24		31.46	75.96	25.16	32.55	20.51	23.89	21.45	12.33		0.045	1.06	0.008	1.53	0.382	-0.47		Pat4	LACOL_0016 Bacitracin transport ATP binding cassette transporter
LACOL_0017	6	0	21	7	30	19	7	20		4.79	0	14.01	9.49	10.71	13.93	8.34	11.98		0.044	-1.87	0.089	-1.83	0.964	-0.03			LACOL_0017 ABC-2 family transporter
LACOL_0018	15	4	50	15	55	31	29	34		19.67	11.42	54.83	33.44	32.28	37.37	56.81	33.49		0.043	-1.26	0.081	-1.26	0.999	0			LACOL_0018 Uncharacterized protein
LACOL_0019	14	19	19	13	84	61	38	62		22.27	65.83	25.28	35.16	59.81	89.2	90.31	74.09		0.966	0.03	0.182	-0.96	0.049	0.99		Pat1	LACOL_0019 Glyoxylase family protein
LACOL_0020	221	74	460	271	883	230	207	433		190.6	138.98	331.76	397.32	340.84	182.32	266.69	280.48		0	-1.06	0.216	-0.46	0.022	-0.59			LACOL_0020 Transcriptional regulatory protein YycF
LACOL_0021	732	315	1467	741	2806	1021	612	1383		238.05	223.09	398.97	409.67	408.43	305.18	297.32	337.81		1.13046e-06	-0.78	0.064	-0.36	0.004	-0.41		Pat1	LACOL_0021 Two-component sensor histidine kinase YycG
LACOL_0022	116	53	220	122	468	132	89	219		53.78	53.51	85.3	96.16	97.11	56.25	61.64	76.26		0.004	-0.75	0.629	-0.2	0.014	-0.56		Pat1	LACOL_0022 Two-component system yycFG regulatory protein YycH
LACOL_0023	91	51	209	141	427	115	101	194		65.81	80.32	126.39	173.34	138.21	76.44	109.11	105.37		0.001	-0.97	0.421	-0.34	0.016	-0.63		Pat1	LACOL_0023 Two-component system yycFG regulatory protein YycI
LACOL_0024	517	229	1237	682	4374	728	454	1281		387.79	374.07	775.92	869.65	1468.42	501.89	508.71	721.67		1.83259e-05	-1.41	0.229	-0.52	0.003	-0.89			LACOL_0024 Putative metallo-hydrolase YycJ
LACOL_0025	1451	817	5598	1895	7493	2474	1416	2871		683.73	838.39	2205.93	1518.01	1580.28	1071.49	996.75	1016.09		1.21387e-06	-1.19	0.278	-0.36	0	-0.83			LACOL_0025 Serine protease Do-like HtrA
LACOL_0026	24	6	27	8	90	53	12	34		30.29	16.49	28.5	17.17	50.84	61.48	22.63	32.23		0.59	-0.42	0.547	-0.61	0.787	0.19		Pat1	LACOL_0026 Ribosomal RNA large subunit methyltransferase H RlmH
LACOL_0027	483	305	844	437	988	466	438	631		210.83	289.93	308.09	324.28	193.02	186.96	285.61	206.87		0.792	-0.11	0.68	0.22	0.332	-0.33		Pat1	LACOL_0027 Na(+)/H(+) antiporter NhaC
LACOL_0028	68	33	392	71	474	66	49	66		38.1	40.27	183.67	67.63	118.87	33.99	41.01	27.77		0	-1.64	0.714	0.28	8.81651e-07	-1.92		Pat3	LACOL_0028 Putative fusaric acid resistance protein
LACOL_0029	270	119	704	428	1132	404	282	666		84.4	81.01	184.04	227.45	158.38	116.07	131.69	156.37		5.47536e-06	-1.16	0.041	-0.62	0.023	-0.53			LACOL_0029 Putative ribosome protection protein
LACOL_0030	2973	1455	8204	2492	11501	3824	1930	2964		1300.56	1386.13	3001.25	1853.25	2251.82	1537.53	1261.25	973.86		0.012	-0.79	0.738	0.17	0	-0.96		Pat1	LACOL_0030 Probable manganese transport protein MntH
LACOL_0031	24	12	109	60	135	36	34	48		31.47	34.27	119.54	133.77	79.24	43.39	66.61	47.28		0	-1.71	0.362	-0.58	0.002	-1.13		Pat3	LACOL_0031 Universal stress protein A
LACOL_0032	4	0	5	1	10	3	2	5		7.09	0	7.41	3.01	7.94	4.89	5.3	6.66		NA	-0.54	NA	-0.29	0.851	-0.25		Pat1	LACOL_0032 Putative uncharacterized protein YyaQ
LACOL_0033	6	4	25	14	22	5	9	15		7.21	10.47	25.13	28.61	11.83	5.52	16.16	13.54		0.144	-1.28	0.804	-0.36	0.202	-0.92		Pat1	LACOL_0033 Uncharacterized protein
LACOL_0034	89	32	94	55	283	74	52	148		112.33	87.96	99.21	118.01	159.87	85.84	98.04	140.3		0.509	-0.28	0.978	-0.02	0.481	-0.26		Pat1	LACOL_0034 HTH-type transcriptional regulator
LACOL_0035	723	276	1044	453	1995	590	439	809		328.4	273.01	396.56	349.79	405.57	246.31	297.88	275.99		0.149	-0.32	0.439	0.22	0.003	-0.54		Pat1	LACOL_0035 NADH peroxidase
LACOL_0036	15	1	18	10	95	17	30	97		64.77	9.4	65	73.41	183.61	67.47	193.53	314.61		0.149	-1.37	0.037	-2.14	0.333	0.77			LACOL_0036 Uncharacterized protein
LACOL_0037	416	510	1208	658	1454	1543	1185	2345		140.27	374.49	340.62	377.17	219.43	478.19	596.88	593.87		0.601	-0.26	0.034	-1.04	0.048	0.79			LACOL_0037 Cadmium-exporting ATPase
LACOL_0038	127	54	343	119	659	167	109	243		114.43	105.96	258.44	182.27	265.75	138.3	146.71	164.44		0	-1.07	0.351	-0.36	0.003	-0.71			LACOL_0038 Putative DUF1275-containing membrane protein
LACOL_0039	600	267	2567	1515	5648	911	702	1544		387.96	375.97	1388.03	1665.31	1634.51	541.4	678.07	749.83		1.00091e-23	-2	0.003	-0.7	2.49255e-13	-1.29		Pat3	LACOL_0039 Putative 2-dehydropantoate 2-reductase
LACOL_0040	340	128	1230	553	2670	451	318	659		109.16	89.5	330.25	301.83	383.68	133.09	152.52	158.91		1.10102e-16	-1.73	0.07	-0.49	8.09831e-12	-1.24		Pat3	LACOL_0040 Cadmium transporting P-type ATPase
LACOL_0041	18	6	56	22	111	18	16	18		47.31	34.35	123.1	98.31	130.59	43.49	62.83	35.54		0.005	-1.46	0.98	-0.03	0.001	-1.43		Pat3	LACOL_0041 Putative copper chaperone
LACOL_0042	62	19	129	81	304	78	36	109		71.53	47.74	124.46	158.87	156.98	82.71	62.05	94.45		0	-1.21	0.562	-0.31	0.002	-0.9			LACOL_0042 Putative stress induced DNA binding protein
LACOL_0043	76	20	261	120	647	112	53	156		69.41	39.78	199.33	186.3	264.46	94.01	72.3	107		2.74525e-08	-1.91	0.182	-0.62	8.25853e-06	-1.29		Pat3	LACOL_0043 CRP/FNR family transcriptional regulator
LACOL_0044	914	537	9789	3773	14161	3060	2418	5009		850.11	1087.71	7613.95	5965.77	5895.03	2615.9	3359.64	3499.17		6.92317e-32	-2.72	1.71349e-11	-1.63	5.01131e-07	-1.09		Pat5	LACOL_0044 SDR family subgroup 6 oxidoreductase
LACOL_0045	498	271	2054	1015	3666	715	398	1014		173.43	205.53	598.19	600.91	571.41	228.86	207.05	265.23		7.34686e-18	-1.61	0.406	-0.24	4.24993e-17	-1.38		Pat3	LACOL_0045 ABC transporter, ATP-binding/permease protein
LACOL_0046	203	85	660	364	1091	285	185	460		58.55	53.39	159.2	178.49	140.84	75.56	79.71	99.65		5.30864e-10	-1.47	0.085	-0.52	4.62533e-06	-0.94			LACOL_0046 Multidrug resistance ABC transporter
LACOL_0047	5	2	26	8	20	2	9	13		8.08	7.04	35.15	21.98	14.47	2.97	21.73	15.78		0.131	-1.6	0.67	-0.68	0.29	-0.91		Pat1	LACOL_0047 ArsR family repressor
LACOL_0048	27	9	57	35	92	31	31	54		26.46	19.2	46.71	58.3	40.35	27.92	45.38	39.74		0.04	-0.97	0.357	-0.58	0.333	-0.39		Pat1	LACOL_0048 Putative cadmium resistance transporter
LACOL_0049	37	23	108	66	224	63	36	87		36.08	48.84	88.07	109.41	97.76	56.46	52.44	63.72		0	-1.21	0.383	-0.42	0.003	-0.79			LACOL_0049 Putative transcriptional regulator
LACOL_0050	117	59	307	215	681	128	87	244		92.95	102.07	203.96	290.37	242.14	93.46	103.25	145.59		1.4008e-05	-1.3	0.757	-0.16	1.02603e-05	-1.13		Pat3	LACOL_0050 Diacetyl reductase [(S)-acetoin forming] 3 ButA3
LACOL_0051	182	102	889	442	756	204	127	182		93.17	113.71	380.57	384.65	173.21	95.98	97.12	69.98		8.59662e-05	-1.57	0.621	0.31	5.40914e-08	-1.88		Pat3	LACOL_0051 Uncharacterized MFS-type transporter YwoG
LACOL_0052	47	13	83	38	148	49	18	53		76.59	46.13	113.11	105.27	107.94	73.39	43.82	64.87		0.081	-0.73	0.865	0.13	0.013	-0.86		Pat1	LACOL_0052 Transcriptional regulator MerR
LACOL_0053	35	21	115	63	222	70	42	86		37.19	48.59	102.18	113.79	105.57	68.36	66.66	68.63		4.85294e-05	-1.32	0.139	-0.63	0.008	-0.69			LACOL_0053 NADH(P)-binding domain containing-protein
LACOL_0054	77	42	120	78	291	62	55	88		99.68	118.41	129.91	171.66	168.61	73.77	106.36	85.56		0.128	-0.5	0.393	0.38	0.001	-0.88		Pat1	LACOL_0054 Rrf2 family transcriptional regulator
LACOL_0055	31	11	29	26	63	28	13	21		42.89	33.14	33.55	61.15	39.01	35.6	26.87	21.82		0.856	-0.11	0.454	0.55	0.171	-0.66		Pat1	LACOL_0055 Polyketide cyclase domain-containing protein
LACOL_0056	32	10	58	32	98	39	32	70		31.05	21.13	47.07	52.79	42.56	34.78	46.39	51.02		0.092	-0.75	0.27	-0.62	0.751	-0.13		Pat1	LACOL_0056 Uncharacterized protein
LACOL_0057	70	38	238	101	287	90	106	131		61.42	72.61	174.64	150.66	112.71	72.58	138.94	86.33		0.006	-1.1	0.371	-0.48	0.083	-0.62			LACOL_0057 ABC-type transporter
LACOL_0058	129	43	314	145	471	126	110	174		73.92	53.66	150.47	141.26	120.8	66.36	94.17	74.89		0	-1.04	0.709	-0.18	0.001	-0.86			LACOL_0058 ABC-type drug resistence protein
LACOL_0059	130	37	274	122	516	125	86	155		152.61	94.59	268.99	243.47	271.11	134.87	150.81	136.66		0	-1	0.918	-0.06	6.36255e-05	-0.95			LACOL_0059 TetR family transcriptional regulator
LACOL_0060	358	136	1118	545	2318	350	272	613		301.02	249.04	786.14	779.04	872.35	270.49	341.66	387.13		1.10299e-11	-1.52	0.608	-0.19	8.19943e-12	-1.33		Pat3	LACOL_0060 ABC-type transporter
LACOL_0061	414	146	1132	591	2082	525	338	621		228.16	175.23	521.7	553.7	513.55	265.93	278.27	257.05		1.80791e-12	-1.34	0.24	-0.31	4.89188e-10	-1.03		Pat3	LACOL_0061 ABC superfamily ATP binding cassette transporter
LACOL_0062	205	53	566	117	1100	280	193	372		187.21	105.41	432.26	181.64	449.61	235.02	263.3	255.16		0.005	-1.23	0.227	-0.68	0.194	-0.55			LACOL_0062 Putative TetR family transcriptional regulator
LACOL_0063	2007	1579	6164	3322	9374	1553	1148	2094		1112.15	1905.5	2856.42	3129.45	2324.91	790.97	950.31	871.52		0.003	-0.85	0.006	0.87	1.54092e-12	-1.71			LACOL_0063 Aspartate-semialdehyde dehydrogenase
LACOL_0064	112	32	250	117	673	110	58	177		154.95	96.41	289.23	275.17	416.72	139.87	119.87	183.92		0	-1.32	0.838	-0.13	0	-1.18		Pat3	LACOL_0064 CopY/TcrY family copper transport repressor
LACOL_0065	70	12	131	62	315	38	34	67		112.25	41.91	175.68	169.02	226.09	56.01	81.45	80.7		0.006	-1.2	0.733	0.25	8.94541e-05	-1.45		Pat3	LACOL_0065 Cupredoxin-like domain-containing protein
LACOL_0066	795	189	1965	807	3594	708	488	1010		254.44	131.73	525.91	439.07	514.82	208.26	233.31	242.78		1.39402e-05	-1.31	0.772	-0.15	1.6855e-05	-1.16		Pat3	LACOL_0066 Copper-exporting P-type ATPase A
LACOL_0067	408	200	1242	489	2078	685	426	885		376.01	401.4	957.2	766.12	857.13	580.23	586.48	612.59		4.64092e-09	-1.12	0.019	-0.54	0.001	-0.58			LACOL_0067 Uncharacterized protein
LACOL_0068	397	174	1277	449	1565	536	406	781		598.53	571.29	1610.02	1150.79	1056.03	742.73	914.39	884.37		5.67908e-05	-1.09	0.196	-0.45	0.01	-0.64			LACOL_0068 Uncharacterized protein
LACOL_0069	518	223	1358	742	2617	755	469	956		333.86	313.01	731.95	813.01	754.93	447.26	451.57	462.79		5.72446e-15	-1.2	0.035	-0.41	3.52787e-09	-0.8			LACOL_0069 Glycine betaine/proline ABC transporter ATP-binding protein
LACOL_0070	2276	1274	7446	3965	12250	5052	2898	4503		907.04	1105.69	2481.55	2686.28	2185.02	1850.51	1725.29	1347.86		2.42926e-08	-1.25	0.017	-0.63	0.003	-0.62			LACOL_0070 Glycine betaine/proline ABC transporter permease protein
LACOL_0071	2096	1378	2254	1057	4109	3036	2084	2692		895.52	1282.16	805.35	767.74	785.75	1192.23	1330.12	863.87		0.077	0.5	0.968	0.02	0.06	0.48		Pat1	LACOL_0071 Cytochrome d ubiquinol oxidase subunit 1
LACOL_0072	790	477	961	217	2472	1304	754	1360		464.6	610.91	472.62	216.95	650.67	704.85	662.41	600.72		0.543	0.29	0.764	-0.21	0.224	0.51		Pat1	LACOL_0072 Cytochrome d ubiquinol oxidase subunit 2
LACOL_0073	375	219	458	304	869	544	355	670		131.5	167.25	134.31	181.23	136.39	175.34	185.97	176.47		0.942	0.02	0.579	-0.2	0.346	0.22		Pat1	LACOL_0073 Cytochrome d ABC transporter ATP binding and permease protein
LACOL_0074	557	356	788	385	1560	706	441	798		195.33	271.87	231.09	229.52	244.85	227.55	231.02	210.18		0.966	0.01	0.69	0.13	0.579	-0.12		Pat1	LACOL_0074 Cytochrome d ABC transporter ATP binding and permease protein
LACOL_0075	1784	914	2661	1498	4901	2416	1402	2183		1103.93	1231.69	1377	1575.83	1357.36	1374.09	1296	1014.58		0.26	-0.27	0.994	0	0.208	-0.27		Pat1	LACOL_0075 Trans-isoprenyl diphosphate synthase
LACOL_0076	591	444	1840	972	2391	1207	777	1079		396.12	648.08	1031.33	1107.52	717.26	743.56	777.97	543.18		0.013	-0.84	0.496	-0.33	0.106	-0.51		Pat1	LACOL_0076 1,4-dihydroxy-2-naphthoate octaprenyltransferase, UbiA prenyltransferase family
LACOL_0077	2085	874	4927	2243	9893	3875	2177	4435		1043.47	952.57	2062.06	1908.34	2215.99	1782.45	1627.58	1667.07		1.89097e-10	-1.01	8.43918e-05	-0.68	0.033	-0.33			LACOL_0077 NADH dehydrogenase
LACOL_0078	856	314	3884	1418	6351	2004	1349	2589		637.32	509.12	2418.29	1794.79	2116.37	1371.37	1500.4	1447.78		3.81407e-18	-1.84	3.00154e-08	-1.24	0.003	-0.6		Pat4	LACOL_0078 Phosphomethylpyrimidine kinase
LACOL_0079	3633	1519	11663	3943	17060	5557	3478	8536		1539.16	1401.47	4132.1	2839.85	3234.9	2163.86	2201.18	2716.17		1.05628e-06	-1.18	0.037	-0.6	0.012	-0.58			LACOL_0079 DUF21/2CBS/CorC_HlyC domains-containing transport protein
LACOL_0080	716	331	1952	1245	4013	1631	954	2453		752.81	757.9	1716.31	2225.33	1888.46	1576.16	1498.41	1937.12		8.27204e-11	-1.33	6.86835e-07	-1.07	0.219	-0.26		Pat4	LACOL_0080 Maltose O-acetyltransferase
LACOL_0081	88	43	223	175	395	253	117	313		143.4	152.6	303.89	484.79	288.09	378.93	284.81	383.09		0	-1.23	0.001	-1.17	0.869	-0.06		Pat4	LACOL_0081 HxlR-like HTH-type transcriptional regulator YtcD
LACOL_0082	89	18	324	85	749	73	52	136		45.33	19.97	138	73.6	170.74	34.17	39.56	52.03		5.56084e-05	-1.89	0.77	-0.24	4.88484e-05	-1.65		Pat3	LACOL_0082 Inner membrane transport protein YdhP
LACOL_0083	124	38	319	120	637	152	85	189		122.69	81.88	263.96	201.85	282.1	138.23	125.64	140.46		2.61657e-05	-1.23	0.523	-0.29	0	-0.94			LACOL_0083 Putative phosphoglycerate mutase GpmB1
LACOL_0084	6	4	24	15	31	11	13	12		11.13	16.15	37.22	47.29	25.73	18.75	36.01	16.71		0.073	-1.41	0.524	-0.73	0.281	-0.68		Pat1	LACOL_0084 Quaternary ammonium compound-resistance protein QacG
LACOL_0085	22	13	70	41	139	48	26	48		9.84	12.66	26.18	31.17	27.82	19.73	17.37	16.12		0.001	-1.33	0.253	-0.62	0.026	-0.71			LACOL_0085 FtsX-like permease family protein
LACOL_0086	175	69	409	180	837	197	127	355		142.97	122.76	279.43	250	306.06	147.93	155	217.83		0	-1.03	0.444	-0.3	0.003	-0.72			LACOL_0086 Possible ATP binding protein of ABC transporter
LACOL_0087	79	43	228	126	217	88	72	95		86.68	102.75	209.2	235.02	106.56	88.75	118.01	78.29		0.037	-0.92	0.93	0.07	0.009	-0.99		Pat1	LACOL_0087 Helix-turn-helix XRE-family transcriptional regulator
LACOL_0088	2036	1175	5978	2409	12130	3805	2087	3073		1125.13	1414.07	2762.63	2263.15	3000.19	1932.64	1722.88	1275.48		7.72433e-05	-1.05	0.431	-0.3	0.002	-0.75			LACOL_0088 NADH-dependent flavin oxidoreductase
LACOL_0089	15	2	28	11	36	22	8	13		9.67	2.81	15.09	12.05	10.38	13.03	7.7	6.29		0.295	-0.81	0.804	-0.3	0.431	-0.51		Pat1	LACOL_0089 Putative transcriptional regulator
LACOL_0090	16	8	28	12	50	29	16	21		9.84	10.71	14.4	12.55	13.76	16.39	14.7	9.7		0.53	-0.39	0.718	-0.32	0.899	-0.07		Pat1	LACOL_0090 Uncharacterized protein
LACOL_0091	10	3	6	3	30	5	0	21		10.19	6.66	5.12	5.2	13.69	4.69	0	16.08		0.95	0.09	0.886	0.31	0.86	-0.22		Pat1	LACOL_0091 D-3-phosphoglycerate dehydrogenase SerA
LACOL_0092	38	9	107	47	243	32	35	44		16.55	8.54	38.97	34.8	47.37	12.81	22.77	14.39		0	-1.58	0.782	-0.21	0	-1.37		Pat3	LACOL_0092 Uncharacterized MFS-type transporter YcnB
LACOL_0093	116	34	218	102	292	102	72	102		127.28	81.24	200.03	190.26	143.4	102.86	118.01	84.06		0.052	-0.7	0.784	0.16	0.005	-0.86		Pat1	LACOL_0093 TetR family regulatory protein, MDR cluster
LACOL_0094	172	60	350	109	609	156	98	171		99.41	75.52	169.17	107.1	157.54	82.87	84.61	74.23		0.029	-0.69	0.655	0.22	0.001	-0.9		Pat1	LACOL_0094 DUF830-containing protein
LACOL_0095	253	171	683	392	1023	342	198	332		130.17	191.61	293.88	342.88	235.58	161.73	152.19	128.3		0.004	-0.83	0.68	0.19	5.1677e-05	-1.02			LACOL_0095 Na(+)/H(+) antiporter NapA
LACOL_0096	35	13	108	26	137	19	30	49		31.96	25.85	82.48	40.37	56	15.95	40.93	33.61		0.067	-1.01	0.955	0.06	0.022	-1.07			LACOL_0096 Uncharacterized protein
LACOL_0097	15	9	55	34	63	25	17	36		12.51	16.34	38.35	48.2	23.51	19.16	21.18	22.55		0.018	-1.31	0.546	-0.5	0.075	-0.8			LACOL_0097 Membrane protein, DUF2154-containing
LACOL_0098	11	1	38	10	75	14	13	21		16.22	3.21	46.86	25.07	49.5	18.97	28.64	23.26		0.01	-1.85	0.322	-0.96	0.107	-0.89			LACOL_0098 DNA-binding domain-containing protein
LACOL_0099	668	526	2364	1039	3227	1335	861	2144		438.97	752.75	1299.11	1160.7	949.11	806.32	845.21	1058.19		0.003	-0.91	0.169	-0.53	0.209	-0.38		Pat1	LACOL_0099 NADH:quinone oxidoreductase 1
LACOL_0100	55	18	140	56	309	123	63	111		36.38	25.93	77.44	62.97	91.48	74.78	62.25	55.14		0	-1.25	0.026	-0.92	0.294	-0.33			LACOL_0100 1,4-dihydroxy-2-naphthoate octaprenyltransferase, UbiA prenyltransferase family
LACOL_0101	157	75	361	171	715	165	144	223		228.16	237.37	438.73	422.47	465.07	220.4	312.62	243.41		0	-0.9	0.892	-0.07	6.36255e-05	-0.83		Pat1	LACOL_0101 Uncharacterized protein
LACOL_0102	80	32	290	157	409	112	68	133		58.48	50.94	177.29	195.11	133.82	75.25	74.26	73.03		1.13919e-07	-1.56	0.436	-0.34	6.96943e-07	-1.22		Pat3	LACOL_0102 Helix-turn-helix XRE-family transcriptional regulator
LACOL_0103	50	19	117	64	210	76	48	90		14.28	11.82	27.94	31.07	26.84	19.95	20.48	19.3		0.001	-1.05	0.239	-0.5	0.034	-0.56			LACOL_0103 Probable PTS system sugar-specific enzyme IIB component
LACOL_0104	9	8	29	8	53	11	4	19		11.65	22.55	31.4	17.61	30.71	13.09	7.74	18.47		0.308	-0.74	0.794	0.3	0.078	-1.05		Pat1	LACOL_0104 PTS system sugar-specific enzyme IIA component
LACOL_0105	123	59	330	109	588	306	146	171		53	55.37	118.92	79.85	113.4	121.19	93.98	55.34		0.023	-0.92	0.189	-0.66	0.512	-0.26		Pat1	LACOL_0105 PTS system sugar-specific enzyme IIC component
LACOL_0106	15	3	21	13	50	16	11	29		31.6	13.76	36.99	46.55	47.14	30.98	34.61	45.88		0.244	-0.77	0.579	-0.52	0.659	-0.25		Pat1	LACOL_0106 PTS system sugar-specific IIB domain containing-protein
LACOL_0107	3	4	19	2	35	5	13	5		4.04	11.73	21.39	4.58	21.09	6.19	26.15	5.06		0.333	-1.16	0.727	-0.62	0.603	-0.53		Pat1	LACOL_0107 YiaL-like protein
LACOL_0108	24	10	35	26	71	21	22	38		11.39	10.33	13.89	20.97	15.08	9.16	15.6	13.54		0.322	-0.53	0.902	-0.12	0.362	-0.41		Pat1	LACOL_0108 Regulatory protein UhpC
LACOL_0109	57	12	185	57	573	87	36	95		73.32	33.62	199	124.64	329.88	102.86	69.18	91.78		0	-1.95	0.414	-0.59	0.002	-1.36		Pat3	LACOL_0109 YhcH/YjgK/YiaL family protein
LACOL_0110	167	56	414	103	1196	251	113	191		103.66	75.7	214.89	108.69	332.26	143.2	104.78	89.04		0.009	-1.25	0.765	-0.24	0.019	-1.01		Pat3	LACOL_0110 Glyoxylate reductase
LACOL_0111	457	218	647	373	1137	380	293	380		275.18	285.87	325.8	381.83	306.43	210.31	263.56	171.86		0.419	-0.23	0.151	0.47	0.002	-0.7		Pat1	LACOL_0111 Sugar binding transcriptional regulator RegR
LACOL_0112	134	44	392	242	681	124	84	133		81.17	58.05	198.58	249.22	184.64	69.04	76.01	60.51		3.21326e-08	-1.53	0.782	0.14	9.94565e-13	-1.66		Pat3	LACOL_0112 Uncharacterized protein
LACOL_0113	142	71	338	170	635	168	152	177		55.93	60.9	111.33	113.82	111.94	60.82	89.43	52.36		0.002	-0.92	0.812	-0.12	0.002	-0.79		Pat1	LACOL_0113 Putative L-xylulose kinase
LACOL_0114	365	303	1204	792	1676	612	458	1088		252.19	455.92	695.67	930.27	518.29	388.65	472.72	564.61		0.008	-0.99	0.505	-0.36	0.065	-0.63		Pat1	LACOL_0114 L-ribulose-5-phosphate 3-epimerase 2 UlaE2
LACOL_0115	1715	1051	4760	2839	8064	2398	1430	2913		1424.21	1900.74	3305.68	4007.99	2997.26	1830.34	1774.01	1816.92		2.71738e-06	-1.02	0.913	-0.05	5.01131e-07	-0.97			LACOL_0115 Putative L-ribulose-5-phosphate 4-epimerase UlaF
LACOL_0116	21	22	80	51	176	52	54	63		8.5	19.4	27.09	35.11	31.9	19.35	32.67	19.16		0.008	-1.22	0.195	-0.76	0.264	-0.46			LACOL_0116 Transcriptional regulator
LACOL_0117	70	29	204	127	371	93	52	74		39.44	35.58	96.12	121.65	93.56	48.16	43.77	31.32		1.14353e-05	-1.41	0.966	-0.03	2.79398e-07	-1.38		Pat3	LACOL_0117 Probable L-ascorbate-6-phosphate lactonase ulaG 1
LACOL_0118	15	16	87	33	93	17	20	29		19.8	45.99	96.04	74.05	54.94	20.63	39.44	28.75		0.025	-1.25	0.878	0.16	0.002	-1.41		Pat3	LACOL_0118 Ascorbate-specific phosphotransferase enzyme IIA component UlaC
LACOL_0119	111	63	390	211	611	132	115	158		44.32	54.79	130.23	143.24	109.2	48.45	68.6	47.39		2.78103e-06	-1.34	0.906	-0.07	1.88155e-07	-1.27		Pat3	LACOL_0119 Ascorbate-specific phosphotransferase enzyme IIC component UlaA
LACOL_0120	24	6	28	22	63	26	8	33		47.57	25.9	46.41	74.13	55.89	47.37	23.69	49.13		0.392	-0.53	0.99	-0.01	0.315	-0.52		Pat1	LACOL_0120 Ascorbate-specific phosphotransferase enzyme IIB component UlaB
LACOL_0121	33	11	76	19	155	60	24	76		31.42	22.81	60.51	30.75	66.05	52.5	34.13	54.35		0.069	-0.92	0.277	-0.7	0.635	-0.22		Pat1	LACOL_0121 3-keto-L-gulonate-6-phosphate decarboxylase UlaD
LACOL_0122	46	25	87	56	145	65	46	65		32.22	38.14	50.97	66.69	45.46	41.85	48.14	34.2		0.133	-0.58	0.798	-0.16	0.209	-0.42		Pat1	LACOL_0122 L-ribulose-5-phosphate 3-epimerase 1 UlaE1
LACOL_0123	497	279	272	142	391	151	126	164		275.41	336.69	126.05	133.77	96.97	76.91	104.3	68.26		4.38318e-07	1.4	1.37511e-12	1.97	0.041	-0.56		Pat4	LACOL_0123 Glycerol dehydrogenase
LACOL_0124	23	13	13	6	10	21	8	41		29.97	36.89	14.16	13.29	5.83	25.15	15.57	40.12		0.014	1.7	0.758	0.33	0.03	1.37		Pat3	LACOL_0124 DNA protection during starvation protein, ferritin
LACOL_0125	105	28	366	70	1046	304	148	375		66.82	38.8	194.78	75.73	297.93	177.81	140.7	179.24		0.001	-1.8	0.008	-1.55	0.664	-0.24		Pat4	LACOL_0125 NADH:quinone oxidoreductase 2
LACOL_0126	1	3	10	2	6	5	5	13		4.14	27.05	34.63	14.08	11.12	19.03	30.93	40.43		NA	-0.6	NA	-1.15	0.599	0.55		Pat1	LACOL_0126 Uncharacterized protein
LACOL_0127	99	43	239	50	408	223	94	303		70.58	66.76	142.49	60.6	130.19	146.12	100.11	162.25		0.135	-0.68	0.071	-0.91	0.585	0.24		Pat1	LACOL_0127 Putative sensor histidine kinase GlnL
LACOL_0128	177	95	235	101	497	269	152	372		82.44	96.36	91.53	79.97	103.61	115.16	105.76	130.14		0.927	-0.03	0.31	-0.33	0.199	0.3		Pat1	LACOL_0128 Putative sensor histidine kinase GlnK
LACOL_0129	160	62	91	34	236	137	99	121		96.92	81.79	46.1	35.01	63.99	76.28	89.59	55.05		0.016	0.9	0.466	0.38	0.14	0.52		Pat1	LACOL_0129 Ornithine carbamoyltransferase
LACOL_0130	125	126	131	63	172	153	74	198		79.8	175.17	69.94	68.37	49.15	89.77	70.57	94.94		0.01	1.04	0.215	0.63	0.296	0.42			LACOL_0130 Carbamate kinase
LACOL_0131	131	74	220	85	479	180	94	210		51.29	63.1	72.04	56.58	83.94	64.78	54.98	61.76		0.315	-0.31	0.966	-0.03	0.294	-0.28		Pat1	LACOL_0131 Putative citrulline/ornithine antiporter
LACOL_0132	74	41	193	118	439	146	69	201		50.27	60.65	109.64	136.27	133.47	91.15	70.02	102.55		6.57842e-05	-1.17	0.087	-0.62	0.03	-0.55			LACOL_0132 UPF0750 membrane protein YpjC
LACOL_0133	101	62	160	91	264	104	65	159		35.67	47.68	47.25	54.63	41.73	33.76	34.29	42.17		0.603	-0.18	0.619	0.23	0.146	-0.4		Pat1	LACOL_0133 Cell surface protein, LPxTG-motif-containing
LACOL_0134	445	207	1191	480	2561	638	405	832		180.19	182.54	403.31	330.43	464.15	237.45	244.99	253.04		1.14296e-07	-1.11	0.198	-0.36	6.08191e-05	-0.75			LACOL_0134 ABC transporter ATP-binding protein
LACOL_0135	553	230	1070	543	2012	762	387	860		355.29	321.8	574.88	593.07	578.55	449.97	371.43	414.99		5.77328e-05	-0.74	0.443	-0.2	0.001	-0.54		Pat1	LACOL_0135 Putative ADP-ribosyl-[dinitrogen reductase] hydrolase
LACOL_0136	77	21	200	135	433	102	114	182		76.19	45.25	165.49	227.08	191.76	92.76	168.51	135.26		1.49096e-05	-1.59	0.023	-0.99	0.064	-0.61			LACOL_0136 TetR family transcriptional regulator
LACOL_0137	8586	5076	7741	4000	12906	3627	2292	3489		1215.36	1564.74	916.33	962.55	817.65	471.88	484.66	370.94		0.004	0.66	5.8848e-16	1.73	4.77889e-08	-1.07		Pat2	LACOL_0137 Putative CoA-substrate-specific enzyme activase
LACOL_0138	62	19	125	79	281	101	72	139		58.75	39.21	99.05	127.26	119.18	87.97	101.92	98.93		0	-1.13	0.022	-0.84	0.29	-0.3			LACOL_0138 Putative copper homeostasis protein CutC
LACOL_0139	116	46	258	188	483	140	87	197		48.03	41.48	89.34	132.34	89.52	53.28	53.82	61.27		8.69176e-05	-1.15	0.606	-0.24	0	-0.91			LACOL_0139 4-aminobutanoate transport protein
LACOL_0140	172	120	436	282	675	204	132	296		77.25	117.38	163.77	215.33	135.7	84.22	88.57	99.86		0.011	-0.8	0.77	0.15	0	-0.95		Pat1	LACOL_0140 4-aminobutyrate aminotransferase 1
LACOL_0141	169	60	635	149	1053	335	209	287		65.04	50.28	204.35	97.48	181.37	118.49	120.15	82.95		0	-1.45	0.088	-0.8	0.072	-0.64			LACOL_0141 Na(+)/H(+) antiporter NhaP3
LACOL_0142	205	278	542	228	560	840	556	579		158.49	468.05	350.41	299.65	193.77	596.88	642.12	336.2		0.776	0.17	0.303	-0.68	0.071	0.85		Pat1	LACOL_0142 Diacetyl reductase [(S)-acetoin forming] 1 ButA1
LACOL_0143	108	47	299	232	469	191	97	264		54.87	52	127.03	200.37	106.64	89.19	73.62	100.74		7.36312e-05	-1.38	0.155	-0.64	0.017	-0.74			LACOL_0143 Multidrug resistance protein
LACOL_0144	630	313	1253	548	2140	514	428	749		185.97	201.22	309.32	275.01	282.74	139.46	188.74	166.07		0.01	-0.55	0.261	0.31	2.21445e-06	-0.86		Pat1	LACOL_0144 Autolysin
LACOL_0145	117	47	285	147	378	95	116	131		143.19	125.26	291.68	305.83	207.05	106.86	212.07	120.41		0.015	-0.95	0.978	-0.02	0.006	-0.93		Pat1	LACOL_0145 Putative phosphinothricin N-acetyltransferase
LACOL_0146	2	0	1	4	9	5	3	4		6.33	0	2.65	21.52	12.75	14.55	14.19	9.51		NA	-1.45	NA	-1.55	0.944	0.1		Pat1	LACOL_0146 Uncharacterized protein
LACOL_0147	111	66	289	114	457	114	82	177		104.69	135.56	227.94	182.78	192.91	98.82	115.53	125.38		0.008	-0.74	0.77	0.14	0	-0.88		Pat1	LACOL_0147 Putative membrane protein
LACOL_0148	403	183	802	467	1404	380	280	522		139.38	137.84	231.96	274.58	217.34	120.8	144.67	135.6		0	-0.76	0.693	0.13	5.46371e-07	-0.89		Pat1	LACOL_0148 Sensor protein LytS
LACOL_0149	140	52	115	59	274	58	54	82		119.21	96.43	81.89	85.41	104.42	45.39	68.69	52.44		0.394	0.29	0.001	1.07	0.006	-0.78			LACOL_0149 Sensory transduction protein lytTR
LACOL_0150	114	72	26	11	64	89	40	77		151.47	208.34	28.89	24.85	38.06	108.69	79.4	76.84		1.80791e-12	2.51	0.005	1.08	3.37632e-05	1.43		Pat5	LACOL_0150 Antiholin-like protein LrgA
LACOL_0151	549	561	266	95	337	386	314	531		455.91	1014.57	184.73	134.12	125.26	294.62	389.54	331.2		1.551e-10	2.33	0.004	1.19	0.001	1.14		Pat5	LACOL_0151 Antiholin-like protein LrgB
LACOL_0152	540	253	817	496	1789	248	199	498		249.78	254.86	316.03	390.03	370.37	105.44	137.51	173.01		0.082	-0.47	0.001	0.94	1.55659e-10	-1.41			LACOL_0152 Ammonium transporter
LACOL_0153	494	216	1150	331	2055	539	362	932		198.05	188.58	385.55	225.59	368.74	198.61	216.8	280.64		0.023	-0.73	0.714	-0.19	0.062	-0.54		Pat1	LACOL_0153 Amino acid ABC superfamily ATP binding cassette transporter
LACOL_0154	157	61	495	189	935	233	146	382		151.62	128.29	399.78	310.3	404.15	206.82	210.63	277.09		2.88042e-07	-1.37	0.051	-0.64	0.002	-0.73			LACOL_0154 YjeF-like protein
LACOL_0155	29	8	44	8	103	44	15	48		44.05	26.46	55.89	20.66	70.03	61.43	34.04	54.76		0.511	-0.45	0.672	-0.4	0.94	-0.05		Pat1	LACOL_0155 Uncharacterized protein
LACOL_0156	23	17	59	12	95	47	25	47		43.45	69.94	93.22	38.54	80.33	81.61	70.56	66.69		0.485	-0.39	0.659	-0.34	0.925	-0.05		Pat1	LACOL_0156 Uncharacterized protein
LACOL_0157	53	30	137	34	178	87	33	71		99.2	122.28	214.44	108.19	149.12	149.67	92.27	99.81		0.281	-0.51	0.99	0.01	0.205	-0.52		Pat1	LACOL_0157 Uncharacterized protein
LACOL_0158	830	213	1649	287	4222	1242	386	831		768.43	429.45	1276.71	451.71	1749.49	1056.87	533.86	577.85		0.123	-0.92	0.845	-0.19	0.19	-0.72		Pat1	LACOL_0158 Glutathione-regulated potassium-efflux system ancillary protein
LACOL_0159	2	6	11	3	21	6	2	4		6.87	44.88	31.6	17.52	32.29	18.94	10.26	10.32		NA	-0.3	NA	0.82	0.252	-1.12		Pat1	LACOL_0159 Uncharacterized protein
LACOL_0160	153	97	347	192	449	129	73	155		113.49	156.7	215.26	242.12	149.07	87.95	80.89	86.36		0.091	-0.56	0.054	0.72	2.48878e-06	-1.28			LACOL_0160 Polysaccharide deacetylase domain protein
LACOL_0161	252	138	512	255	734	407	336	592		116.56	139.01	198.05	200.52	151.96	173.03	232.17	205.67		0.071	-0.49	0.05	-0.6	0.699	0.11		Pat1	LACOL_0161 Guanine/hypoxanthine permease 2 PbuG2
LACOL_0162	60	24	82	43	178	147	69	249		27.63	24.07	31.57	33.66	36.68	62.21	47.46	86.11		0.407	-0.35	0.001	-1.26	0.003	0.91			LACOL_0162 Guanine/hypoxanthine permease 1 PbuG1
LACOL_0163	29	18	92	30	125	64	33	107		41.55	56.16	110.22	73.06	80.15	84.27	70.62	115.13		0.055	-0.86	0.103	-0.86	0.995	0		Pat1	LACOL_0163 Transcriptional regulator, Rrf2 family
LACOL_0164	72	48	148	100	326	124	79	283		50.97	74	87.62	120.35	103.29	80.68	83.54	150.47		0.079	-0.71	0.151	-0.7	0.981	-0.01		Pat1	LACOL_0164 Putative nucleoside-diphosphate-sugar epimerase
LACOL_0165	804	411	1493	790	3137	1130	772	1701		256.1	285.1	397.69	427.78	447.22	330.82	367.34	406.94		0.001	-0.62	0.087	-0.37	0.152	-0.25		Pat1	LACOL_0165 Putative endopeptidase O
LACOL_0166	18	4	17	7	29	15	14	27		26.54	12.84	20.96	17.55	19.14	20.33	30.84	29.9		0.826	0.16	0.798	-0.26	0.465	0.43		Pat1	LACOL_0166 HTH-type transcriptional regulator AdhR
LACOL_0167	76	13	96	16	169	113	42	102		53.99	20.11	57.03	19.32	53.74	73.78	44.57	54.42		0.797	-0.18	0.544	-0.52	0.559	0.34		Pat1	LACOL_0167 Aldo-keto reductase
LACOL_0168	51	7	77	31	170	65	32	149		73.06	21.84	92.25	75.5	109	85.59	68.48	160.32		0.153	-0.85	0.157	-0.99	0.809	0.14		Pat1	LACOL_0168 Peptide methionine sulfoxide reductase MsrB
LACOL_0169	255	118	213	105	310	346	224	432		116.61	117.52	81.46	81.63	63.45	145.43	153.03	148.38		0.004	0.68	0.406	-0.27	2.13937e-06	0.95		Pat1	LACOL_0169 Xanthine permease pbuX
LACOL_0170	576	272	541	281	557	364	253	459		406.33	417.87	319.15	336.99	175.87	236.01	266.62	243.2		0.073	0.61	0.031	0.81	0.563	-0.2		Pat1	LACOL_0170 Pyridoxine kinase PdxK
LACOL_0171	230	84	271	109	189	116	109	210		283.2	225.24	279.04	228.16	104.16	131.28	200.49	194.21		0.485	0.36	0.297	0.62	0.581	-0.26		Pat1	LACOL_0171 Pyridoxine ECF transporter substrate-specific component PdxU
LACOL_0172	128	75	349	153	490	207	170	288		47.71	60.88	108.78	96.95	81.74	70.91	94.66	80.62		0.005	-0.8	0.134	-0.53	0.311	-0.27		Pat1	LACOL_0172 Putative xylan 1,4-beta-xylosidase
LACOL_0173	27	16	65	31	128	64	26	75		11.16	14.4	22.46	21.78	23.67	24.31	16.05	23.28		0.044	-0.84	0.159	-0.72	0.754	-0.12		Pat1	LACOL_0173 Putative xyloside transporter XynT
LACOL_0174	13	11	28	5	55	31	27	55		8.71	16.06	15.69	5.7	16.5	19.1	27.03	27.69		0.811	-0.17	0.173	-0.99	0.103	0.82		Pat1	LACOL_0174 AraC-type DNA-binding protein
LACOL_0175	162	65	175	104	366	80	59	190		82.93	72.46	74.92	90.51	83.86	37.64	45.12	73.05		0.906	-0.05	0.128	0.66	0.025	-0.71		Pat1	LACOL_0175 Uncharacterized MFS-type transporter YtbD
LACOL_0176	360	264	806	434	1575	473	349	850		157.48	251.5	294.86	322.76	308.37	190.18	228.07	279.28		0.05	-0.57	0.798	-0.12	0.088	-0.45		Pat1	LACOL_0176 Fumarate reductase flavoprotein subunit 1 FrdA1
LACOL_0177	198	78	405	148	584	258	182	289		189.4	162.49	323.98	240.68	250.04	226.84	260.08	207.64		0.036	-0.59	0.432	-0.3	0.276	-0.29		Pat1	LACOL_0177 Cell surface protein, CscB family
LACOL_0178	255	147	648	387	864	388	215	414		147.81	185.56	314.11	381.35	224.15	206.71	186.17	180.24		0.005	-0.85	0.798	-0.13	0.007	-0.72		Pat1	LACOL_0178 Cell surface protein, CscA family
LACOL_0179	222	141	474	283	653	236	149	275		298.92	413.45	533.72	647.79	393.53	292.06	299.7	278.11		0.09	-0.53	0.385	0.36	0.001	-0.89		Pat1	LACOL_0179 Cell surface protein, CscD family
LACOL_0180	272	147	715	327	1223	390	306	617		88.17	103.77	193.83	180.2	177.44	116.2	148.18	150.22		2.95852e-05	-0.92	0.093	-0.46	0.021	-0.46		Pat1	LACOL_0180 Putative cell surface protein
LACOL_0181	286	137	611	370	1367	332	191	447		90.38	94.29	161.48	198.78	193.36	96.44	90.17	106.1		1.28657e-06	-0.96	0.981	-0.01	2.15094e-08	-0.95		Pat1	LACOL_0181 Putative cell surface protein
LACOL_0182	231	163	734	345	1317	467	289	821		73.35	112.71	194.9	186.23	187.16	136.29	137.08	195.8		0	-1.01	0.037	-0.69	0.252	-0.32			LACOL_0182 Cell surface protein, CscC family
LACOL_0183	415	219	454	253	723	330	207	497		134.74	154.85	123.27	139.65	105.07	98.48	100.4	121.2		0.29	0.28	0.071	0.51	0.321	-0.23		Pat1	LACOL_0183 Putative cell surface protein
LACOL_0184	129	52	154	96	370	147	52	139		41.68	36.59	41.61	52.73	53.51	43.66	25.1	33.73		0.43	-0.28	0.583	0.27	0.06	-0.55		Pat1	LACOL_0184 Putative cell surface protein
LACOL_0185	8	7	28	6	64	12	9	25		14.44	27.51	42.26	18.41	51.69	19.9	24.26	33.89		0.195	-0.97	0.772	-0.34	0.315	-0.63		Pat1	LACOL_0185 Uncharacterized protein
LACOL_0186	18	4	18	12	50	10	7	16		18.08	8.75	15.12	20.49	22.47	9.23	10.5	12.07		0.573	-0.4	0.602	0.51	0.112	-0.91		Pat1	LACOL_0186 Cadmium resistance transporter family protein
LACOL_0187	20	5	49	29	88	25	14	42		25.89	14.1	53.05	63.82	50.99	29.75	27.07	40.84		0.009	-1.33	0.455	-0.55	0.056	-0.78			LACOL_0187 Transcription elongation factor greA 1
LACOL_0188	689	442	1274	616	2558	1126	664	1241		102.27	142.88	158.14	155.44	169.94	153.62	147.23	138.35		0.092	-0.37	0.552	-0.19	0.384	-0.18		Pat1	LACOL_0188 CRISPR-associated protein Csn1
LACOL_0189	455	110	529	249	1021	495	279	526		303.95	160.03	295.52	282.78	305.27	303.93	278.42	263.92		0.392	-0.29	0.703	-0.18	0.745	-0.11		Pat1	LACOL_0189 CRISPR-associated endonuclease Cas1
LACOL_0190	114	27	106	52	178	73	32	105		225.97	116.55	175.71	175.23	157.92	133	94.75	156.32		0.83	0.1	0.309	0.52	0.264	-0.43		Pat1	LACOL_0190 CRISPR-associated protein Cas2
LACOL_0191	241	131	342	172	633	262	165	394		217.14	257.04	257.68	263.45	255.26	216.97	222.08	266.63		0.692	-0.1	0.858	0.07	0.419	-0.18		Pat1	LACOL_0191 CRISPR-associated Csn2 family protein
LACOL_0193	8	0	19	12	27	16	2	16		26.14	0	51.92	66.67	39.49	48.06	9.76	39.27		0.097	-1.64	0.469	-0.99	0.417	-0.65		Pat1	LACOL_0193 Uncharacterized protein
LACOL_0194	3	3	8	8	14	5	2	6		10.31	22.44	22.98	46.72	21.52	15.79	10.26	15.48		NA	-0.89	NA	0.14	0.249	-1.04		Pat1	LACOL_0194 Uncharacterized protein
LACOL_0195	19	13	60	39	118	27	20	27		28.43	42.37	75.09	99.21	79.03	37.14	44.71	30.35		0.005	-1.26	0.97	-0.04	0.001	-1.23		Pat3	LACOL_0195 Putative transcriptional regulator
LACOL_0196	1325	889	2311	899	4163	1693	1246	2490		1330.64	1944.27	1940.83	1534.82	1871.18	1562.69	1869.27	1878.15		0.744	-0.1	0.933	-0.04	0.841	-0.06		Pat1	LACOL_0196 Uncharacterized protein
LACOL_0197	889	443	14658	6796	20304	956	607	1257		255.32	277.08	3520.53	3318.14	2609.97	252.36	260.43	271.15		NA	-3.54	NA	0.1	NA	-3.64		Pat1	LACOL_0197 ATP-dependent protease ATP-binding subunit ClpL
LACOL_0198	246	151	504	356	714	174	199	259		193.15	258.19	330.92	475.17	250.91	125.57	233.41	152.73		0.135	-0.61	0.357	0.48	0.001	-1.09			LACOL_0198 Uncharacterized protein
LACOL_0199	12	8	40	16	93	26	18	49		14.09	20.45	39.27	31.93	48.86	28.05	31.57	43.2		0.021	-1.28	0.151	-0.99	0.535	-0.29			LACOL_0199 Uncharacterized protein
LACOL_0200	32	6	55	30	121	81	39	46		80.95	33.05	116.35	129.01	136.99	188.32	147.37	87.4		0.059	-1.03	0.07	-1.12	0.856	0.1		Pat1	LACOL_0200 Uncharacterized protein
LACOL_0201	202	116	641	271	958	355	241	637		247.21	309.16	656.02	563.81	524.74	399.31	440.6	585.52		0	-1.04	0.026	-0.71	0.205	-0.34			LACOL_0201 Low temperature requirement C protein
LACOL_0202	79	59	226	110	336	130	96	161		35.02	56.95	83.77	82.88	66.65	52.96	63.56	53.6		0.017	-0.76	0.582	-0.26	0.074	-0.5		Pat1	LACOL_0202 Putative purine-cytosine permease
LACOL_0203	299	140	406	188	849	456	301	569		146.37	149.25	166.2	156.45	186.01	205.17	220.12	209.21		0.43	-0.17	0.054	-0.44	0.143	0.27		Pat1	LACOL_0203 Cytosine deaminase
LACOL_0204	33	7	51	19	125	28	38	48		61.2	28.27	79.09	59.9	103.75	47.73	105.27	66.86		0.184	-0.77	0.51	-0.52	0.645	-0.25		Pat1	LACOL_0204 UPF0145 protein
LACOL_0205	190	93	398	222	664	233	152	313		168.18	179.27	294.61	334.06	263.06	189.56	200.99	208.09		0.001	-0.74	0.737	-0.13	0.002	-0.61		Pat1	LACOL_0205 GTP-pyrophosphokinase
LACOL_0206	503	228	1196	530	2244	549	423	1086		348.73	344.25	693.43	624.67	696.33	349.84	438.1	565.51		0	-0.92	0.395	-0.3	0.007	-0.62		Pat1	LACOL_0206 DegV family protein
LACOL_0207	78	50	150	73	331	70	75	124		145.99	203.81	234.79	232.28	277.29	120.42	209.71	174.32		0.156	-0.51	0.842	0.12	0.038	-0.63		Pat1	LACOL_0207 Uncharacterized protein
LACOL_0208	135	64	211	107	545	89	54	185		168.28	173.74	219.95	226.74	304.06	101.97	100.55	173.2		0.15	-0.52	0.258	0.51	0.001	-1.03			LACOL_0208 Putative arylalkylamine n-acetyltransferase
LACOL_0209	315	122	618	185	1110	396	193	312		237.16	200.03	389.1	236.78	374.04	274.03	217.07	176.43		0.096	-0.58	0.93	0.06	0.037	-0.63		Pat1	LACOL_0209 Amino acid ABC transporter substrate-binding component
LACOL_0210	415	179	902	390	1524	413	285	385		362.56	340.56	659	579.23	595.92	331.63	371.95	252.63		0.002	-0.76	0.539	0.23	2.34569e-06	-0.99		Pat1	LACOL_0210 Putative amino acid permease
LACOL_0211	307	115	589	238	1152	308	177	374		252.86	206.28	405.7	333.25	424.68	233.17	217.78	231.37		0.002	-0.72	0.794	0.1	2.98795e-05	-0.82		Pat1	LACOL_0211 Putative glutamine transport ATP-binding protein GlnQ
LACOL_0212	3	0	17	9	63	18	16	16		7.99	0	37.86	40.75	75.1	44.06	63.66	32.01		0.004	-3.29	0.018	-3.02	0.705	-0.26		Pat4	LACOL_0212 Uncharacterized protein
LACOL_0213	781	276	1950	1017	3656	1150	733	1899		927.63	713.91	1936.88	2053.51	1943.54	1255.43	1300.58	1694.08		3.54681e-08	-1.23	0.006	-0.7	0.013	-0.52			LACOL_0213 Phosphatidylethanolamine-binding protein
LACOL_0214	71	29	125	55	206	66	43	100		77.48	68.92	114.07	102.03	100.62	66.2	70.1	81.96		0.143	-0.48	0.871	0.1	0.034	-0.57		Pat1	LACOL_0214 Putative transcriptional regulator
LACOL_0215	817	395	1678	703	3250	1094	690	1769		624.44	657.46	1072.51	913.42	1111.76	768.52	787.81	1015.5		0.003	-0.66	0.223	-0.34	0.137	-0.31		Pat1	LACOL_0215 Protein-tyrosine phosphatase
LACOL_0216	546	192	877	357	1611	547	368	561		342.06	261.95	459.47	380.22	451.72	314.97	344.41	263.98		0.064	-0.47	0.895	0.06	0.016	-0.53		Pat1	LACOL_0216 Uncharacterized protein
LACOL_0217	616	337	1192	645	2398	700	404	1218		366.55	436.7	593.15	652.47	638.65	382.84	359.12	544.35		0.016	-0.61	0.963	-0.02	0.009	-0.59		Pat1	LACOL_0217 Putative secreted protein
LACOL_0218	421	266	667	410	940	499	302	478		217.73	299.58	288.47	360.46	217.58	237.19	233.32	185.67		0.724	-0.13	0.473	0.31	0.134	-0.44		Pat1	LACOL_0218 Galactokinase
LACOL_0219	1165	707	1955	717	4145	1228	777	1301		487.42	644.17	684.01	509.97	776.18	472.22	485.63	408.82		0.53	-0.19	0.258	0.39	0.017	-0.57		Pat1	LACOL_0219 Galactose-1-phosphate uridylyltransferase GalT
LACOL_0220	127	50	159	62	467	73	49	171		76.93	65.96	80.55	63.85	126.62	40.64	44.34	77.8		0.52	-0.31	0.434	0.47	0.047	-0.78		Pat1	LACOL_0220 Galactose operon repressor
LACOL_0221	20	8	19	14	81	28	11	44		18.52	16.13	14.71	22.03	33.56	23.83	15.21	30.6		0.544	-0.41	0.707	-0.36	0.938	-0.05		Pat1	LACOL_0221 Putative sugar specific permease
LACOL_0222	2096	769	367	207	832	653	427	1266		1086.76	868.32	159.13	182.46	193.08	311.19	330.73	493.02		2.28685e-22	2.49	9.52376e-08	1.45	2.16495e-05	1.04		Pat5	LACOL_0222 1,3-propanediol dehydrogenase
LACOL_0223	201	167	1051	786	1698	201	202	352		95.38	172.58	417.08	634.08	360.64	87.67	143.2	125.46		1.36506e-06	-1.79	0.697	0.24	2.9895e-10	-2.03		Pat3	LACOL_0223 Proton/glutamate symport protein
LACOL_0224	1584	703	7300	4294	17779	2000	1434	1799		530.54	512.78	2044.7	2444.99	2665.24	615.7	717.5	452.57		9.26556e-20	-2.16	0.796	-0.11	2.64862e-22	-2.04		Pat3	LACOL_0224 Oligoendopeptidase F
LACOL_0225	222	109	342	145	487	156	108	119		149.79	160.17	192.98	166.32	147.07	96.75	108.86	60.31		0.81	-0.09	0.015	0.89	0.001	-0.99		Pat1	LACOL_0225 Cation ABC transporter periplasmic cation-binding protein
LACOL_0226	96	37	82	49	273	75	35	112		118.93	99.82	84.95	103.2	151.37	85.4	64.77	104.21		0.972	-0.02	0.413	0.44	0.221	-0.46		Pat1	LACOL_0226 MarR family transcriptional regulator
LACOL_0227	151	54	137	68	410	80	67	124		142.42	110.91	108.06	109.03	173.07	69.35	94.4	87.84		0.992	0	0.095	0.69	0.025	-0.7		Pat1	LACOL_0227 Uncharacterized sugar epimerase YhfK
LACOL_0228	15	13	18	9	33	17	20	21		19.67	37.13	19.74	20.06	19.37	20.49	39.18	20.68		0.465	0.48	0.906	0.13	0.549	0.35		Pat1	LACOL_0228 Universal stress protein
LACOL_0229	164	70	506	273	678	255	123	302		188.14	174.88	485.43	532.41	348.12	268.87	210.79	260.21		7.42153e-06	-1.28	0.367	-0.37	0	-0.92			LACOL_0229 N-Acyltransferase superfamily protein
LACOL_0230	9521	4499	9071	4564	16584	4852	3395	8461		4025.21	4142.19	3207.04	3280.22	3138.04	1885.38	2144.14	2686.66		0.076	0.38	5.60969e-06	0.94	0.002	-0.56		Pat1	LACOL_0230 Phosphogluconate dehydrogenase [decarboxylating]
LACOL_0231	86	30	103	77	188	121	49	119		82.66	62.79	82.79	125.82	80.87	106.89	70.36	85.91		0.435	-0.32	0.77	-0.18	0.71	-0.14		Pat1	LACOL_0231 MarR family transcriptional regulator
LACOL_0232	306	120	380	132	749	344	204	347		104.58	89.31	108.6	76.69	114.57	108.05	104.15	89.07		0.964	-0.02	0.945	0.04	0.864	-0.05		Pat1	LACOL_0232 ATP-binding cassette transporter A
LACOL_0233	2848	1483	3022	1626	4093	3085	2389	4183		1167.32	1323.73	1035.83	1132.98	750.85	1162.19	1462.76	1287.72		0.149	0.39	0.981	0.01	0.121	0.38		Pat1	LACOL_0233 Glucose-6-phosphate dehydrogenase
LACOL_0234	1006	485	1470	477	2262	3809	2649	4477		514.98	540.68	629.29	415.11	518.26	1792.15	2025.73	1721.33		0.88	0.05	8.67843e-14	-1.73	1.33536e-18	1.78		Pat2	LACOL_0234 Major facilitator superfamily transporter
LACOL_0235	3144	1645	3954	1764	6101	8727	5767	11502		1250.49	1424.86	1315.16	1192.75	1086.08	3190.32	3426.55	3436.03		0.354	0.19	5.95673e-13	-1.25	1.2696e-21	1.44		Pat2	LACOL_0235 Putative glycerol kinase
LACOL_0236	29	24	73	39	172	49	30	83		40.68	73.31	85.63	93	107.98	63.17	62.86	87.44		0.056	-0.8	0.587	-0.33	0.204	-0.46		Pat1	LACOL_0236 PhnB family protein
LACOL_0237	36	15	47	16	91	46	19	53		18.83	17.08	20.56	14.23	21.3	22.11	14.84	20.82		0.926	-0.05	0.97	-0.03	0.968	-0.02		Pat1	LACOL_0237 Major facilitator superfamily multidrug transporter
LACOL_0238	33	17	43	47	69	70	16	41		31.27	35.08	34.07	75.71	29.26	60.97	22.65	29.18		0.558	-0.41	0.913	-0.13	0.657	-0.28		Pat1	LACOL_0238 Predicted DNA alkylation repair enzyme
LACOL_0239	74	35	40	34	59	29	28	50		53.13	54.73	24.02	41.5	18.96	19.14	30.03	26.96		0.02	1.04	0.019	1.18	0.79	-0.13		Pat4	LACOL_0239 Possible RpiR family transcriptional regulator
LACOL_0240	502	158	397	116	735	352	192	426		334.24	229.1	221.05	131.3	219.03	215.41	190.97	213.04		0.074	0.59	0.187	0.53	0.864	0.06		Pat1	LACOL_0240 Putative 6-phosphogluconate dehydrogenase
LACOL_0241	76	40	94	48	208	104	66	112		52.87	60.6	54.69	56.77	64.77	66.5	68.59	58.52		0.906	-0.04	0.814	-0.12	0.808	0.07		Pat1	LACOL_0241 Bacitracin transporter BcrA
LACOL_0242	297	119	377	221	957	300	211	380		344.64	300.72	365.84	435.96	497.03	319.96	365.76	331.19		0.115	-0.38	0.968	0.02	0.056	-0.4		Pat1	LACOL_0242 Uncharacterized protein
LACOL_0243	1114	531	1604	964	3336	1098	649	1276		817.33	848.43	984.15	1202.38	1095.48	740.44	711.32	703.15		0.04	-0.36	0.174	0.29	8.66229e-06	-0.65		Pat1	LACOL_0243 Putative glutamate 5-kinase
LACOL_0244	1111	450	1504	650	3468	1431	666	1365		541.23	477.41	612.72	538.31	756.16	640.74	484.68	499.45		0.3	-0.29	0.981	-0.01	0.273	-0.27		Pat1	LACOL_0244 Putative gamma-glutamyl phosphate reductase
LACOL_0245	12	20	39	31	59	46	16	42		6.11	22.18	16.61	26.84	13.45	21.53	12.17	16.07		0.512	-0.46	0.787	-0.28	0.779	-0.18		Pat1	LACOL_0245 AraC family transcriptional regulator
LACOL_0246	272	134	430	172	987	277	211	366		82.1	88.08	108.54	88.26	133.33	76.84	95.14	82.97		0.207	-0.35	0.868	0.08	0.071	-0.43		Pat1	LACOL_0246 Putative xylosidase
LACOL_0247	273	118	470	244	726	214	181	235		133.32	125.49	191.94	202.56	158.68	96.05	132.04	86.19		0.105	-0.47	0.277	0.4	0	-0.87		Pat1	LACOL_0247 Major facilitator superfamily permease
LACOL_0248	482	221	1135	603	2007	516	321	584		250.56	250.19	493.4	532.88	466.95	246.54	249.27	228.01		3.02238e-08	-0.95	0.639	0.13	1.91107e-13	-1.09			LACOL_0248 Putative ATP/GTP binding protein
LACOL_0249	3374	2306	21781	10545	37498	28227	18493	52022		1435.47	2136.56	7749.41	7626.85	7140.35	11037.8	11753.4	16623.4		2.2207e-15	-2.04	2.03004e-28	-2.8	0.002	0.76		Pat4	LACOL_0249 Succinate-semialdehyde dehydrogenase [NADP] 1
LACOL_0250	663	256	1815	752	4220	621	340	793		136.94	115.15	313.5	264.05	390.12	117.89	104.91	123.02		1.75632e-08	-1.32	0.576	0.21	5.45218e-14	-1.53		Pat3	LACOL_0250 Probable phosphoglycerol transferase
LACOL_0251	183	73	251	155	587	229	100	234		79.88	69.39	91.62	115.02	114.68	91.88	65.21	76.72		0.091	-0.47	0.975	0.02	0.042	-0.49		Pat1	LACOL_0251 ErfK/YbiS/YcfS/YnhG superfamily protein
LACOL_0252	151	73	200	160	291	206	140	270		174.22	183.42	192.97	313.82	150.27	218.45	241.29	233.97		0.558	-0.24	0.579	-0.29	0.881	0.06		Pat1	LACOL_0252 Putative methylated-DNA--[protein]-cysteine S-methyltransferase
LACOL_0253	2354	1420	531	169	795	678	518	900		1877.5	2466.43	354.17	229.15	283.79	497.02	617.18	539.14		1.96765e-32	2.93	3.66235e-16	2.06	0	0.88		Pat4	LACOL_0253 3-alpha-(or 20-beta)-hydroxysteroid dehydrogenase FabG3
LACOL_0254	13	18	21	3	47	29	23	50		14.91	44.97	20.15	5.85	24.13	30.58	39.42	43.08		0.352	0.68	0.742	-0.35	0.086	1.03		Pat1	LACOL_0254 Uncharacterized protein
LACOL_0255	10657	8450	596	346	858	303	239	268		2475.16	4273.99	115.76	136.61	89.19	64.68	82.92	46.75		8.638e-52	4.92	1.89023e-70	5.78	0.01	-0.86		Pat4	LACOL_0255 Aldehyde-alcohol dehydrogenase
LACOL_0256	412	220	470	149	984	461	273	504		154.71	179.91	147.59	95.12	165.38	159.11	153.14	142.15		0.317	0.32	0.621	0.22	0.751	0.1		Pat1	LACOL_0256 Putative L-ribulokinase
LACOL_0257	385	226	1098	554	2384	588	428	696		319.72	408.72	762.53	782.12	886.1	448.81	530.96	434.12		3.02238e-08	-1.13	0.283	-0.3	4.80695e-06	-0.83			LACOL_0257 Putative L-ribulose-5-phosphate 4-epimerase
LACOL_0258	49	14	123	55	299	99	35	142		30.6	19.04	64.24	58.4	83.58	56.83	32.65	66.61		0.001	-1.4	0.062	-0.96	0.269	-0.44			LACOL_0258 Probable voltage-gated potassium channel subunit beta
LACOL_0259	84	67	267	185	435	116	85	189		57.06	99.11	151.67	213.64	132.25	72.42	86.25	96.43		0.003	-1.08	0.907	-0.08	0.001	-0.99			LACOL_0259 AraC-like transcriptional regulator YisR
LACOL_0260	462	132	861	366	1640	313	203	575		136.18	84.73	212.24	183.4	216.36	84.8	89.39	127.3		0.007	-0.84	0.638	0.23	7.60993e-05	-1.06			LACOL_0260 Glycosyl hydrolases family 31 alpha-xylosidase
LACOL_0261	4	2	10	0	8	4	3	4		12.86	14.01	26.89	0	11.51	11.82	14.41	9.66		NA	-0.03	NA	0.26	0.82	-0.3		Pat1	LACOL_0261 Uncharacterized protein
LACOL_0262	236	82	423	205	920	246	141	337		101.48	76.79	152.1	149.85	177.06	97.22	90.57	108.84		0.001	-0.79	0.906	-0.06	0	-0.73		Pat1	LACOL_0262 Putative xylose-proton symporter
LACOL_0263	106	30	182	90	442	140	86	188		32.68	20.14	46.92	47.17	60.99	39.67	39.61	43.53		0.004	-0.9	0.196	-0.51	0.168	-0.39		Pat1	LACOL_0263 Protein of hypothetical function DUF1680
LACOL_0264	503	478	525	221	850	892	624	956		348.73	721.71	304.39	260.48	263.76	568.41	646.28	497.82		0.004	0.97	0.97	-0.03	0.001	1			LACOL_0264 Fructokinase
LACOL_0265	19	29	48	39	112	35	25	47		13.22	43.94	27.93	46.13	34.87	22.38	25.98	24.56		0.512	-0.39	0.807	0.22	0.225	-0.6		Pat1	LACOL_0265 AraC-type DNA-binding domain-containing protein
LACOL_0266	305	173	194	125	471	284	156	304		134.89	166.62	71.75	93.98	93.23	115.44	103.06	100.98		0	0.83	0.04	0.57	0.266	0.27		Pat1	LACOL_0266 Putative xylose-proton symporter
LACOL_0267	38	21	77	25	187	68	37	64		18.2	21.91	30.85	20.36	40.09	29.94	26.48	23.03		0.153	-0.63	0.588	-0.34	0.464	-0.29		Pat1	LACOL_0267 Putative galactoside permease
LACOL_0268	73	30	152	67	263	77	79	123		45.59	40.8	79.39	71.14	73.52	44.2	73.71	57.7		0.027	-0.75	0.494	-0.33	0.161	-0.42		Pat1	LACOL_0268 Alpha-N-arabinofuranosidase 2
LACOL_0269	160	91	311	197	561	383	284	502		40.94	50.7	66.54	85.68	64.24	90.06	108.54	96.46		0.015	-0.62	6.44094e-05	-1.04	0.065	0.41			LACOL_0269 Uncharacterized protein
LACOL_0270	75	27	131	62	216	206	119	158		33.1	25.95	48.34	46.51	42.66	83.55	78.45	52.37		0.12	-0.57	0.002	-1.17	0.045	0.59			LACOL_0270 Glucuronide transporter UidB
LACOL_0271	228	110	276	125	398	685	312	413		91.59	96.23	92.72	85.36	71.56	252.91	187.23	124.61		0.614	0.21	0.019	-0.93	0	1.14			LACOL_0271 Alpha-N-arabinofuranosidase 1
LACOL_0272	22	7	30	24	111	29	13	46		15.57	10.79	17.76	28.88	35.17	18.87	13.75	24.46		0.089	-0.97	0.61	-0.43	0.275	-0.54		Pat1	LACOL_0272 AraC family transcriptional regulator YisR
LACOL_0273	501	158	760	288	1932	424	292	577		355.92	244.44	451.51	347.82	614.3	276.85	309.89	307.87		0.06	-0.61	0.865	0.1	0.012	-0.71		Pat1	LACOL_0273 Aldo/keto reductase YtbE
LACOL_0274	54	27	90	67	237	86	52	146		30.43	33.13	42.41	64.18	59.77	44.54	43.77	61.78		0.037	-0.77	0.186	-0.6	0.63	-0.17		Pat1	LACOL_0274 Arabinose metabolism transcriptional repressor
LACOL_0275	135	79	171	69	267	130	88	218		57.31	73.04	60.71	49.8	50.73	50.73	55.81	69.51		0.371	0.29	0.644	0.21	0.792	0.08		Pat1	LACOL_0275 L-arabinose isomerase
LACOL_0276	2444	1336	2439	1371	5765	4685	2800	6951		1476.08	1757.21	1231.86	1407.66	1558.37	2600.69	2526.24	3153.12		0.286	0.24	0.002	-0.7	1.00483e-07	0.94		Pat1	LACOL_0276 Aldo/keto reductase family protein
LACOL_0277	50	30	75	41	225	164	115	172		53.69	70.16	67.35	74.85	108.14	161.86	184.48	138.72		0.258	-0.45	0	-1.33	0.003	0.88			LACOL_0277 Uncharacterized protein
LACOL_0278	191	167	554	187	859	830	642	735		175.22	333.64	425.02	291.64	352.71	699.85	879.83	506.44		0.246	-0.48	0	-1.39	0.007	0.91			LACOL_0278 L-cystine ABC transporter permease protein
LACOL_0279	1279	1214	2064	1077	2649	2878	1849	3876		902.26	1865.04	1217.63	1291.6	836.39	1866.05	1948.53	2053.67		0.394	0.34	0.371	-0.43	0.018	0.77		Pat1	LACOL_0279 L-cystine ABC transporter periplasmic L-cystine-binding protein
LACOL_0280	375	272	519	283	924	963	520	900		155.28	245.28	179.72	199.22	171.25	366.51	321.66	279.91		0.635	0.15	0.048	-0.63	0.001	0.78		Pat1	LACOL_0280 Glutamyl-tRNA(Gln) amidotransferase subunit A
LACOL_0281	1538	616	2643	1132	4194	1724	1080	2004		573.25	500.01	823.82	717.28	699.65	590.61	601.34	561.01		0.023	-0.44	0.907	-0.04	0.022	-0.4		Pat1	LACOL_0281 Uncharacterized ABC transporter ATP-binding protein YkpA
LACOL_0282	2514	1312	5648	2941	9348	3399	2360	5117		1065.08	1210.49	2001.04	2118.19	1772.56	1323.55	1493.61	1628.24		6.24608e-05	-0.76	0.215	-0.31	0.01	-0.45		Pat1	LACOL_0282 Putative dipeptidase A
LACOL_0283	526	292	715	292	859	433	323	618		419.53	507.18	476.89	395.92	306.64	317.42	384.84	370.21		0.393	0.26	0.198	0.45	0.515	-0.18		Pat1	LACOL_0283 3-dehydroquinate dehydratase 2
LACOL_0284	73	46	86	50	141	107	118	163		31.06	42.62	30.6	36.16	26.85	41.84	75	52.09		0.525	0.27	0.247	-0.54	0.012	0.81		Pat1	LACOL_0284 Lactose permease
LACOL_0285	3	5	8	2	7	3	2	17		7.59	27.54	16.92	8.6	7.93	6.97	7.56	32.3		NA	0.55	NA	0.05	0.675	0.5		Pat1	LACOL_0285 Uncharacterized protein
LACOL_0286	55	20	100	41	169	71	48	132		50	39.6	76.03	63.37	68.77	59.33	65.19	90.13		0.135	-0.58	0.214	-0.58	0.995	0		Pat1	LACOL_0286 HD superfamily hydrolase
LACOL_0287	70	32	97	58	183	73	51	101		50.99	50.76	59.09	71.82	59.66	48.87	55.49	55.25		0.434	-0.26	0.978	0.02	0.319	-0.28		Pat1	LACOL_0287 Putative membrane protein
LACOL_0288	126	70	186	83	257	154	131	146		79.68	96.4	98.36	89.23	72.74	89.51	123.76	69.35		0.913	0.05	0.98	-0.02	0.865	0.06		Pat1	LACOL_0288 TerC family membrane protein
LACOL_0289	393	172	579	255	612	387	349	505		312.21	297.57	384.66	344.39	217.61	282.58	414.18	301.32		0.97	-0.01	0.945	-0.04	0.943	0.03		Pat1	LACOL_0289 Uncharacterized protein
LACOL_0290	234	137	358	151	355	161	120	296		286.37	365.13	366.39	314.15	194.45	181.1	219.38	272.08		0.661	0.19	0.187	0.61	0.242	-0.42		Pat1	LACOL_0290 YbaK/EbsC family deacylase
LACOL_0291	352	115	504	172	838	309	208	479		292.32	207.98	350.01	242.82	311.47	235.85	258.04	298.77		0.478	-0.23	0.981	0.01	0.393	-0.24		Pat1	LACOL_0291 HTH-type transcriptional regulator GmuR
LACOL_0292	16963	8971	24615	11794	40010	18688	13103	30631		4175.57	4809.09	5067.06	4935.44	4408.04	4228.13	4818.29	5663.18		0.793	-0.07	0.903	-0.05	0.947	-0.02		Pat1	LACOL_0292 Phosphoketolase
LACOL_0293	17	8	37	5	30	17	10	24		26.83	27.5	48.84	13.42	21.19	24.66	23.58	28.45		0.954	-0.05	0.906	0.15	0.779	-0.2		Pat1	LACOL_0293 Endoribonuclease L-PSP family protein
LACOL_0294	4	4	14	12	20	32	16	44		4.99	10.86	14.59	25.43	11.16	36.66	29.79	41.19		0.183	-1.11	0.006	-2.27	0.028	1.16		Pat2	LACOL_0294 Phosphoribosylaminoimidazole carboxylase catalytic subunit PurE
LACOL_0295	38	16	73	51	117	119	60	171		20.22	18.54	32.49	46.14	27.87	58.21	47.7	68.35		0.06	-0.78	0	-1.5	0.025	0.72			LACOL_0295 Phosphoribosylaminoimidazole carboxylase ATPase subunit PurK
LACOL_0296	24	12	25	16	40	93	35	57		19.93	21.7	17.36	22.59	14.87	70.98	43.42	35.55		0.673	0.26	0.041	-1.2	0.001	1.46		Pat2	LACOL_0296 Phosphoribosylaminoimidazolesuccinocarboxamide synthase PurC
LACOL_0297	9	4	7	11	21	30	18	47		21.17	20.49	13.77	43.99	22.11	64.86	63.25	83.04		0.833	-0.18	0.03	-1.68	0.004	1.51		Pat2	LACOL_0297 Phosphoribosylformylglycinamidine synthase subunit PurS
LACOL_0298	28	21	63	42	141	108	82	206		25.23	41.2	47.47	64.33	56.86	89.44	110.37	139.4		0.063	-0.78	1.08676e-05	-1.76	0.001	0.98			LACOL_0298 Phosphoribosylformylglycinamidine synthase 1 PurQ
LACOL_0299	260	77	419	191	670	396	248	620		71.61	46.19	96.51	89.43	82.59	100.25	102.04	128.26		0.062	-0.55	0.01	-0.8	0.341	0.26		Pat1	LACOL_0299 Phosphoribosylformylglycinamidine synthase 2 PurL
LACOL_0300	361	156	606	311	1217	798	523	1186		147.66	138.96	207.29	216.26	222.8	300.01	319.58	364.37		0.005	-0.55	1.92005e-09	-1.11	0.001	0.56			LACOL_0300 Amidophosphoribosyltransferase PurF
LACOL_0301	92	48	90	53	245	183	97	229		53.48	60.77	43.75	52.38	63.74	97.78	84.23	99.98		0.755	0.11	0.052	-0.66	0.002	0.77		Pat1	LACOL_0301 Phosphoribosylformylglycinamidine cyclo-ligase PurM
LACOL_0302	75	31	98	43	230	106	99	175		78.45	70.61	85.72	76.46	107.67	101.9	154.69	137.48		0.518	-0.25	0.07	-0.72	0.117	0.47		Pat1	LACOL_0302 Phosphoribosylglycinamide formyltransferase PurN
LACOL_0303	254	105	321	161	912	412	271	747		100.43	90.41	106.14	108.22	161.4	149.73	160.07	221.84		0.291	-0.36	0.019	-0.81	0.116	0.45		Pat1	LACOL_0303 Bifunctional purine biosynthesis protein PurH
LACOL_0304	60	12	67	51	170	135	83	178		28.88	12.58	26.97	41.73	36.62	59.73	59.68	64.35		0.139	-0.62	0.001	-1.4	0.016	0.78			LACOL_0304 Phosphoribosylamine--glycine ligase PurD
LACOL_0305	66	39	50	47	172	30	31	97		105.84	136.2	67.05	128.13	123.45	44.22	74.26	116.83		0.704	0.22	0.295	0.68	0.347	-0.46		Pat1	LACOL_0305 GntR family transcriptional regulator
LACOL_0306	85	43	90	60	193	61	46	101		72.07	79.4	63.82	86.49	73.24	47.54	58.27	64.32		0.856	0.07	0.229	0.48	0.158	-0.42		Pat1	LACOL_0306 ABC transporter ATP-binding protein
LACOL_0307	7	2	17	6	14	13	6	17		5.25	3.27	10.66	7.65	4.7	8.96	6.72	9.58		0.466	-0.7	0.486	-0.85	0.854	0.15		Pat1	LACOL_0307 Putative ABC transporter permease component
LACOL_0308	445	182	435	86	767	401	159	304		300.26	267.43	245.45	98.65	231.63	248.69	160.27	154.06		0.205	0.59	0.222	0.67	0.86	-0.09		Pat1	LACOL_0308 Na(+) ABC exporter, ATP-binding subunit
LACOL_0309	403	207	353	149	645	254	124	249		194.44	217.51	142.43	122.22	139.29	112.64	89.38	90.24		0.006	0.63	5.91107e-07	1.15	0.016	-0.51			LACOL_0309 Na(+) ABC exporter, permease subunit
LACOL_0310	14	8	18	19	15	7	17	15		15.36	19.12	16.52	35.44	7.37	7.06	27.86	12.36		0.928	-0.09	0.878	0.24	0.704	-0.34		Pat1	LACOL_0310 Putative PadR-like transcription regulator
LACOL_0311	340	136	546	422	884	260	202	472		132.87	115.74	178.44	280.36	154.62	93.39	117.93	138.54		0.053	-0.67	0.758	0.17	0.005	-0.85		Pat1	LACOL_0311 Drug resistance MFS-type transporter
LACOL_0312	5	4	3	2	39	13	11	18		6.78	11.81	3.4	4.61	23.66	16.2	22.27	18.33		0.771	-0.35	0.471	-1.01	0.469	0.66		Pat1	LACOL_0312 Putative universal stress protein
LACOL_0313	1503	1093	1778	605	4911	2606	1761	4021		899.66	1424.78	890.01	615.64	1315.69	1433.73	1574.67	1807.76		0.41	0.33	0.439	-0.39	0.029	0.73		Pat1	LACOL_0313 Lipoate-protein ligase LplJ
LACOL_0314	6	6	26	12	13	9	13	13		9.18	20	33.28	31.22	8.91	12.66	29.72	14.94		0.436	-0.76	0.809	-0.36	0.641	-0.4		Pat1	LACOL_0314 Uncharacterized protein
LACOL_0315	24	7	68	30	54	15	15	36		30.68	19.48	72.68	65.19	30.89	17.62	28.64	34.56		0.093	-1.06	0.982	0.02	0.042	-1.08			LACOL_0315 Uncharacterized protein
LACOL_0316	61	28	95	32	131	57	43	110		43.18	43.17	56.24	38.51	41.51	37.09	45.47	58.49		0.915	-0.05	0.944	-0.05	0.999	0		Pat1	LACOL_0316 Putative SAM-dependent methyltransferase
LACOL_0317	340	105	410	127	737	349	249	639		490.58	329.93	494.71	311.52	475.95	462.83	536.71	692.49		0.956	-0.02	0.434	-0.37	0.297	0.35		Pat1	LACOL_0317 Putative Ans operon transcriptional repressor
LACOL_0318	593	211	843	327	1376	945	494	875		390.96	302.94	464.78	366.5	406.03	572.63	486.53	433.28		0.463	-0.21	0.174	-0.44	0.378	0.22		Pat1	LACOL_0318 S33 family lysophophospholipase
LACOL_0319	133	49	221	92	453	161	98	210		92.21	73.98	128.13	108.43	140.57	102.59	101.5	109.35		0.04	-0.55	0.557	-0.23	0.183	-0.32		Pat1	LACOL_0319 Alpha/beta hydrolase family protein
LACOL_0320	776	325	1178	585	2423	792	594	992		227.08	207.11	288.27	291.02	317.34	213.01	259.66	218.03		0.027	-0.42	1	0	0.012	-0.42		Pat1	LACOL_0320 Na(+)/H(+) antiporter NhaP2
LACOL_0321	51	24	117	59	298	145	73	176		62.8	64.35	120.47	123.5	164.23	164.1	134.27	162.76		0.001	-1.08	0	-1.21	0.687	0.12		Pat4	LACOL_0321 Uncharacterized protein
LACOL_0322	5	1	8	1	13	8	4	30		9.19	4	12.29	3.12	10.69	13.51	10.98	41.4		0.795	-0.35	0.268	-1.58	0.191	1.23		Pat1	LACOL_0322 Putative integral membrane protein
LACOL_0323	46	32	83	44	140	126	72	251		42.59	64.52	64.26	69.25	58.01	107.22	99.58	174.54		0.588	-0.25	0.004	-1.22	0.003	0.97			LACOL_0323 Hydroxymethylpyrimidine ECF transporter transmembrane component YkoC
LACOL_0324	130	52	156	89	332	347	179	399		56.5	49.22	56.7	65.76	64.58	138.62	116.22	130.25		0.518	-0.18	9.16253e-07	-1.19	2.39992e-07	1.01		Pat2	LACOL_0324 Hydroxymethylpyrimidine ECF transporter duplicated ATPase component YkoD
LACOL_0325	70	32	89	65	145	124	77	119		72.84	72.51	77.45	114.98	67.53	118.59	119.69	93		0.671	-0.18	0.259	-0.52	0.309	0.34		Pat1	LACOL_0325 Hydroxymethylpyrimidine ECF transporter substrate-specific component YkoE
LACOL_0326	1337	916	1302	418	1753	2388	1467	1882		842.86	1257.56	686.4	447.97	494.62	1383.66	1381.54	891.1		0.004	0.98	0.804	-0.14	0	1.12			LACOL_0326 Inosine-uridine preferring nucleoside hydrolase
LACOL_0327	117	38	166	72	321	125	104	160		70.88	50.13	84.09	74.15	87.03	69.6	94.11	72.8		0.244	-0.38	0.568	-0.26	0.699	-0.12		Pat1	LACOL_0327 Ferredoxin--NADP reductase
LACOL_0328	6065	2195	11475	3632	23851	7827	4776	7961		1719.83	1355.49	2721.14	1750.86	3027.09	2039.96	2023.15	1695.54		0.028	-0.67	0.587	-0.24	0.137	-0.43		Pat1	LACOL_0328 Glycerol phosphate lipoteichoic acid synthase 1
LACOL_0329	1	2	15	5	20	5	6	10		2.27	9.9	28.51	19.32	20.34	10.44	20.37	17.07		0.067	-2.18	0.301	-1.59	0.462	-0.59		Pat1	LACOL_0329 Uncharacterized protein
LACOL_0330	119	61	142	75	240	141	86	156		108.68	121.32	108.45	116.44	98.1	118.35	117.33	107		0.665	0.13	0.87	0.08	0.851	0.05		Pat1	LACOL_0330 2,3-bisphosphoglycerate-dependent phosphoglycerate mutase GpmA1
LACOL_0331	425	150	727	204	1208	857	249	491		592.03	455.04	846.9	483.1	753.15	1097.25	518.16	513.71		0.442	-0.38	0.579	-0.36	0.979	-0.01		Pat1	LACOL_0331 Putative N-acyltransferase
LACOL_0332	60	32	87	57	252	88	37	111		84.16	97.75	102.05	135.92	158.21	113.45	77.53	116.94		0.173	-0.52	0.839	-0.13	0.248	-0.39		Pat1	LACOL_0332 GlnR-like HTH domain-containig protein
LACOL_0333	366	208	621	322	1657	303	270	633		206.22	255.22	292.6	308.42	417.86	156.91	227.26	267.87		0.1	-0.53	0.759	0.16	0.014	-0.69		Pat1	LACOL_0333 Aspartate-semialdehyde dehydrogenase
LACOL_0334	7	4	36	20	66	32	17	33		4.6	5.72	19.78	22.34	19.41	19.33	16.69	16.29		0.001	-1.98	0.014	-1.73	0.571	-0.26		Pat4	LACOL_0334 Magnesium transporter CorA
LACOL_0335	315	174	597	227	764	347	280	532		194.92	234.48	308.93	238.79	211.59	197.36	258.83	247.25		0.501	-0.21	0.921	-0.05	0.579	-0.16		Pat1	LACOL_0335 Choloylglycine hydrolase (Bile salt hydrolase)
LACOL_0336	577	253	971	580	2573	819	481	1055		381.66	364.44	537.1	652.19	761.73	497.91	475.28	524.12		0	-0.76	0.211	-0.34	0.029	-0.42		Pat1	LACOL_0336 Uncharacterized RNA pseudouridine synthase YhcT
LACOL_0337	531	226	1145	576	2250	1492	558	1044		418.54	387.94	754.74	771.83	793.77	1080.9	657.04	618.06		0.003	-0.9	0.008	-0.89	0.96	-0.02		Pat1	LACOL_0337 Uncharacterized membrane protein YceF
LACOL_0338	6	4	8	5	22	5	13	15		11.44	16.61	12.76	16.21	18.78	8.76	37.04	21.49		0.833	-0.22	0.657	-0.6	0.648	0.38		Pat1	LACOL_0338 Thioredoxin
LACOL_0339	48	33	157	92	187	145	97	168		45.92	68.75	125.59	149.61	80.06	127.49	138.61	120.7		0.009	-1.03	0.008	-1.13	0.805	0.1		Pat4	LACOL_0339 Carbonic anhydrase alpha
LACOL_0340	258	221	960	497	1654	722	428	836		180.74	337.16	562.4	591.89	518.6	464.88	447.9	439.87		0	-1.09	0.023	-0.74	0.21	-0.35			LACOL_0340 2-hydroxy-3-oxopropionate reductase
LACOL_0341	66	46	104	43	208	81	67	204		56.68	86.03	74.69	62.78	79.95	63.93	85.95	131.58		0.954	-0.03	0.561	-0.35	0.415	0.32		Pat1	LACOL_0341 Putative Zn-dependent protease
LACOL_0342	2	0	0	2	1	1	2	3		4.6	0	0	7.82	1.03	2.11	6.87	5.18		NA	0.41	NA	-0.63	0.599	1.03		Pat1	LACOL_0342 Uncharacterized protein
LACOL_0343	53	18	49	27	94	14	29	35		38.6	28.55	29.85	33.43	30.64	9.37	31.56	19.15		0.779	0.17	0.161	0.9	0.131	-0.73		Pat1	LACOL_0343 Nicotinate-nucleotide diphosphorylase [carboxylating]
LACOL_0344	75	46	130	69	275	47	39	116		38.01	50.77	55.09	59.44	62.37	21.89	29.52	44.15		0.325	-0.4	0.29	0.52	0.005	-0.92		Pat1	LACOL_0344 Metabolite transport protein YceI
LACOL_0345	131	58	215	115	381	244	145	357		101.28	97.65	139	151.14	131.83	173.38	167.46	207.29		0.082	-0.45	0.003	-0.8	0.113	0.35		Pat1	LACOL_0345 Nudix hydrolase suprefamily protein
LACOL_0346	1074	401	1950	938	4198	2428	1462	4373		383.29	311.66	581.98	569.09	670.56	796.43	779.44	1172.18		0.004	-0.77	4.58518e-07	-1.32	0.023	0.55			LACOL_0346 Putative myosin-cross-reactive antigen
LACOL_0347	135	62	165	97	316	67	56	143		106.83	106.84	109.19	130.49	111.92	48.73	66.2	84.99		0.81	-0.09	0.04	0.75	0.002	-0.84		Pat1	LACOL_0347 ABC-type uncharacterized transport system ATPase component
LACOL_0348	342	157	489	265	978	314	177	412		229.99	229.93	275	302.96	294.36	194.08	177.81	208.1		0.138	-0.3	0.19	0.32	0	-0.62		Pat1	LACOL_0348 ABC transporter membrane spanning permease
LACOL_0349	254	146	426	174	420	207	155	181		155.27	194.36	217.77	180.82	114.91	116.3	141.54	83.1		0.903	0.06	0.141	0.7	0.071	-0.64		Pat1	LACOL_0349 ABC transporter substrate binding component
LACOL_0350	200	81	451	154	848	278	151	345		112.69	99.39	212.5	147.51	213.85	143.97	127.09	146		0.003	-0.82	0.416	-0.31	0.034	-0.51		Pat1	LACOL_0350 Putative phosphoserine transaminase
LACOL_0351	116	71	290	178	494	206	133	258		58.93	78.55	123.21	153.73	112.33	96.19	100.94	98.45		0.001	-0.89	0.17	-0.47	0.072	-0.43		Pat1	LACOL_0351 Phosphoglycerate dehydrogenase
LACOL_0352	22	8	10	8	57	85	24	41		34.46	27.29	13.1	21.3	39.96	122.36	56.15	48.23		0.69	0.33	0.155	-1.2	0.01	1.53			LACOL_0352 ManO family protein
LACOL_0353	1890	1155	493	300	1476	943	670	1819		1176.75	1566.08	256.69	317.54	411.31	539.64	623.17	850.63		3.01491e-13	2.09	0.001	1.11	0	0.99		Pat4	LACOL_0353 PTS system mannose-specific EIIAB component ManX
LACOL_0354	1104	1009	492	248	656	975	585	946		828.09	1648.19	308.61	316.23	220.23	672.18	655.5	532.95		5.12418e-11	2.16	0.005	1.07	0	1.1		Pat5	LACOL_0354 PTS system mannose-specific IIC component ManY
LACOL_0355	882	509	307	102	477	466	347	590		583.4	733.2	169.82	114.7	141.21	283.3	342.87	293.11		6.8252e-21	2.23	3.91682e-06	1.18	3.36617e-06	1.05		Pat5	LACOL_0355 PTS system mannose-specific IID component ManZ
LACOL_0356	550	190	833	321	2061	605	362	1055		406.49	305.81	514.85	403.32	681.76	410.98	399.67	585.63		0.108	-0.55	0.525	-0.3	0.459	-0.24		Pat1	LACOL_0356 FeS cluster assembly ABC-type ATPase 2 SufC2
LACOL_0357	1769	766	2261	975	3787	1453	956	1930		827.77	780.58	884.75	775.6	793.12	624.91	668.26	678.3		0.968	0.01	0.069	0.37	0.022	-0.36		Pat1	LACOL_0357 FeS cluster assembly protein 2 SufD2
LACOL_0358	850	346	1216	544	2778	801	475	1155		415.09	367.96	496.59	451.62	607.18	359.52	346.52	423.63		0.115	-0.37	0.707	0.14	0.013	-0.51		Pat1	LACOL_0358 Cysteine desulfurase 2 SufS2
LACOL_0359	250	130	396	208	999	176	146	306		336.62	381.2	445.9	476.11	602.04	217.81	293.67	309.46		0.084	-0.48	0.168	0.46	4.26603e-05	-0.94		Pat1	LACOL_0359 FeS cluster assembly NifU-like protein 2 NifU2
LACOL_0360	1097	492	2045	1089	4602	1075	687	1410		472.71	461.7	736.92	797.74	887.55	425.76	442.23	456.34		1.78619e-06	-0.75	0.506	0.16	1.8999e-11	-0.91		Pat1	LACOL_0360 FeS cluster assembly protein 2 SufB2
LACOL_0361	10	3	8	5	10	9	23	9		19.44	12.7	13.01	16.52	8.7	16.08	66.79	13.14		0.673	0.48	0.573	-0.8	0.144	1.28		Pat1	LACOL_0361 Probable FeS cluster assembly protein 2 SufT2
LACOL_0362	77	19	143	52	244	70	42	134		76.56	41.14	118.91	87.9	108.59	63.97	62.39	100.08		0.069	-0.76	0.713	-0.24	0.163	-0.52		Pat1	LACOL_0362 Maltose O-acetyltransferase
LACOL_0363	36	16	67	27	137	28	34	42		53.08	51.38	82.62	67.68	90.42	37.95	74.89	46.51		0.193	-0.6	0.906	0.1	0.066	-0.7		Pat1	LACOL_0363 Peptide deformylase 2
LACOL_0364	114	35	176	71	357	84	69	106		109.05	72.91	140.79	115.46	152.85	73.85	98.6	76.16		0.115	-0.53	0.592	0.26	0.005	-0.79		Pat1	LACOL_0364 Phosphoglycolate phosphatase
LACOL_0365	42	19	40	34	111	43	35	54		42.39	41.76	33.76	58.34	50.14	39.89	52.77	40.93		0.819	-0.11	0.981	0.02	0.764	-0.13		Pat1	LACOL_0365 TetR family transcriptional regulator
LACOL_0366	48	18	42	25	85	92	55	33		51.27	41.87	37.52	45.4	40.64	90.32	87.76	26.47		0.729	0.23	0.6	-0.45	0.208	0.68		Pat1	LACOL_0366 Putative NAD(P)H dehydrogenase
LACOL_0367	757	328	771	457	1518	840	585	1059		528.47	498.66	450.11	542.36	474.31	538.98	610.08	555.27		0.59	0.11	0.843	-0.06	0.324	0.18		Pat1	LACOL_0367 Homoserine kinase
LACOL_0368	3041	1479	3325	1702	6052	3912	2195	4777		1432.95	1517.72	1310.24	1363.41	1276.37	1694.28	1545.11	1690.66		0.227	0.2	0.751	-0.08	0.048	0.28		Pat1	LACOL_0368 Homoserine dehydrogenase
LACOL_0369	384	174	455	211	703	447	311	514		156.12	154.06	154.7	145.84	127.92	167.04	188.89	156.96		0.53	0.16	0.887	-0.06	0.315	0.21		Pat1	LACOL_0369 Threonine synthase, putative
LACOL_0370	22	7	29	10	92	35	11	27		35	24.25	38.58	27.05	65.51	51.18	26.14	32.26		0.427	-0.54	0.858	-0.2	0.565	-0.34		Pat1	LACOL_0370 Glyoxalase domain-containing protein
LACOL_0371	144	57	188	89	232	136	56	84		193.89	167.14	211.69	203.72	139.81	168.31	112.64	84.95		0.978	0.01	0.194	0.65	0.084	-0.64		Pat1	LACOL_0371 N-Acyltransferase
LACOL_0372	405	137	399	218	724	226	121	291		158.58	116.82	130.65	145.11	126.88	81.33	70.78	85.58		0.75	0.09	0.001	0.88	0	-0.79		Pat1	LACOL_0372 Drug resistance ABC transporter ATP-binding protein
LACOL_0373	1056	887	1076	432	1231	516	440	720		1019.84	1865.52	869.01	709.25	532.1	458.02	634.79	522.26		0.003	1.06	3.49484e-05	1.5	0.214	-0.44		Pat4	LACOL_0373 Putative HAD family phosphatase
LACOL_0374	4777	1400	8801	3268	15971	6421	2407	4079		1170.18	746.85	1802.9	1360.91	1751.03	1445.68	880.81	750.47		0.051	-0.74	0.978	-0.02	0.034	-0.72		Pat1	LACOL_0374 Phage infection protein 1 YhgE1
LACOL_0375	75	59	199	132	189	77	41	104		85.07	145.74	188.76	254.53	95.95	80.27	69.47	88.6		0.223	-0.61	0.361	0.59	0.004	-1.2			LACOL_0375 TetR family transcriptional regulator
LACOL_0376	1060	392	1519	641	2208	1447	952	1602		703.44	566.52	842.99	723.16	655.82	882.6	943.78	798.49		0.478	-0.19	0.192	-0.38	0.4	0.19		Pat1	LACOL_0376 Proline iminopeptidase
LACOL_0377	88	40	131	58	241	76	65	142		54.62	54.07	68	61.2	66.95	43.36	60.27	66.2		0.499	-0.24	0.971	0.02	0.382	-0.26		Pat1	LACOL_0377 Possible biotin--[acetyl-CoA-carboxylase] ligase BirA
LACOL_0378	359	147	439	204	957	357	270	394		396.06	353.17	405.01	382.6	472.54	361.99	444.97	326.47		0.638	-0.13	0.859	0.08	0.378	-0.21		Pat1	LACOL_0378 Biotin ECF transporter substrate-specific component BioY
LACOL_0379	370	204	472	207	704	300	212	435		91.98	110.44	98.12	87.48	78.33	68.54	78.73	81.22		0.38	0.23	0.084	0.48	0.274	-0.25		Pat1	LACOL_0379 Xaa-Pro dipeptidyl-peptidase
LACOL_0380	244	133	399	262	725	307	204	446		135.96	161.39	185.92	248.18	180.81	157.23	169.81	186.65		0.1	-0.43	0.737	-0.14	0.224	-0.29		Pat1	LACOL_0380 Spermidine/putrescine import ATP-binding protein PotA
LACOL_0381	51	31	133	75	214	100	94	96		37.83	50.08	82.5	94.58	71.05	68.18	104.16	53.49		0.027	-0.89	0.157	-0.7	0.631	-0.19		Pat1	LACOL_0381 Spermidine/putrescine transport system permease protein PotB
LACOL_0382	70	38	123	52	212	106	60	66		51.36	60.72	75.47	64.86	69.62	71.48	65.76	36.37		0.483	-0.31	0.97	0.03	0.369	-0.34		Pat1	LACOL_0382 Spermidine/putrescine transport system permease protein PotC
LACOL_0383	71	45	146	54	302	87	53	119		40.12	55.37	68.98	51.87	76.37	45.18	44.73	50.5		0.151	-0.48	0.913	0.07	0.052	-0.55		Pat1	LACOL_0383 Spermidine/putrescine-binding periplasmic protein PotD
LACOL_0384	1189	580	1613	840	3617	537	410	631		511.26	543.12	580.01	614.03	696.1	212.23	263.36	203.78		0.307	-0.22	1.68244e-11	1.3	4.62467e-20	-1.52		Pat2	LACOL_0384 Lincomycin resistance protein LmrB
LACOL_0385	83	46	113	65	251	81	48	141		35.77	43.17	40.72	47.62	48.41	32.08	30.9	45.63		0.6	-0.19	0.755	0.17	0.235	-0.36		Pat1	LACOL_0385 Efflux transporter
LACOL_0386	39	14	27	26	100	45	19	40		55.87	43.68	32.35	63.32	64.12	59.25	40.66	43.04		0.967	-0.02	0.858	0.16	0.718	-0.18		Pat1	LACOL_0386 MarR family transcriptional regulator
LACOL_0387	195	111	407	161	542	374	241	410		84.94	105.29	148.25	119.21	105.66	149.73	156.81	134.13		0.205	-0.37	0.082	-0.56	0.468	0.19		Pat1	LACOL_0387 Uncharacterized amino acid permease YfnA
LACOL_0388	10	3	15	9	32	14	5	8		14.23	9.29	17.84	21.76	20.37	18.3	10.63	8.55		0.43	-0.65	0.971	0.06	0.295	-0.71		Pat1	LACOL_0388 NUDIX domain-containing hydrolase
LACOL_0389	429	202	349	244	945	323	171	439		468.15	480.06	318.49	452.66	461.56	323.97	278.76	359.82		0.386	0.24	0.028	0.63	0.104	-0.39		Pat1	LACOL_0389 Guanylate kinase
LACOL_0390	52	21	49	20	99	59	21	73		70.02	61.58	55.17	45.78	59.66	73.02	42.24	73.83		0.485	0.32	0.868	0.12	0.637	0.2		Pat1	LACOL_0390 Zinc/ferric uptake regulation protein Zur/Fur
LACOL_0391	36	24	26	17	80	66	24	50		35.62	51.72	21.51	28.6	35.43	60.02	35.47	37.16		0.239	0.6	0.989	0.01	0.189	0.59		Pat1	LACOL_0391 Uncharacterized protein
LACOL_0392	384	181	451	293	1155	360	274	863		601.43	617.36	590.71	780.14	809.66	518.24	641.08	1015.2		0.569	-0.22	0.756	-0.17	0.909	-0.04		Pat1	LACOL_0392 Uncharacterized protein
LACOL_0393	933	394	927	402	1986	707	501	1419		692.1	636.49	575.05	506.95	659.37	482.03	555.18	790.59		0.469	0.23	0.633	0.2	0.941	0.02		Pat1	LACOL_0393 Uncharacterized protein
LACOL_0394	1173	808	1254	787	2240	1089	677	1415		592.94	889.47	530.09	676.3	506.78	505.95	511.22	537.22		0.128	0.41	0.046	0.59	0.486	-0.18		Pat1	LACOL_0394 Aspartate transaminase
LACOL_0395	3003	1579	3333	2063	6043	3254	2099	3571		2443.48	2797.97	2267.94	2853.67	2200.74	2433.56	2551.37	2182.37		0.564	0.14	0.475	0.21	0.748	-0.07		Pat1	LACOL_0395 Glutamine ABC transporter ATP-binding protein GlnQ
LACOL_0396	1512	925	1628	724	3662	1767	1045	1807		1093.42	1456.75	984.54	890.07	1185.27	1174.47	1128.91	981.47		0.16	0.35	0.355	0.29	0.827	0.06		Pat1	LACOL_0396 Glutamine ABC transporter glutamine-binding protein GlnH
LACOL_0397	520	334	749	358	760	604	403	371		492.75	689.25	593.53	576.71	322.33	526.05	570.47	264.05		0.575	0.28	0.45	0.46	0.699	-0.18		Pat1	LACOL_0397 Glutamine ABC transporter permease protein GlnM
LACOL_0398	640	292	851	442	1238	940	593	667		592.53	588.74	658.87	695.67	513	799.89	820.15	463.81		0.918	-0.04	0.771	-0.16	0.744	0.11		Pat1	LACOL_0398 Glutamine ABC transporter permease protein GlnP
LACOL_0399	1732	804	2255	1093	3752	4687	2576	4858		1018.58	1029.71	1109.02	1092.75	987.59	2533.47	2263.1	2145.81		0.927	-0.02	2.04044e-10	-1.1	5.51289e-13	1.08		Pat2	LACOL_0399 Aldose 1-epimerase XylM
LACOL_0400	29	15	27	10	39	54	30	67		14.92	16.81	11.62	8.75	8.98	25.54	23.06	25.89		0.133	0.71	0.279	-0.59	0	1.3			LACOL_0400 Transcriptional xylose repressor XylR
LACOL_0401	7617	4953	6418	3509	14513	42364	29778	96930		3444.25	4877.39	2426.91	2697.4	2937.19	17606.7	20114.7	32919.6		0.047	0.66	9.90681e-16	-2.42	1.07734e-31	3.09		Pat2	LACOL_0401 Xylose isomerase XylA
LACOL_0402	555	418	486	333	685	5286	3364	6954		223.39	366.4	163.59	227.86	123.4	1955.56	2022.72	2102.29		0.016	0.81	8.66991e-19	-2.71	1.39443e-39	3.53		Pat2	LACOL_0402 Xylulokinase XylB
LACOL_0403	258	168	689	188	785	476	327	453		280.03	397.1	625.39	346.89	381.35	474.86	530.2	369.29		0.315	-0.4	0.479	-0.37	0.939	-0.03		Pat1	LACOL_0403 Isochorismatase family protein
LACOL_0404	96	58	210	105	445	181	96	179		57.12	75.16	104.5	106.22	118.51	98.99	85.34	80		0.007	-0.73	0.304	-0.37	0.132	-0.36		Pat1	LACOL_0404 Uncharacterized protein
LACOL_0405	94	34	251	139	370	101	60	246		48.49	38.19	108.28	121.89	85.42	47.89	46.24	95.31		0.003	-1.22	0.433	-0.46	0.039	-0.76			LACOL_0405 Aspartate transaminase
LACOL_0406	172	81	427	219	751	205	116	273		105.46	108.16	218.95	228.28	206.1	115.53	106.25	125.72		3.09841e-06	-0.99	0.91	-0.05	1.46693e-07	-0.94		Pat1	LACOL_0406 Putative D-lactate dehydrogenase
LACOL_0407	81	16	60	25	166	126	67	121		55.58	23.91	34.43	29.16	50.98	79.47	68.68	62.36		0.812	0.12	0.22	-0.68	0.039	0.8		Pat1	LACOL_0407 Putative membrane protein
LACOL_0408	4362	1922	4328	1809	6989	3315	2528	6768		2069.94	1986.25	1717.52	1459.36	1484.4	1445.86	1792.08	2412.23		0.14	0.42	0.653	0.19	0.389	0.23		Pat1	LACOL_0408 Putative GTP-binding protein, HflX type
LACOL_0409	2079	862	2240	1112	4095	2208	1491	3398		1924.79	1737.98	1734.28	1750.19	1696.86	1878.88	2062.12	2362.86		0.566	0.12	0.676	-0.12	0.178	0.24		Pat1	LACOL_0409 2,3-bisphosphoglycerate-dependent phosphoglycerate mutase 2 GpmA2
LACOL_0410	505	233	712	333	496	685	537	802		469.7	471.95	553.8	526.53	206.48	585.59	746.12	560.26		0.744	0.17	0.597	-0.34	0.229	0.51		Pat1	LACOL_0410 DedA family protein
LACOL_0411	1478	593	1229	588	2375	1377	878	1651		390.02	340.78	271.21	263.78	280.51	333.98	346.11	327.23		0.005	0.46	0.357	0.2	0.096	0.26		Pat1	LACOL_0411 Helicase IV HelD
LACOL_0412	2820	1629	3118	1868	6902	3056	1725	4202		809.91	1018.87	748.87	912.05	887.21	806.7	740.09	906.42		0.551	0.14	0.408	0.23	0.664	-0.1		Pat1	LACOL_0412 Glycerol phosphate lipoteichoic acid synthase 2
LACOL_0413	218	85	268	146	543	205	157	271		143.26	121.64	147.28	163.1	159.7	123.82	154.12	133.75		0.459	-0.19	0.913	0.05	0.278	-0.24		Pat1	LACOL_0413 Putative pantothenate kinase
LACOL_0414	407	230	571	321	1166	389	281	587		158.13	194.61	185.53	212.03	202.77	138.92	163.1	171.3		0.512	-0.16	0.436	0.23	0.045	-0.38		Pat1	LACOL_0414 GMP synthase [glutamine-hydrolyzing]
LACOL_0415	1	2	4	5	13	9	4	2		1.85	8.08	6.2	15.76	10.79	15.34	11.08	2.79		NA	-1.29	NA	-1.11	0.877	-0.18		Pat1	LACOL_0415 Helix-turn-helix XRE-family protein
LACOL_0416	51	26	46	50	94	56	28	66		31.56	35.04	23.8	52.6	26.03	31.85	25.88	30.67		0.927	0.05	0.751	0.24	0.691	-0.19		Pat1	LACOL_0416 LysM domain-containing protein
LACOL_0417	44	18	65	29	175	59	28	57		16.22	14.45	20.04	18.17	28.87	19.99	15.42	15.78		0.22	-0.53	0.93	-0.07	0.213	-0.46		Pat1	LACOL_0417 Uncharacterized protein
LACOL_0418	2	2	1	2	24	10	3	7		6.05	13.17	2.53	10.28	32.47	27.78	13.55	15.89		NA	-0.84	NA	-1.05	0.866	0.21		Pat1	LACOL_0418 Uncharacterized protein
LACOL_0419	12	6	12	15	49	8	6	22		8.62	9.38	7.21	18.31	15.75	5.28	6.44	11.86		0.485	-0.56	0.865	0.23	0.236	-0.78		Pat1	LACOL_0419 Uncharacterized protein
LACOL_0420	4	3	4	4	13	12	6	12		4.81	7.85	4.02	8.17	6.99	13.26	10.77	10.83		NA	-0.03	NA	-0.89	0.28	0.86		Pat1	LACOL_0420 Uncharacterized protein
LACOL_0421	6	0	10	2	32	15	8	10		9.32	0	13	5.28	22.26	21.43	18.57	11.67		0.257	-1.29	0.279	-1.48	0.847	0.19		Pat1	LACOL_0421 MORN motif family protein
LACOL_0422	29	9	68	54	157	50	32	47		9.59	6.48	18.8	30.34	23.23	15.19	15.8	11.67		0.001	-1.46	0.244	-0.67	0.023	-0.79			LACOL_0422 Putative O-acetyltransferase
LACOL_0423	36	17	85	61	221	76	34	41		40.38	41.53	79.73	116.31	110.95	78.35	56.97	34.54		0.005	-1.28	0.58	-0.39	0.022	-0.89			LACOL_0423 Uncharacterized protein
LACOL_0424	14	8	19	12	35	22	28	25		13.33	16.59	15.13	19.42	14.91	19.25	39.82	17.88		0.888	-0.1	0.417	-0.68	0.295	0.58		Pat1	LACOL_0424 Putative lipoprotein
LACOL_0425	34	24	101	49	110	35	20	39		12.33	18.96	30.63	30.21	17.86	11.67	10.84	10.62		0.108	-0.74	0.401	0.53	0.001	-1.27			LACOL_0425 MFS-type transporter
LACOL_0426	9	4	7	1	7	4	4	9		12.54	12.13	8.15	2.37	4.36	5.12	8.32	9.42		NA	1.28	NA	0.78	0.619	0.5		Pat1	LACOL_0426 MarR family transcriptional regulator
LACOL_0427	248	107	92	45	154	268	172	325		90.76	85.28	28.16	28	25.22	90.14	94.03	89.33		1.49691e-15	1.75	0.936	0.03	6.05118e-19	1.72		Pat3	LACOL_0427 Probable xylan 1,4-beta-xylosidase
LACOL_0428	195	99	108	51	167	235	150	265		100.33	110.93	46.47	44.61	38.46	111.13	115.29	102.41		2.86849e-08	1.33	0.968	0.02	3.73286e-10	1.31		Pat3	LACOL_0428 Probable glucan 1,3-beta-glucosidase
LACOL_0429	72	46	17	10	71	147	113	174		31.43	43.73	6.21	7.42	13.87	58.98	73.68	57.05		1.66024e-06	1.97	0.157	-0.69	2.37445e-14	2.66		Pat3	LACOL_0429 Glycoside/pentoside/hexuronide transporter
LACOL_0430	25	24	23	15	43	68	60	132		16.7	34.92	12.85	17.03	12.86	41.75	59.88	66.23		0.09	0.85	0.03	-1.12	2.83994e-07	1.97		Pat2	LACOL_0430 Raffinose operon transcriptional regulator
LACOL_0431	260	171	260	134	540	566	379	721		107	153.26	89.48	93.75	99.47	214.1	233.01	222.86		0.046	0.48	0.003	-0.72	2.02028e-10	1.2			LACOL_0431 Xylosidase/arabinosidase
LACOL_0432	104	45	103	36	194	110	44	147		114.11	107.53	94.51	67.15	95.27	110.93	72.12	121.14		0.311	0.39	0.736	0.19	0.584	0.19		Pat1	LACOL_0432 Putative dihydroxyacetone kinase regulator
LACOL_0433	229	92	254	107	520	276	219	369		144.82	126.7	134.33	115.03	147.18	160.42	206.89	175.27		0.812	0.07	0.327	-0.32	0.084	0.39		Pat1	LACOL_0433 Integral membrane protein
LACOL_0434	28	3	32	10	24	18	4	18		19.82	4.63	18.94	12.03	7.6	11.71	4.23	9.57		0.945	0.07	0.578	0.66	0.448	-0.59		Pat1	LACOL_0434 Putative peptidyl-arginine deiminase
LACOL_0435	169	42	116	40	120	90	63	109		165.59	89.62	95.05	66.63	52.63	81.05	92.22	80.22		0.032	0.9	0.166	0.7	0.66	0.19		Pat1	LACOL_0435 Glucose-6-phosphate 1-dehydrogenase-like protein
LACOL_0436	167	64	110	50	192	137	84	113		172.88	144.28	95.23	87.99	88.96	130.35	129.9	87.86		0.006	0.85	0.149	0.55	0.328	0.3		Pat1	LACOL_0436 Uracil-DNA glycosylase
LACOL_0437	35	9	100	37	202	35	24	46		23.38	13.09	55.86	42.02	60.4	21.49	23.95	23.08		0	-1.44	0.838	-0.16	0	-1.28		Pat3	LACOL_0437 Beta-lactamase enzyme family protein
LACOL_0438	183	74	265	132	669	236	184	311		228.11	200.88	276.24	279.72	373.24	270.39	342.63	291.17		0.072	-0.49	0.244	-0.4	0.723	-0.1		Pat1	LACOL_0438 Uncharacterized protein
LACOL_0439	333	145	511	254	1097	497	312	736		329.49	312.45	422.83	427.25	485.82	451.99	461.17	546.97		0.04	-0.44	0.026	-0.52	0.696	0.08		Pat1	LACOL_0439 Uncharacterized protein
LACOL_0440	45	12	72	72	126	30	43	48		46.58	27.05	62.33	126.71	58.38	28.54	66.5	37.32		0.065	-1.06	0.918	-0.11	0.056	-0.94		Pat1	LACOL_0440 Peptidyl-prolyl cis-trans isomerase
LACOL_0441	154	56	186	98	328	161	96	177		92.73	73.44	93.66	100.32	88.4	89.11	86.36	80.05		0.705	-0.11	0.889	0.07	0.468	-0.18		Pat1	LACOL_0441 Ribose operon repressor RbsR
LACOL_0442	1080	471	1897	850	4021	993	655	1247		709.7	674.04	1042.47	949.56	1182.64	599.76	642.99	615.47		0.001	-0.58	0.317	0.24	8.35705e-08	-0.82		Pat1	LACOL_0442 Ribokinase
LACOL_0443	66	53	378	194	721	56	73	86		58.68	102.62	281.04	293.21	286.9	45.76	96.95	57.43		5.49315e-07	-1.84	0.566	0.34	3.31337e-12	-2.18		Pat3	LACOL_0443 Ribose-5-phosphate isomerase A1
LACOL_0444	3	5	33	10	94	13	7	14		4.59	16.67	42.24	26.02	64.39	18.29	16	16.09		0.004	-2.3	0.495	-0.81	0.011	-1.49		Pat3	LACOL_0444 D-ribose pyranase 1
LACOL_0445	326	70	784	241	1741	295	164	349		132.27	61.85	266.02	166.24	316.17	110.01	99.4	106.36		0.001	-1.31	0.98	-0.02	0	-1.29		Pat3	LACOL_0445 Ribose import ATP-binding protein RbsA
LACOL_0446	168	78	862	545	1735	233	136	307		104.92	106.09	450.21	578.65	484.99	133.75	126.89	144.01		5.56213e-27	-2.22	0.371	-0.28	2.82283e-29	-1.94		Pat3	LACOL_0446 Ribose transport system permease protein RbsC
LACOL_0447	113	52	850	326	1808	191	76	155		72.14	72.29	453.79	353.8	516.6	112.07	72.48	74.32		2.91178e-18	-2.58	0.727	-0.19	1.86972e-21	-2.4		Pat3	LACOL_0447 D-ribose-binding protein RbsB
LACOL_0448	14	36	104	55	165	12	34	47		10.27	57.52	63.81	68.6	54.18	8.09	37.27	25.9		0.251	-0.9	0.625	0.55	0.028	-1.45			LACOL_0448 Amino acid ABC transporter solute-binding protein
LACOL_0449	11	9	39	13	82	21	13	23		9.65	17.2	28.62	19.39	32.2	16.94	17.04	15.16		0.055	-1.1	0.757	-0.3	0.083	-0.8		Pat1	LACOL_0449 Glutamate ABC transporter permease protein
LACOL_0450	3371	1225	7624	3324	15234	5903	3214	8101		270.15	213.79	510.94	452.85	546.41	434.79	384.76	487.6		1.21387e-06	-1.02	0.001	-0.77	0.243	-0.25			LACOL_0450 Serine-rich adhesin for platelets SraP
LACOL_0451	3	4	2	3	8	10	7	3		5.23	15.18	2.91	8.89	6.24	16.01	18.22	3.93		NA	0.74	NA	-0.32	0.318	1.06		Pat1	LACOL_0451 CrcB-like protein 1
LACOL_0452	63	18	50	26	59	87	35	37		95.7	59.54	63.51	67.14	40.11	121.46	79.42	42.21		0.391	0.53	0.968	0.05	0.373	0.49		Pat1	LACOL_0452 CrcB-like protein 2
LACOL_0453	1025	506	1715	667	4099	1187	708	1316		644.16	692.51	901.31	712.6	1152.95	685.63	664.67	621.17		0.098	-0.43	0.815	0.1	0.02	-0.53		Pat1	LACOL_0453 Cell surface hydrolase
LACOL_0454	376	169	495	272	1325	345	265	928		258.02	252.56	284.06	317.31	406.95	217.6	271.66	478.3		0.385	-0.36	0.651	-0.26	0.804	-0.1		Pat1	LACOL_0454 Pseudouridine synthase YjbO
LACOL_0455	648	298	412	253	914	1440	989	2555		407.23	407.84	216.52	270.3	257.09	831.77	928.48	1205.99		0.002	0.76	2.86011e-07	-1.2	6.93566e-24	1.96		Pat2	LACOL_0455 Putative glyoxylate reductase
LACOL_0456	20	9	22	7	55	15	6	27		36.09	35.37	33.2	21.48	44.42	24.88	16.18	36.6		0.911	0.08	0.592	0.49	0.493	-0.41		Pat1	LACOL_0456 Branched-chain amino acid permease AzlD1
LACOL_0457	18	13	37	20	94	15	11	49		15.46	24.31	26.57	29.2	36.13	11.84	14.11	31.6		0.304	-0.65	0.971	0.04	0.198	-0.69		Pat1	LACOL_0457 Branched-chain amino acid permease AzlC1
LACOL_0458	603	298	2760	1260	4842	950	678	1087		500.76	538.93	1916.74	1778.82	1799.7	725.11	841.1	677.99		9.41555e-25	-1.79	0.043	-0.45	1.65648e-18	-1.34		Pat3	LACOL_0458 Uncharacterized protein
LACOL_0459	696	339	3394	1191	4125	1282	737	959		284.69	301.98	1160.97	828.19	755.19	481.98	450.34	294.63		1.73541e-07	-1.61	0.354	-0.4	1.50216e-05	-1.21		Pat3	LACOL_0459 Drug resistance transporter YcnB
LACOL_0460	6	9	21	13	24	17	7	12		9.18	30	26.88	33.83	16.44	23.91	16	13.79		0.592	-0.45	0.971	0.05	0.472	-0.5		Pat1	LACOL_0460 GlnR-like HTH domain-containig protein
LACOL_0461	1908	791	1593	896	2824	1464	1004	2009		678.53	612.6	473.75	541.69	449.49	478.53	533.38	536.61		0.017	0.44	0.06	0.4	0.851	0.04		Pat1	LACOL_0461 Ribonuclease J 1
LACOL_0462	39	23	61	19	112	38	30	65		26.23	33.68	34.3	21.72	33.71	23.49	30.14	32.83		0.947	-0.03	0.895	0.1	0.745	-0.14		Pat1	LACOL_0462 Cation-efflux system membrane protein
LACOL_0463	57	22	65	27	190	41	48	99		53.26	44.77	50.79	42.89	79.46	35.21	67	69.48		0.69	-0.22	0.887	-0.12	0.855	-0.09		Pat1	LACOL_0463 Iron-dependent repressor
LACOL_0464	24	18	33	9	206	38	42	82		72.55	118.49	83.42	46.25	278.7	105.58	189.66	186.17		0.511	-0.54	0.51	-0.69	0.847	0.15		Pat1	LACOL_0464 Cold shock protein 1
LACOL_0465	88	40	91	34	185	98	60	123		70.47	69.75	60.94	46.28	66.3	72.13	71.77	73.98		0.409	0.28	0.966	0.03	0.384	0.25		Pat1	LACOL_0465 DUF1212-containing protein
LACOL_0466	72	54	86	41	91	81	62	84		95.04	155.23	94.93	92	53.76	98.27	122.26	83.28		0.131	0.67	0.556	0.37	0.472	0.3		Pat1	LACOL_0466 Putative integral membrane protein
LACOL_0467	386	175	320	166	575	489	258	444		350.92	346.47	243.28	256.55	233.97	408.6	350.39	303.17		0.018	0.55	0.899	0.06	0.017	0.49		Pat1	LACOL_0467 Membrane-associated phospholipid phosphatase
LACOL_0468	16	5	12	2	68	20	15	42		50.64	34.47	31.76	10.76	96.33	58.18	70.93	99.85		0.877	-0.16	0.544	-0.73	0.459	0.58		Pat1	LACOL_0468 Stress-responsive transcriptional regulator
LACOL_0469	12	10	20	8	45	28	14	34		13.61	24.7	18.97	15.43	22.84	29.19	23.72	28.97		0.877	-0.11	0.5	-0.54	0.384	0.44		Pat1	LACOL_0469 Putative N-Acyltransferase
LACOL_0470	280	160	279	146	526	271	195	307		115.23	143.4	96.02	102.15	96.89	102.51	119.88	94.9		0.076	0.42	0.211	0.36	0.82	0.06		Pat1	LACOL_0470 Lysine-specific permease
LACOL_0471	20	4	11	11	42	20	13	29		18.86	8.22	8.68	17.64	17.73	17.34	18.32	20.54		0.964	0.04	0.782	-0.29	0.592	0.32		Pat1	LACOL_0471 Deoxyguanosine kinase
LACOL_0472	189	142	282	153	309	317	226	751		147.25	240.92	183.73	202.64	107.75	226.99	263.03	439.45		0.593	0.26	0.275	-0.61	0.026	0.87		Pat1	LACOL_0472 Putative 3-oxoacyl-[acyl-carrier-protein] reductase FabG
LACOL_0473	1	1	4	3	20	14	10	27		1.23	2.68	4.12	6.28	11.02	15.84	18.39	24.97		0.143	-2.1	0.021	-3.45	0.06	1.35			LACOL_0473 Isochorismatase family protein
LACOL_0474	1274	634	962	624	2036	1132	617	1360		303.95	329.41	191.93	253.09	217.41	248.23	219.9	243.7		0.004	0.56	0.027	0.49	0.751	0.07		Pat1	LACOL_0474 Phage infection protein 2 YhgE2
LACOL_0475	267	60	513	146	1126	662	223	399		345.65	169.16	555.37	321.31	652.42	787.69	431.26	387.96		0.059	-0.94	0.093	-0.97	0.962	0.03		Pat1	LACOL_0475 Transcriptional regulator CtsR
LACOL_0476	5718	3114	10920	5296	23972	9441	5792	11790		1400.69	1661.21	2236.98	2205.44	2628.24	2125.62	2119.5	2169.18		0	-0.59	0.04	-0.41	0.285	-0.18		Pat1	LACOL_0476 ATP-dependent Clp protease, ATP-binding subunit ClpC
LACOL_0477	301	171	649	260	1274	305	233	756		300.78	372.13	542.34	441.68	569.8	280.13	347.82	567.41		0.1	-0.6	0.767	-0.17	0.209	-0.42		Pat1	LACOL_0477 Probable TetR family transcriptional regulator
LACOL_0478	17979	7292	20511	10689	34267	15991	9249	15396		3007.59	2656.5	2869.35	3039.78	2565.63	2458.67	2311.3	1934.4		0.881	0.04	0.088	0.42	0.046	-0.38		Pat1	LACOL_0478 DNA-directed RNA polymerase subunit beta RpoB
LACOL_0479	6829	2921	8596	4482	21067	6205	3871	9852		1132.04	1054.5	1191.64	1263.07	1563.05	945.41	958.6	1226.64		0.283	-0.26	0.672	0.15	0.048	-0.4		Pat1	LACOL_0479 DNA-directed RNA polymerase subunit beta' RpoC
LACOL_0481	4212	1445	3433	1848	5904	2449	1939	3611		6165.67	4606.47	4202.51	4598.8	3868.14	3294.98	4240.12	3970.13		0.109	0.39	0.03	0.57	0.431	-0.18		Pat1	LACOL_0481 30S ribosomal protein S12 RpsL
LACOL_0482	347	145	274	158	316	220	173	351		446.35	406.18	294.74	345.5	181.93	260.1	332.43	339.11		0.047	0.69	0.201	0.54	0.683	0.15		Pat1	LACOL_0482 30S ribosomal protein S7 RpsG
LACOL_0483	29482	12178	27660	10990	53862	30258	19110	35923		8503.69	7649.54	6671.84	5388.89	6953.4	8021.62	8234.17	7782.31		0.056	0.38	0.782	0.09	0.112	0.29		Pat1	LACOL_0483 Translation elongation factor G
LACOL_0484	13094	7866	14535	8171	30100	10373	6080	11856		25701.8	33624.3	23858.8	27265.8	26443.7	18714	17828	17478.9		0.253	0.23	2.80201e-05	0.79	0.001	-0.56		Pat1	LACOL_0484 30S ribosomal protein S10 RpsJ
LACOL_0485	22467	12826	23431	12606	27328	15015	10048	13575		20425.2	25393.3	17813.7	19482.7	11119.7	12546.3	13646.1	9269.27		0.115	0.53	0.003	1.03	0.11	-0.5			LACOL_0485 50S ribosomal protein L3 RplC
LACOL_0486	34851	13165	33504	16378	56564	26806	15474	20286		33657.6	27688.3	27058.7	26889.3	24449.6	23794.2	22324.3	14714.6		0.386	0.26	0.03	0.67	0.117	-0.41		Pat1	LACOL_0486 50S ribosomal protein L4 RplD
LACOL_0487	1923	758	1800	919	3427	1429	869	1454		4050.79	3477.27	3170.85	3290.99	3231.01	2766.71	2734.57	2300.43		0.204	0.26	0.002	0.61	0.041	-0.36		Pat1	LACOL_0487 50S ribosomal protein L23 RplW
LACOL_0488	8784	3375	8636	5697	13552	6064	3888	7133		6284.6	5258.57	5167.03	6929.19	4339.63	3987.64	4155.47	3833.03		0.715	0.11	0.039	0.61	0.035	-0.5		Pat1	LACOL_0488 50S ribosomal protein L2 RplB
LACOL_0489	1373	630	1366	682	2107	1071	631	804		2953.97	2951.79	2457.7	2494.43	2028.92	2117.86	2028.03	1299.2		0.213	0.38	0.013	0.78	0.139	-0.4		Pat1	LACOL_0489 30S ribosomal protein S19 RpsS
LACOL_0490	3574	1467	2957	1678	5946	2377	1381	2035		6226.83	5566.1	4308.31	4969.99	4636.62	3806.39	3594.3	2662.95		0.111	0.38	0	0.89	0.015	-0.51		Pat1	LACOL_0490 50S ribosomal protein L22 RplV
LACOL_0491	9837	3662	8673	5306	18089	6499	3666	5923		8863.03	7185.32	6534.79	8127.14	7294.54	5381.92	4934.24	4008.17		0.512	0.17	0.001	0.83	0.001	-0.66		Pat1	LACOL_0491 30S ribosomal protein S3 RpsC
LACOL_0492	9193	3482	8476	5349	18773	9419	4619	6467		12805.9	10563	9873.84	12667.1	11704.4	12059.5	9611.89	6766.13		0.841	0.07	0.338	0.38	0.297	-0.31		Pat1	LACOL_0492 50S ribosomal protein L16 RplP
LACOL_0493	11528	4155	10437	4034	20975	11305	5465	6800		33832.1	26555.5	25614.9	20126.2	27551.2	30494.2	23959.3	14988.9		0.378	0.34	0.31	0.46	0.751	-0.12		Pat1	LACOL_0493 50S ribosomal protein L29 RpmC
LACOL_0494	7165	3299	6451	2867	14836	6979	3620	3957		16284.6	16328.7	12261.1	11077.4	15091.8	14578.9	12290.7	6754.79		0.317	0.38	0.157	0.62	0.515	-0.23		Pat1	LACOL_0494 30S ribosomal protein S17 RpsQ
LACOL_0495	6977	2736	5771	3605	16955	4951	2784	4657		11462.1	9788.56	7928.45	10068.2	12466.8	7475.81	6832.38	5746.27		0.734	0.1	0.008	0.75	0.006	-0.64		Pat1	LACOL_0495 50S ribosomal protein L14 RplN
LACOL_0496	1823	1160	2020	1112	2543	1342	768	1004		3578.31	4958.59	3315.78	3710.62	2234.09	2421.11	2251.96	1480.17		0.172	0.5	0.002	1.13	0.048	-0.63			LACOL_0496 50S ribosomal protein L24 RplX
LACOL_0497	6907	2279	6686	4213	15667	5320	3108	6232		7704.28	5535.99	6236.66	7988.87	7821.54	5454.13	5178.84	5221.02		0.673	-0.11	0.153	0.4	0.012	-0.52		Pat1	LACOL_0497 50S ribosomal protein L5 RplE
LACOL_0498	1235	458	1344	386	2838	1166	576	773		4035.87	3259.45	3672.93	2144.41	4150.94	3502.19	2811.91	1897.3		0.712	0.17	0.33	0.49	0.394	-0.33		Pat1	LACOL_0498 30S ribosomal protein S14 type Z RpsZ
LACOL_0499	2101	885	1991	814	4214	1770	828	1342		3191.43	2927.59	2529.14	2102.01	2864.95	2471.18	1878.87	1531.08		0.288	0.33	0.023	0.72	0.146	-0.39		Pat1	LACOL_0499 30S ribosomal protein S8 RpsH
LACOL_0500	4965	3292	5210	3239	10557	4058	1981	2930		5600.11	8086.22	4914.26	6210.68	5329.44	4206.89	3337.88	2482.16		0.287	0.35	0	1.11	0.006	-0.75			LACOL_0500 50S ribosomal protein L6 RplF
LACOL_0501	2224	1702	2568	1565	2728	1833	1308	1280		3776.82	6294.48	3646.95	4518.12	2073.48	2861.05	3318.24	1632.63		0.214	0.59	0.045	1.03	0.322	-0.44			LACOL_0501 50S ribosomal protein L18 RplR
LACOL_0502	15841	8621	18627	10591	23540	12968	8272	11626		19153.8	22700.6	18834.7	21770.1	12739.2	14411.7	14941.4	10558.1		0.439	0.27	0.039	0.73	0.114	-0.46		Pat1	LACOL_0502 30S ribosomal protein S5 RpsE
LACOL_0503	553	213	626	321	1115	592	399	518		1836.94	1540.84	1738.95	1812.7	1657.71	1807.44	1979.94	1292.37		0.998	0	0.865	0.08	0.775	-0.08		Pat1	LACOL_0503 50S ribosomal protein L30 RpmD
LACOL_0504	739	365	855	538	1470	580	372	871		1029.43	1107.27	996	1274.05	916.5	742.59	774.11	911.29		0.87	0.05	0.088	0.47	0.046	-0.43		Pat1	LACOL_0504 50S ribosomal protein L15 RplO
LACOL_0505	726	481	743	410	1169	589	378	609		338.15	487.89	289.4	324.64	243.69	252.15	263.01	213.04		0.038	0.56	0.003	0.84	0.29	-0.28		Pat1	LACOL_0505 Preprotein translocase chain homolog SecY1
LACOL_0506	1644	824	1975	1338	2969	1561	786	1040		1508.2	1646.24	1515.19	2086.72	1219.08	1316.23	1077.18	716.6		0.984	0.01	0.106	0.68	0.036	-0.67		Pat1	LACOL_0506 Adenylate kinase adk
LACOL_0507	239	117	236	113	281	211	96	131		662.8	706.61	547.32	532.74	348.78	537.82	397.71	272.86		0.161	0.56	0.058	0.84	0.468	-0.28		Pat1	LACOL_0507 Translation initiation factor 1 (IF-1) InfA
LACOL_0508	171	52	161	38	121	80	51	98		868.74	575.32	684.01	328.19	275.13	373.56	387.06	373.94		0.105	0.79	0.061	1.03	0.632	-0.24		Pat1	LACOL_0508 50S ribosomal protein L36 RpmJ
LACOL_0509	1115	588	1207	567	1442	1061	643	831		1846.82	2120.97	1671.86	1596.55	1069	1615.24	1590.99	1033.8		0.151	0.49	0.158	0.56	0.827	-0.08		Pat1	LACOL_0509 30S ribosomal protein S13 RpsM
LACOL_0510	2773	1425	2914	2036	3524	2395	1350	1269		4309.65	4822.98	3787.26	5379.24	2451.28	3421.13	3134.26	1481.29		0.593	0.27	0.12	0.84	0.185	-0.57		Pat1	LACOL_0510 30S ribosomal protein S11 RpsK
LACOL_0511	38238	12641	36407	18781	71445	32993	17084	24024		24488.7	17630.3	19498.3	20447.5	20478.8	19420.6	16344.4	11555.8		0.771	0.1	0.171	0.49	0.159	-0.39		Pat1	LACOL_0511 DNA-directed RNA polymerase subunit alpha RpoA
LACOL_0512	390	118	308	176	587	301	149	305		615.61	405.63	406.57	472.29	414.71	436.7	351.35	361.6		0.313	0.3	0.137	0.51	0.458	-0.2		Pat1	LACOL_0512 50S ribosomal protein L17 RplQ
LACOL_0513	112	57	127	65	214	113	74	141		82.47	91.41	78.21	81.37	70.53	76.48	81.4	77.98		0.466	0.22	0.588	0.21	0.995	0		Pat1	LACOL_0513 Energy-coupling factor transporter ATP-binding protein 1 EcfA1
LACOL_0514	315	166	355	257	1113	299	243	524		220.67	253.25	207.97	306.07	348.97	192.52	254.3	275.71		0.466	-0.25	0.93	0.05	0.315	-0.3		Pat1	LACOL_0514 Energy-coupling factor transporter ATP-binding protein 2 EcfA2
LACOL_0515	107	39	100	64	197	80	61	124		80.86	64.18	63.2	82.22	66.63	55.57	68.86	70.38		0.744	0.12	0.562	0.26	0.638	-0.15		Pat1	LACOL_0515 Energy-coupling factor transporter transmembrane protein EcfT
LACOL_0516	637	332	845	446	1411	447	329	453		508.06	576.66	563.6	604.73	503.69	327.68	391.99	271.37		0.978	-0.01	0.002	0.79	0	-0.8		Pat1	LACOL_0516 tRNA pseudouridine synthase A truA
LACOL_0517	794	348	712	381	1666	524	390	732		1083.57	1034.25	812.57	883.92	1017.6	657.27	795.08	750.3		0.216	0.26	0.005	0.61	0.057	-0.35		Pat1	LACOL_0517 50S ribosomal protein L13 RplM
LACOL_0518	381	190	309	209	566	156	115	403		587.6	638.14	398.53	547.97	390.69	221.13	264.95	466.82		0.205	0.5	0.013	1.02	0.144	-0.52			LACOL_0518 30S ribosomal protein S9 RpsI
LACOL_0519	9	2	5	0	3	18	12	3		11.08	5.36	5.15	0	1.65	20.37	22.07	2.77		NA	1.83	NA	-0.7	0.025	2.53			LACOL_0519 Uncharacterized protein
LACOL_0520	3	2	1	0	5	4	1	6		6.13	8.9	1.71	0	4.57	7.51	3.05	9.2		NA	1.48	NA	0.15	0.352	1.33		Pat1	LACOL_0520 Putative bacteriocin immunity protein
LACOL_0521	636	264	553	173	968	1000	619	915		203.87	184.29	148.24	94.28	138.88	294.63	296.41	220.3		0.032	0.64	0.286	-0.4	3.76147e-05	1.03			LACOL_0521 Beta-galactosidase large subunit
LACOL_0522	1433	560	1028	401	2712	2449	1127	2787		903.38	768.81	541.95	429.75	765.2	1419	1061.34	1319.61		0.072	0.56	0.165	-0.52	3.7673e-05	1.09			LACOL_0522 Beta-galactosidase small subunit
LACOL_0523	78	41	169	92	304	199	153	377		62.71	71.78	113.62	125.74	109.39	147.04	183.75	227.64		0.015	-0.76	4.79376e-06	-1.41	0.011	0.65			LACOL_0523 Nitroreductase A
LACOL_0524	217	112	272	135	524	138	85	178		66.7	74.97	69.91	70.54	72.08	38.98	39.03	41.09		0.932	0.02	6.64546e-05	0.9	2.1628e-06	-0.88		Pat1	LACOL_0524 PTS system N-acetylglucosamine-specific EIICBA component NagE
LACOL_0525	667	313	617	505	1484	739	527	1288		635.03	648.96	491.24	817.35	632.36	646.67	749.53	921.02		0.932	0.03	0.665	-0.19	0.44	0.22		Pat1	LACOL_0525 Putative N-acetylmuramidase
LACOL_0526	212	69	144	61	270	143	103	241		221.74	157.17	125.96	108.47	126.4	137.47	160.94	189.33		0.018	0.7	0.433	0.32	0.174	0.38		Pat1	LACOL_0526 Xanthine phosphoribosyltransferase Xpt
LACOL_0527	667	277	418	223	955	506	345	722		359.72	325.33	188.52	204.45	230.52	250.82	277.95	292.45		9.01832e-05	0.76	0.084	0.41	0.056	0.35		Pat1	LACOL_0527 Putative phosphoribosylaminoimidazole carboxylase, ATPase subunit
LACOL_0528	207	95	182	38	271	201	90	123		165.75	165.66	121.87	51.73	97.12	147.93	107.66	73.98		0.051	0.89	0.23	0.67	0.642	0.22		Pat1	LACOL_0528 Putative anion transporter
LACOL_0529	3126	1292	3300	1839	6949	3073	1851	4954		841.44	757.36	742.83	841.52	837.18	760.27	744.3	1001.55		0.933	0.02	0.971	0.01	0.976	0.01		Pat1	LACOL_0529 ATP-dependent DNA helicase PcrA
LACOL_0530	3142	1332	2792	1649	6646	2738	1834	3708		937.12	865.17	696.38	836.1	887.18	750.57	817.14	830.64		0.311	0.2	0.277	0.25	0.782	-0.05		Pat1	LACOL_0530 DNA ligase LigA
LACOL_0531	2189	758	1642	487	4681	2539	1272	2721		1177.39	887.88	738.57	445.3	1126.88	1255.19	1022.05	1099.23		0.276	0.46	0.949	-0.05	0.181	0.5		Pat1	LACOL_0531 CamS sex pheromone family protein
LACOL_0532	373	145	353	136	596	322	212	587		725.09	613.84	573.85	449.44	518.55	575.32	615.64	857.05		0.163	0.41	0.923	0.05	0.182	0.36		Pat1	LACOL_0532 Aspartyl/glutamyl-tRNA(Asn/Gln) amidotransferase subunit C GatC
LACOL_0533	5073	2396	4972	1885	6706	5445	3340	5075		2087.78	2147.41	1711.17	1318.81	1235.23	2059.63	2053.41	1568.71		0.019	0.6	0.524	0.24	0.133	0.37		Pat1	LACOL_0533 Glutamyl-tRNA(Gln) amidotransferase subunit A GatA
LACOL_0534	5088	1826	3870	1803	8765	4453	2623	5961		2155.58	1684.72	1371.11	1298.57	1662.01	1733.97	1660.06	1896.8		0.044	0.45	0.524	0.2	0.25	0.25		Pat1	LACOL_0534 Aspartyl/glutamyl-tRNA(Asn/Gln) amidotransferase subunit B GatB
LACOL_0535	1437	681	1371	604	2710	1435	1084	1693		845.1	872.18	674.26	603.86	713.32	775.66	952.33	747.81		0.052	0.4	0.662	0.14	0.171	0.27		Pat1	LACOL_0535 Putative lipid kinase
LACOL_0536	709	277	1405	584	1958	1347	645	699		212.09	180.45	351.48	296.99	262.15	370.35	288.23	157.05		0.14	-0.6	0.469	-0.39	0.61	-0.2		Pat1	LACOL_0536 Alpha-glucosidase YihQ
LACOL_0537	1377	403	2234	708	4663	1270	776	1393		610.33	388.99	828.04	533.47	925.03	517.37	513.8	463.73		0.089	-0.57	0.887	0.09	0.026	-0.66		Pat1	LACOL_0537 Putative 23S rRNA (Uracil-5-)-methyltransferase
LACOL_0539	2	1	2	0	1	0	0	4		3.74	4.08	3.13	0	0.84	0	0	5.62		NA	1.47	NA	0.97	0.846	0.5		Pat1	LACOL_0539 Uncharacterized protein
LACOL_0540	8	7	12	7	34	12	16	27		6.18	11.79	7.76	9.2	11.76	8.53	18.48	15.68		0.823	-0.18	0.506	-0.66	0.446	0.48		Pat1	LACOL_0540 Diguanylate cyclase/phosphodiesterase domain 2 protein
LACOL_0541	13	3	7	1	30	10	4	23		16.11	8.09	7.25	2.11	16.63	11.39	7.4	21.4		0.69	0.44	0.981	-0.04	0.609	0.48		Pat1	LACOL_0541 Uncharacterized protein
LACOL_0542	184	74	196	61	355	197	140	219		84.92	74.37	75.64	47.86	73.33	83.56	96.52	75.91		0.371	0.3	0.989	-0.01	0.295	0.31		Pat1	LACOL_0542 N-glycosyltransferase
LACOL_0543	117	50	238	126	567	135	76	147		98.38	91.56	167.35	180.11	213.38	104.33	95.46	92.84		0	-0.94	0.928	0.05	3.17306e-06	-0.99		Pat1	LACOL_0543 Aliphatic sulfonates import ATP-binding protein SsuB
LACOL_0544	35	19	122	34	202	31	34	71		25.59	30.25	74.58	42.25	66.09	20.83	37.13	38.98		0.013	-1.13	0.865	-0.14	0.01	-0.99			LACOL_0544 Aliphatic sulfonates transport permease protein SsuC
LACOL_0545	156	44	272	149	751	151	83	180		129.55	79.57	188.9	210.35	279.14	115.25	102.97	112.27		0.001	-1.05	0.96	0.03	5.54004e-05	-1.08		Pat3	LACOL_0545 Aliphatic sulfonates-binding protein SsuA
LACOL_0546	13	2	50	10	40	18	8	22		38.72	12.97	124.53	50.63	53.32	49.27	35.59	49.21		0.069	-1.41	0.61	-0.59	0.208	-0.82		Pat1	LACOL_0546 Uncharacterized protein
LACOL_0547	39	23	129	62	177	98	55	89		19.57	25.13	54.12	52.88	39.75	45.19	41.22	33.54		0.003	-1.12	0.076	-0.79	0.321	-0.33			LACOL_0547 Putative acyltransferase
LACOL_0548	75	40	51	42	117	51	30	95		61.03	70.88	34.7	58.1	42.61	38.14	36.47	58.06		0.135	0.6	0.198	0.62	0.965	-0.02		Pat1	LACOL_0548 SDR family dehydrogenase
LACOL_0549	54	38	71	30	169	75	47	135		51.9	79.54	57.07	49.02	72.7	66.26	67.48	97.46		0.812	0.11	0.75	-0.2	0.397	0.31		Pat1	LACOL_0549 Putative endonuclease
LACOL_0550	16	9	12	16	34	22	16	39		26.5	32.46	16.62	45.05	25.21	33.49	39.59	48.52		0.856	0.13	0.644	-0.42	0.318	0.54		Pat1	LACOL_0550 Uncharacterized protein
LACOL_0551	280	137	295	182	619	255	218	427		113.15	120.57	99.7	125.04	111.96	94.72	131.61	129.61		0.742	0.1	0.906	0.06	0.881	0.04		Pat1	LACOL_0551 Glutamate--cysteine ligase
LACOL_0552	74	22	48	26	187	89	50	73		36.14	23.4	19.6	21.58	40.87	39.95	36.48	26.78		0.774	0.16	0.913	-0.1	0.587	0.25		Pat1	LACOL_0552 Oxidoreductase YeiT
LACOL_0553	69	22	76	5	142	114	43	93		32.82	22.79	30.23	4.04	30.23	49.84	30.55	33.22		0.626	0.37	0.737	-0.36	0.256	0.73		Pat1	LACOL_0553 NAD-dependent dihydropyrimidine dehydrogenase subunit PreA
LACOL_0554	55	23	82	45	98	116	72	65		63.46	57.79	79.12	88.26	50.61	123.01	124.09	56.33		0.73	-0.2	0.309	-0.64	0.334	0.44		Pat1	LACOL_0554 Uncharacterized protein
LACOL_0555	41	35	42	29	81	55	28	52		12.47	23.19	10.69	15	11.03	15.38	12.73	11.88		0.216	0.55	0.458	0.44	0.799	0.12		Pat1	LACOL_0555 Ferrous iron importer protein B FeoB
LACOL_0556	22	2	2	6	4	8	3	16		57.83	11.45	4.4	26.81	4.71	19.33	11.78	31.59		0.084	1.92	0.578	0.86	0.328	1.06		Pat1	LACOL_0556 Ferrous iron importer protein A FeoA
LACOL_0557	210	28	154	53	321	185	79	128		159.9	46.43	98.06	68.6	109.39	129.47	89.86	73.2		0.719	0.22	0.838	0.19	0.959	0.03		Pat1	LACOL_0557 FeS cluster assembly ABC-type ATPase 1 SufC1
LACOL_0558	170	50	219	114	424	194	144	285		79.92	51.19	86.1	91.11	89.21	83.83	101.13	100.63		0.217	-0.36	0.23	-0.42	0.85	0.06		Pat1	LACOL_0558 FeS cluster assembly protein 1 SufD1
LACOL_0559	89	26	103	27	145	36	45	69		43.15	27.45	41.76	22.25	31.46	16.04	32.59	25.13		0.724	0.19	0.277	0.65	0.308	-0.46		Pat1	LACOL_0559 Cysteine desulfurase 1 SufS1
LACOL_0560	32	14	15	11	25	13	5	23		40.39	38.48	15.83	23.6	14.12	15.08	9.43	21.8		0.028	1.26	0.036	1.37	0.862	-0.12		Pat4	LACOL_0560 FeS cluster assembly NifU-like protein 1 NifU1
LACOL_0561	88	36	46	15	122	59	34	132		37.84	33.71	16.54	10.96	23.48	23.32	21.84	42.63		0.024	1.07	0.603	0.36	0.108	0.71			LACOL_0561 FeS cluster assembly protein 1 SufB1
LACOL_0562	29	9	15	0	18	34	5	21		54.28	36.69	23.48	0	15.08	58.49	13.98	29.52		0.05	1.75	0.712	0.49	0.133	1.25			LACOL_0562 Probable FeS cluster assembly protein 1 SufT1
LACOL_0563	15	11	9	3	32	19	17	25		10.16	16.22	5.1	3.45	9.7	11.82	17.19	12.71		0.161	0.96	0.978	-0.03	0.092	1		Pat1	LACOL_0563 Helix-turn-helix XRE-family transcriptional regulator
LACOL_0564	9	7	9	6	41	35	19	38		8.33	14.11	6.97	9.44	16.99	29.78	26.28	26.42		0.887	-0.11	0.089	-1.3	0.023	1.19			LACOL_0564 Oxygen regulatory protein NreC
LACOL_0565	71	39	60	38	125	182	161	185		40.69	48.67	28.75	37.02	32.06	95.86	137.82	79.62		0.212	0.49	0.002	-1.15	1.72558e-08	1.64		Pat2	LACOL_0565 Oxygen sensor histidine kinase NreB
LACOL_0566	1507	1128	1072	746	1364	1972	1467	3401		588.93	960	350.34	495.61	238.58	708.32	856.43	998.26		0.002	1.13	0.926	-0.07	0	1.2		Pat3	LACOL_0566 Gluconokinase
LACOL_0567	39	22	47	31	76	46	51	69		30.74	37.76	30.98	41.54	26.81	33.33	60.05	40.85		0.841	0.1	0.644	-0.31	0.313	0.41		Pat1	LACOL_0567 Glycoside hydrolase
LACOL_0568	9	5	11	4	16	19	8	7		11.96	14.47	12.22	9.04	9.52	23.2	15.88	6.99		0.705	0.36	0.925	-0.15	0.517	0.51		Pat1	LACOL_0568 Membrane protein YoaS
LACOL_0569	10	2	1	2	8	3	2	10		29.35	12.78	2.45	9.98	10.51	8.09	8.77	22.04		NA	1.58	NA	0.81	0.512	0.78		Pat1	LACOL_0569 Cro/CI family transcription regulator
LACOL_0570	342	100	261	94	631	382	282	600		561.85	357.77	358.57	262.53	463.97	576.8	692.07	740.34		0.301	0.38	0.304	-0.45	0.005	0.83		Pat1	LACOL_0570 Uncharacterized protein
LACOL_0571	248	217	307	166	453	265	253	503		149.78	285.41	155.06	170.44	122.45	147.1	228.26	228.17		0.144	0.57	0.77	0.18	0.287	0.39		Pat1	LACOL_0571 Oxidoreductase YgjR
LACOL_0572	344	191	380	266	1171	490	285	513		156.25	188.93	144.34	205.4	238.06	204.57	193.38	175.01		0.629	-0.15	0.883	-0.08	0.796	-0.08		Pat1	LACOL_0572 Putative ATP-dependent RNA helicase YfmL
LACOL_0573	15	13	13	13	33	39	35	50		13.82	26.09	10.02	20.37	13.61	33.03	48.19	34.61		0.459	0.46	0.151	-0.94	0.002	1.41			LACOL_0573 Uncharacterized protein
LACOL_0574	9	14	5	5	16	13	9	30		15.96	54.05	7.41	15.07	12.7	21.18	23.84	39.95		0.053	1.54	0.843	0.25	0.073	1.29			LACOL_0574 Uncharacterized protein
LACOL_0575	159	62	163	68	283	145	83	252		129.37	109.86	110.91	94.06	103.06	108.44	100.89	154.01		0.447	0.26	0.918	0.06	0.514	0.2		Pat1	LACOL_0575 Putative protease
LACOL_0576	1438	551	1388	792	2926	1062	759	1980		522.45	435.96	421.72	489.18	475.8	354.64	411.94	540.31		0.757	0.09	0.555	0.22	0.628	-0.13		Pat1	LACOL_0576 Adenine deaminase
LACOL_0577	559	240	480	244	885	779	358	781		303.1	283.39	217.65	224.91	214.77	388.22	289.97	318.06		0.042	0.46	0.777	-0.1	0.004	0.56		Pat1	LACOL_0577 UDP-N-acetylglucosamine 2-epimerase MnaA
LACOL_0578	15	7	25	2	8	22	7	4		22.45	22.81	31.29	5.09	5.36	30.26	15.65	4.5		0.565	0.69	0.771	0.51	0.874	0.19		Pat1	LACOL_0578 Putative cell wall teichoic acid glycosylation protein GtcA
LACOL_0579	56	29	77	38	66	86	41	84		74.9	84.47	86.13	86.4	39.51	105.72	81.92	84.39		0.665	0.23	0.887	-0.12	0.428	0.35		Pat1	LACOL_0579 Flavodoxin
LACOL_0580	2736	1861	3457	1767	5561	4433	2847	6507		2115.2	3133.21	2235	2322.32	1924.21	3149.96	3287.99	3778.34		0.238	0.31	0.355	-0.3	0.005	0.61		Pat1	LACOL_0580 Putative methionyl aminopeptidase
LACOL_0581	27	20	38	13	62	32	24	34		17.98	29	21.16	14.71	18.48	19.58	23.87	17		0.537	0.32	0.724	0.26	0.905	0.06		Pat1	LACOL_0581 Ribonuclease BN-like protein
LACOL_0582	6	5	8	3	20	3	1	0		15.57	28.25	17.36	13.23	23.23	7.15	3.88	0		NA	0.2	NA	2.67	0.031	-2.47			LACOL_0582 DUF2922-containing protein
LACOL_0583	7	7	5	0	5	4	6	10		20.54	44.74	12.27	0	6.57	10.79	26.3	22.04		NA	2.15	NA	0.75	0.172	1.4		Pat1	LACOL_0583 Uncharacterized protein
LACOL_0584	18	14	7	16	53	16	22	44		13.65	23.13	4.44	20.63	17.99	11.16	24.93	25.07		0.641	0.39	0.939	-0.1	0.488	0.49		Pat1	LACOL_0584 Regulatory protein RecX
LACOL_0585	122	67	77	66	260	162	121	218		43.62	52.17	23.02	40.11	41.6	53.23	64.62	58.54		0.167	0.49	0.655	-0.23	0.016	0.71		Pat1	LACOL_0585 Putative membrane protein
LACOL_0586	210	117	163	105	267	268	161	197		135.78	164.75	88.14	115.42	77.27	159.27	155.51	95.67		0.038	0.73	0.694	0.21	0.109	0.52		Pat1	LACOL_0586 Putative bactoprenol glucosyl transferase
LACOL_0587	7872	2688	3179	1697	8668	5789	3452	7128		2694.86	2003.96	910.09	987.61	1328.11	1821.49	1765.35	1832.75		7.73926e-07	1.17	0.132	0.46	0.001	0.71			LACOL_0587 Putative muramidase
LACOL_0588	91	42	76	44	131	131	100	116		50.43	50.68	35.22	41.45	32.49	66.72	82.78	48.28		0.152	0.53	0.573	-0.29	0.007	0.82		Pat1	LACOL_0588 Fucose 4-O-acetylase and related acetyltransferases
LACOL_0589	355	191	189	107	261	261	169	263		337.98	396.01	150.48	173.18	111.22	228.39	240.36	188.07		4.38318e-07	1.39	0.008	0.82	0.034	0.57			LACOL_0589 Exopolysaccharide biosynthesis transferase
LACOL_0590	572	303	261	211	495	503	303	472		310.14	357.78	118.35	194.49	120.13	250.67	245.42	192.22		1.49096e-05	1.26	0.083	0.62	0.02	0.64			LACOL_0590 UDP-galactopyranose mutase
LACOL_0591	1947	1089	1172	641	2306	1758	1230	2078		821.41	1000.53	413.49	459.73	435.43	681.69	775.19	658.46		3.56007e-10	1.09	0.036	0.44	6.36255e-05	0.65			LACOL_0591 Oligosaccharide transporter
LACOL_0592	59	36	47	39	123	87	54	121		46.14	61.32	30.74	51.85	43.06	62.54	63.09	71.08		0.308	0.39	0.644	-0.24	0.039	0.64		Pat1	LACOL_0592 Capsular biosynthesis glycosyltransferase
LACOL_0593	194	64	104	57	187	154	54	166		180.44	129.63	80.89	90.13	77.85	131.65	75.03	115.96		0.005	0.96	0.149	0.61	0.29	0.36		Pat1	LACOL_0593 Polysaccharide-chain-length determination protein
LACOL_0594	139	96	103	74	179	153	119	112		60.94	91.66	37.76	55.15	35.12	61.65	77.94	36.88		0.038	0.88	0.433	0.45	0.295	0.43		Pat1	LACOL_0594 Uncharacterized protein
LACOL_0595	618	244	303	176	628	423	242	469		348.2	299.39	142.77	168.58	158.37	219.06	203.69	198.47		9.45227e-09	1.1	0.001	0.73	0.051	0.37			LACOL_0595 Lipopolysaccharide 1,6-galactosyltransferase
LACOL_0596	232	96	121	70	197	142	105	183		147.64	133.04	64.39	75.73	56.11	83.06	99.82	87.47		3.99509e-06	1.17	0.011	0.73	0.08	0.44			LACOL_0596 Uncharacterized glycosyltransferase
LACOL_0597	396	140	176	110	410	333	191	337		278.38	214.33	103.47	131.46	129	215.16	200.58	177.93		9.24425e-06	1.07	0.192	0.41	0.003	0.67			LACOL_0597 Putative rhamnosyltransferase
LACOL_0598	259	92	136	75	313	199	176	272		179.57	138.91	78.85	88.4	97.13	126.81	182.28	141.64		0.001	0.9	0.665	0.19	0.004	0.71		Pat1	LACOL_0598 Putative glycosyltransferase
LACOL_0599	104	40	67	42	187	163	74	187		166.78	139.69	89.85	114.5	134.22	240.25	177.27	225.23		0.162	0.48	0.351	-0.4	0.002	0.88		Pat1	LACOL_0599 Uncharacterized protein
LACOL_0600	440	179	371	243	809	564	371	897		274.8	243.46	193.77	258	226.14	323.76	346.14	420.77		0.346	0.25	0.164	-0.41	0.002	0.65		Pat1	LACOL_0600 Glycosyltransferase
LACOL_0601	121	58	154	80	317	276	219	348		188.05	196.3	200.15	211.37	220.5	394.25	508.45	406.22		0.733	-0.1	1.49906e-05	-1.1	8.63278e-07	1		Pat2	LACOL_0601 Glycerol-3-phosphate cytidylyltransferase
LACOL_0602	601	180	221	183	668	465	300	632		327.63	213.69	100.75	169.59	162.99	232.99	244.31	258.77		0.002	0.96	0.63	0.23	0.01	0.73		Pat1	LACOL_0602 Putative transcriptional regulator LytR
LACOL_0603	5	9	12	6	11	10	14	6		12.34	48.36	24.76	25.17	12.15	22.68	51.61	11.12		0.629	0.52	0.945	0.12	0.683	0.4		Pat1	LACOL_0603 Uncharacterized protein
LACOL_0604	22	15	21	19	35	24	21	34		15.1	22.42	12.05	22.17	10.75	15.14	21.53	17.52		0.497	0.41	0.92	0.1	0.564	0.3		Pat1	LACOL_0604 Putative membrane protein
LACOL_0605	811	306	743	335	1148	1035	453	776		310.91	255.47	238.2	218.33	196.98	364.69	259.43	223.44		0.183	0.41	0.879	0.08	0.248	0.33		Pat1	LACOL_0605 Peptide chain release factor 3 PrfC
LACOL_0606	48	34	60	28	102	58	76	53		26.45	40.81	27.65	26.23	25.16	29.38	62.57	21.94		0.535	0.36	0.923	-0.09	0.362	0.45		Pat1	LACOL_0606 Putative membrane protein YueF
LACOL_0607	11	4	10	16	26	13	11	25		8.57	6.79	6.52	21.19	9.07	9.31	12.8	14.63		0.563	-0.49	0.616	-0.56	0.925	0.07		Pat1	LACOL_0607 Uncharacterized protein
LACOL_0608	17	10	22	15	60	43	43	32		13.14	16.84	14.22	19.71	20.76	30.55	49.66	18.58		0.69	-0.28	0.145	-1.05	0.127	0.78		Pat1	LACOL_0608 Putative membrane protein
LACOL_0609	12	3	12	10	44	19	16	30		4.74	2.58	3.96	6.71	7.77	6.89	9.43	8.89		0.404	-0.62	0.23	-1.01	0.501	0.39		Pat1	LACOL_0609 Cell wall binding protein
LACOL_0610	216	101	223	126	330	215	180	438		187.89	191.33	162.22	186.33	128.48	171.9	233.9	286.17		0.398	0.3	0.674	-0.21	0.085	0.5		Pat1	LACOL_0610 Uncharacterized protein
LACOL_0611	97	52	185	98	433	329	198	304		98.89	115.45	157.73	169.85	197.58	308.29	301.55	232.78		0.015	-0.69	2.0036e-06	-1.32	0.007	0.63			LACOL_0611 Pantothenate ECF transporter substrate-specific component PanT
LACOL_0612	4599	2017	19005	9563	39569	14710	9362	28504		1249.61	1193.51	4318.4	4417.3	4812.06	3673.64	3800.05	5817.05		8.92447e-15	-1.85	2.09556e-13	-1.78	0.802	-0.07		Pat4	LACOL_0612 ATP-dependent Clp protease ATP-binding subunit ClpE
LACOL_0613	18	3	14	15	58	46	20	89		59.79	21.7	38.89	84.71	86.23	140.44	99.25	222.05		0.419	-0.61	0.019	-1.74	0.036	1.13		Pat2	LACOL_0613 Uncharacterized protein YkzS
LACOL_0614	306	172	146	107	209	413	225	689		695.48	851.33	277.5	413.42	212.6	862.74	763.93	1176.16		4.68851e-05	1.42	0.718	-0.2	9.60679e-08	1.62		Pat3	LACOL_0614 Phosphocarrier protein HPr
LACOL_0615	4581	1759	2637	1452	8056	5257	3319	10566		1612.05	1348.01	776.02	868.63	1268.83	1700.31	1744.76	2792.64		0.057	0.65	0.349	-0.41	0	1.06			LACOL_0615 Phosphoenolpyruvate-protein phosphotransferase PtsI
LACOL_0616	32	22	1382	739	2130	46	45	90		14.31	21.42	516.79	561.77	426.29	18.91	30.06	30.23		9.54699e-51	-4.84	0.275	-0.54	1.25321e-66	-4.3		Pat3	LACOL_0616 Putative deoxyribose permease
LACOL_0617	14	9	718	456	1312	30	26	49		21.43	30	918.99	1186.48	898.76	42.2	59.45	56.33		9.56958e-43	-5.31	0.058	-1.01	1.39405e-65	-4.3		Pat3	LACOL_0617 D-ribose pyranase 2
LACOL_0618	45	18	693	414	1338	33	26	53		29.67	25.84	382.08	464.01	394.81	20	25.61	26.24		3.79846e-43	-3.83	0.529	0.32	4.80548e-74	-4.15		Pat3	LACOL_0618 Putative deoxyribokinase
LACOL_0619	3	5	182	136	347	13	2	9		2.58	9.35	130.7	198.55	133.37	10.26	2.57	5.8		2.28199e-14	-4.91	0.798	-0.33	9.97795e-25	-4.58		Pat3	LACOL_0619 Ribose-5-phosphate isomerase A2
LACOL_0620	1217	529	879	543	2047	1120	697	1574		612.11	579.43	369.72	464.29	460.81	517.76	523.7	594.6		0.009	0.5	0.439	0.21	0.098	0.3		Pat1	LACOL_0620 1,2-diacylglycerol 3-glucosyltransferase
LACOL_0621	187	103	136	102	287	162	134	292		110.62	132.69	67.28	102.58	75.99	88.08	118.41	129.74		0.05	0.62	0.694	0.19	0.139	0.43		Pat1	LACOL_0621 Glycosyl transferase CpoA
LACOL_0622	98	48	78	65	173	158	82	185		51.47	54.91	34.26	58.04	40.67	76.28	64.34	72.98		0.343	0.33	0.411	-0.35	0.013	0.69		Pat1	LACOL_0622 Integral membrane protein
LACOL_0623	1509	768	1838	772	2276	1272	967	1996		778.4	862.75	792.87	676.99	525.47	603.08	745.16	773.32		0.239	0.33	0.424	0.29	0.888	0.04		Pat1	LACOL_0623 Putative aminotransferase A
LACOL_0624	6	4	6	1	8	16	6	12		14.63	21.24	12.23	4.14	8.73	35.85	21.85	21.97		0.332	0.98	0.673	-0.56	0.052	1.54			LACOL_0624 Uncharacterized protein YkuJ
LACOL_0625	2	0	1	0	0	1	0	9		3.29	0	1.37	0	0	1.51	0	11.11		NA	2.11	NA	-1.12	0.229	3.23		Pat1	LACOL_0625 Putative membrane protein
LACOL_0626	1300	597	895	546	1871	2196	1335	2980		354.66	354.7	204.19	253.23	228.46	550.65	544.08	610.62		9.27833e-05	0.67	0.001	-0.6	5.60069e-19	1.28			LACOL_0626 Anaerobic ribonucleoside-triphosphate reductase
LACOL_0627	315	168	222	128	473	465	284	811		327.78	380.7	193.18	226.43	220.29	444.72	441.46	633.83		0.004	0.76	0.165	-0.45	3.80684e-08	1.21			LACOL_0627 Anaerobic ribonucleoside-triphosphate reductase-activating protein
LACOL_0628	1143	304	353	136	923	397	257	793		1119.96	648.69	289.25	226.54	404.78	357.54	376.18	583.6		3.3397e-05	1.56	0.01	1.09	0.221	0.47		Pat4	LACOL_0628 Peptidoglycan-binding protein
LACOL_0629	31	15	48	25	120	69	43	140		25.74	27.13	33.33	35.29	44.6	52.67	53.34	87.32		0.298	-0.5	0.01	-1.23	0.044	0.73			LACOL_0629 Alkaline phosphatase synthesis transcriptional regulatory protein
LACOL_0630	36	10	69	26	156	70	46	107		25.4	15.36	40.71	31.18	49.25	45.39	48.48	56.69		0.032	-0.91	0.012	-1.15	0.517	0.24			LACOL_0630 Phosphate-binding protein pstS 2
LACOL_0631	237	122	207	132	550	385	152	475		167.19	187.43	122.12	158.3	173.66	249.63	160.18	251.67		0.448	0.26	0.58	-0.25	0.069	0.51		Pat1	LACOL_0631 Phosphate-binding protein pstS 1
LACOL_0632	207	168	186	147	275	242	158	297		138.74	245.22	104.25	167.5	82.5	149.08	158.2	149.51		0.062	0.74	0.464	0.4	0.372	0.34		Pat1	LACOL_0632 Phosphate ABC transporter permease protein PstC
LACOL_0633	321	181	271	169	475	376	234	380		218.79	268.66	154.47	195.82	144.9	235.55	238.26	194.53		0.019	0.6	0.597	0.2	0.091	0.4		Pat1	LACOL_0633 Phosphate ABC transporter permease protein PstA
LACOL_0634	130	77	105	43	197	171	104	170		101.28	130.64	68.41	56.95	68.69	122.45	121.04	99.48		0.003	0.84	0.872	0.08	0.002	0.76		Pat1	LACOL_0634 Phosphate transport ATP-binding protein PstB
LACOL_0635	548	267	388	201	1356	592	396	1023		438.81	465.6	259.82	273.62	485.98	435.7	473.69	615.26		0.223	0.44	0.883	-0.09	0.092	0.54		Pat1	LACOL_0635 Phosphate transport ATP-binding protein PstB
LACOL_0636	128	38	131	27	307	114	106	218		109.92	71.07	94.08	39.42	118	89.98	135.98	140.61		0.814	0.13	0.651	-0.33	0.318	0.47		Pat1	LACOL_0636 Phosphate transport system protein PhoU
LACOL_0637	2980	1551	2417	1379	6165	4030	2162	7439		903.51	1024.09	612.82	710.77	836.59	1123.03	979.22	1694.01		0.142	0.46	0.439	-0.32	0.003	0.77		Pat1	LACOL_0637 Transketolase
LACOL_0638	114	44	80	32	271	160	68	224		138.67	116.56	81.38	66.17	147.54	178.89	123.57	204.65		0.416	0.39	0.61	-0.33	0.066	0.72		Pat1	LACOL_0638 Uncharacterized protein
LACOL_0639	186	96	114	61	225	238	187	402		117.62	132.21	60.29	65.58	63.68	138.34	176.66	190.94		7.27116e-05	1.01	0.268	-0.36	1.19989e-10	1.38		Pat3	LACOL_0639 Mannose-6-phosphate isomerase Pmi
LACOL_0640	3	0	4	1	13	1	1	1		19.09	0	21.29	10.82	37.03	5.85	9.51	4.78		NA	-1.03	NA	0.97	0.202	-2		Pat1	LACOL_0640 Uncharacterized protein
LACOL_0641	140	22	879	528	2106	190	99	261		61.92	21.19	325.09	396.97	416.87	77.23	65.41	86.7		3.16136e-17	-3.1	0.134	-0.75	1.0736e-13	-2.35		Pat3	LACOL_0641 Succinate-semialdehyde dehydrogenase [NAD(P)] 2
LACOL_0642	173	82	1488	503	2591	219	155	262		73.14	75.5	526.08	361.51	490.27	85.1	97.89	83.19		1.25257e-26	-2.6	0.682	-0.18	2.24625e-31	-2.43		Pat3	LACOL_0642 Sugar symporter
LACOL_0643	91	25	647	259	1438	118	50	113		81.63	48.83	485.32	394.94	577.3	97.28	67	76.13		6.4914e-19	-2.82	0.76	-0.18	2.8032e-23	-2.64		Pat3	LACOL_0643 Probable transaldolase
LACOL_0644	123	42	718	223	1924	126	83	134		110.33	82.04	538.58	340.05	772.42	103.88	111.22	90.28		1.64389e-11	-2.47	0.981	0.02	3.9218e-15	-2.49		Pat3	LACOL_0644 Uncharacterized protein
LACOL_0645	24	11	219	135	424	55	49	61		10.93	10.91	83.37	104.48	86.39	23.01	33.32	20.86		2.36213e-16	-3.02	0.014	-1.13	5.66226e-13	-1.9		Pat5	LACOL_0645 L-fucose isomerase-like protein
LACOL_0646	68	32	375	192	883	66	31	65		26.99	27.66	124.48	129.57	156.88	24.08	18.38	19.38		8.17322e-18	-2.3	0.24	0.47	2.05245e-34	-2.77		Pat3	LACOL_0646 Probable long-chain-fatty-acid--CoA ligase
LACOL_0647	0	0	5	2	5	2	4	3		0	0	4.74	3.86	2.54	2.09	6.78	2.56		NA	-16.05	NA	-15.98	0.962	-0.07		Pat1	LACOL_0647 VanZ family protein
LACOL_0648	147	71	134	71	226	266	142	247		65.44	68.83	49.89	53.73	45.03	108.84	94.44	82.59		0.087	0.48	0.195	-0.43	5.62252e-05	0.91		Pat1	LACOL_0648 Putative D-serine/D-alanine/glycine permease
LACOL_0649	34	15	30	20	35	29	15	26		38.57	37.05	28.46	38.57	17.77	30.23	25.42	22.15		0.333	0.54	0.361	0.63	0.871	-0.09		Pat1	LACOL_0649 DNA-3-methyladenine glycosylase 1
LACOL_0650	38	42	59	30	52	76	72	106		31.69	76.27	41.14	42.53	19.41	58.25	89.69	66.39		0.241	0.67	0.645	-0.37	0.029	1.04			LACOL_0650 Integral membrane protein
LACOL_0651	726	384	949	627	1855	495	389	659		369.77	425.92	404.2	542.89	422.86	231.72	295.97	252.09		0.532	-0.16	0.006	0.69	2.098e-05	-0.85		Pat1	LACOL_0651 S-adenosylmethionine synthase
LACOL_0652	165	85	100	80	233	116	103	220		179.09	200.92	90.77	147.61	113.19	115.72	167.01	179.35		0.024	0.75	0.395	0.38	0.243	0.37		Pat1	LACOL_0652 rRNA methylase family protein
LACOL_0653	18	17	21	10	27	42	11	23		17.3	35.58	16.88	16.34	11.61	37.1	15.79	16.6		0.23	0.82	0.871	0.19	0.306	0.63		Pat1	LACOL_0653 Putative membrane-associated phospholipid phosphatase
LACOL_0654	1519	831	1262	677	2249	1258	692	1595		379.95	452.66	263.98	287.88	251.78	289.21	258.57	299.65		0	0.67	0.002	0.63	0.861	0.04		Pat1	LACOL_0654 Putative leucine--tRNA ligase
LACOL_0655	60	22	45	26	108	87	32	78		21.88	17.47	13.72	16.12	17.63	29.16	17.43	21.36		0.401	0.37	0.871	-0.12	0.186	0.49		Pat1	LACOL_0655 Polysaccharide biosynthesis protein
LACOL_0656	64	26	21	27	71	49	22	31		54.96	48.62	15.08	39.42	27.29	38.68	28.22	19.99		0.048	1.02	0.134	0.93	0.871	0.09			LACOL_0656 Ribosomal small subunit pseudouridine synthase A
LACOL_0657	62	36	41	17	45	37	23	85		45.49	57.52	25.16	21.2	14.78	24.95	25.21	46.84		0.004	1.38	0.229	0.71	0.151	0.67			LACOL_0657 Uncharacterized protein YxkO
LACOL_0658	173	88	56	21	129	84	67	127		74.71	82.76	20.22	15.42	24.93	33.34	43.22	41.19		2.70626e-11	1.94	0.001	1.08	0.003	0.86		Pat4	LACOL_0658 Dipeptidase PepV
LACOL_0659	21	13	12	2	42	16	12	34		25.39	34.23	12.13	4.11	22.73	17.78	21.68	30.88		0.135	1.06	0.713	0.39	0.309	0.67		Pat1	LACOL_0659 Possible universal stress protein
LACOL_0660	55	9	16	25	59	22	17	43		25.74	9.17	6.26	19.89	12.36	9.46	11.88	15.11		0.393	0.59	0.455	0.66	0.93	-0.06		Pat1	LACOL_0660 Putative N-acetylmuramidase
LACOL_0661	73	23	62	41	87	31	32	86		69.83	47.91	49.6	66.67	37.25	27.26	45.73	61.79		0.589	0.29	0.471	0.49	0.703	-0.19		Pat1	LACOL_0661 Putative deoxyadenosine/deoxycytidine/ deoxyguanosine kinase
LACOL_0662	8	3	15	6	10	10	11	8		13.14	10.73	20.61	16.76	7.35	15.1	27	9.87		0.851	-0.2	0.805	-0.37	0.854	0.17		Pat1	LACOL_0662 Large conductance mechanosensitive channel protein
LACOL_0663	22	9	25	22	29	26	21	34		22.2	19.78	21.1	37.75	13.1	24.12	31.66	25.77		0.956	-0.04	0.783	-0.27	0.703	0.23		Pat1	LACOL_0663 Uncharacterized protein
LACOL_0664	827	440	1728	1170	3529	1487	984	1663		583.4	675.96	1019.41	1403.13	1114.23	964.15	1036.97	881.13		4.85294e-05	-0.87	0.034	-0.54	0.105	-0.34		Pat1	LACOL_0664 Uncharacterized protein
LACOL_0665	131	59	276	139	512	229	197	211		311.8	305.82	549.36	562.44	545.43	500.97	700.46	377.2		0.014	-0.8	0.076	-0.68	0.707	-0.12		Pat1	LACOL_0665 Uncharacterized protein
LACOL_0666	2358	947	4120	1739	7427	2366	1677	3157		2266.39	1982.21	3311.55	2841.46	3194.98	2090.15	2407.87	2279.04		0.005	-0.52	0.981	-0.01	0.002	-0.51		Pat1	LACOL_0666 DUF1700-containing membrane protein
LACOL_0667	199	90	489	226	863	321	203	471		386.84	381.01	794.94	746.86	750.86	573.53	589.5	687.68		4.14827e-06	-0.96	0.012	-0.61	0.063	-0.35		Pat1	LACOL_0667 PadR family Transcriptional regulator
LACOL_0668	9	1	10	4	11	23	13	22		25.31	6.12	23.52	19.12	13.84	59.44	54.61	46.46		0.978	0.02	0.127	-1.48	0.017	1.5			LACOL_0668 Uncharacterized protein
LACOL_0669	42	28	39	35	75	110	52	88		35.61	51.7	27.65	50.45	28.46	85.73	65.87	56.04		0.471	0.36	0.258	-0.62	0.009	0.98		Pat1	LACOL_0669 CAAX family protease
LACOL_0670	88	78	93	49	94	126	113	129		116.16	224.22	102.66	109.96	55.54	152.87	222.82	127.89		0.045	0.96	0.927	0.08	0.04	0.88		Pat1	LACOL_0670 Transcriptional regulator OhrR
LACOL_0671	351	205	1645	979	2641	1638	974	2265		126.39	160.75	495.34	599.27	425.62	542.1	523.91	612.55		3.09536e-15	-1.79	1.03381e-16	-1.9	0.689	0.1		Pat4	LACOL_0671 Acetolactate synthase
LACOL_0672	148	56	665	273	1510	986	478	893		125.49	103.41	471.54	393.52	573.05	768.42	605.46	568.71		1.04587e-13	-2.02	5.81043e-19	-2.41	0.136	0.39		Pat4	LACOL_0672 Alpha-acetolactate decarboxylase
LACOL_0673	108	37	148	82	212	104	55	131		50.19	37.44	57.51	64.78	44.09	44.42	38.18	45.72		0.478	-0.26	0.813	0.13	0.204	-0.39		Pat1	LACOL_0673 Putative UV-damage repair protein UvrX
LACOL_0674	38	12	27	17	45	25	19	34		71.79	49.37	42.66	54.6	38.05	43.41	53.62	48.25		0.264	0.56	0.487	0.46	0.849	0.1		Pat1	LACOL_0674 Uncharacterized protein
LACOL_0675	49	18	33	15	43	34	18	38		79.85	63.88	44.97	41.55	31.36	50.92	43.82	46.51		0.03	0.96	0.193	0.71	0.578	0.26		Pat1	LACOL_0675 Uncharacterized protein of possible phage origin
LACOL_0676	29	11	25	13	19	36	17	35		78.27	64.65	56.43	59.65	22.95	89.3	68.54	70.95		0.221	0.76	0.999	0	0.16	0.77		Pat1	LACOL_0676 Transposase
LACOL_0677	1	2	11	15	11	8	16	13		2.15	9.37	19.79	54.86	10.59	15.82	51.42	21.01		0.065	-2.42	0.105	-2.49	0.951	0.07		Pat1	LACOL_0677 Uncharacterized protein
LACOL_0678	310	215	343	224	647	349	265	317		544.81	822.87	504.1	669.24	508.92	563.74	695.73	418.44		0.383	0.32	0.423	0.36	0.9	-0.05		Pat1	LACOL_0678 Dihydroneopterin aldolase
LACOL_0679	581	390	666	392	996	726	527	827		719.78	1052.19	689.98	825.58	552.26	826.67	975.31	769.51		0.202	0.39	0.805	0.12	0.335	0.27		Pat1	LACOL_0679 2-amino-4-hydroxy-6-hydroxymethyldihydropteridine pyrophosphokinase
LACOL_0680	286	149	348	77	749	388	250	382		307.11	348.44	312.5	140.56	359.98	382.95	401.03	308.09		0.52	0.29	0.921	-0.08	0.356	0.37		Pat1	LACOL_0680 GTP cyclohydrolase polKE
LACOL_0681	323	160	336	159	748	395	280	481		151.85	163.81	132.09	127.07	157.39	170.67	196.64	169.84		0.392	0.21	0.77	-0.1	0.121	0.31		Pat1	LACOL_0681 Putative tetrahydrofolate synthase
LACOL_0682	31	18	16	19	73	21	22	42		31.6	39.96	13.64	32.93	33.31	19.68	33.51	32.16		0.453	0.45	0.63	0.4	0.928	0.06		Pat1	LACOL_0682 Putative non-canonical purine NTP pyrophosphatase
LACOL_0683	55	24	63	16	212	88	44	114		29.66	28.19	28.41	14.67	51.17	43.62	35.45	46.18		0.829	-0.13	0.544	-0.45	0.513	0.33		Pat1	LACOL_0683 Dihydropteroate synthase
LACOL_0684	3	3	6	2	8	12	4	9		5.41	11.79	9.06	6.14	6.46	19.9	10.78	12.2		NA	0.14	NA	-0.81	0.29	0.95		Pat1	LACOL_0684 Uncharacterized protein
LACOL_0685	78	54	51	33	77	59	59	130		34.72	52.35	18.99	24.98	15.34	24.14	39.24	43.47		0.004	1.19	0.573	0.35	0.026	0.84			LACOL_0685 MATE efflux family protein DinF
LACOL_0686	5	3	3	3	2	5	1	22		12.65	16.53	6.35	12.9	2.26	11.62	3.78	41.8		NA	1.25	NA	-0.4	0.17	1.66		Pat1	LACOL_0686 Uncharacterized protein
LACOL_0687	18	2	10	7	18	4	5	22		33.38	8.08	15.51	22.07	14.94	6.82	13.85	30.64		0.673	0.44	0.769	0.44	0.999	0		Pat1	LACOL_0687 Putative membrane protein
LACOL_0688	32	21	19	10	24	21	21	24		30.18	43.13	14.99	16.03	10.13	18.2	29.59	17		0.005	1.48	0.187	0.85	0.236	0.63			LACOL_0688 Uncharacterized protein
LACOL_0689	205	78	117	43	261	143	74	180		106.29	88.07	50.73	37.9	60.57	68.15	57.32	70.1		0.001	0.98	0.058	0.66	0.279	0.32		Pat1	LACOL_0689 Possible exonuclease SbcD
LACOL_0690	613	243	343	155	863	445	316	490		117.02	101.02	54.76	50.3	73.73	78.08	90.11	70.25		0	0.9	0.078	0.54	0.153	0.36		Pat1	LACOL_0690 Exonuclease SbcCD, C subunit
LACOL_0691	15	6	20	3	26	26	6	20		11.01	9.59	12.27	3.74	8.54	17.53	6.58	11.02		0.719	0.31	0.928	-0.12	0.544	0.43		Pat1	LACOL_0691 HTH-type transcriptional regulator CysL
LACOL_0692	109	55	120	41	175	131	67	145		64.48	70.85	59.36	41.23	46.33	71.23	59.21	64.42		0.138	0.48	0.809	0.12	0.224	0.35		Pat1	LACOL_0692 Inner membrane protein YeiH
LACOL_0693	37	5	24	9	80	48	26	113		49.49	14.56	26.84	20.46	47.89	59.01	51.95	113.52		0.913	0.09	0.187	-1.07	0.044	1.16			LACOL_0693 Flavodoxin family protein
LACOL_0694	123	24	76	15	172	231	66	105		115.47	49.07	59.66	23.94	72.27	199.31	92.56	74.03		0.31	0.69	0.613	-0.47	0.041	1.16			LACOL_0694 Saccharopine dehydrogenase related protein
LACOL_0695	77	27	80	36	120	125	64	209		86.53	66.07	75.18	68.77	60.35	129.1	107.44	176.4		0.586	0.23	0.076	-0.76	0.001	0.99		Pat1	LACOL_0695 Putative dihydrofolate reductase
LACOL_0696	89	26	59	26	51	71	60	95		77.09	49.04	42.73	38.28	19.77	56.52	77.63	61.8		0.033	1	0.939	0.06	0.024	0.94			LACOL_0696 Putative response regulator ArlR
LACOL_0697	405	262	274	133	520	400	222	429		178.72	251.79	101.11	99.78	102.7	162.24	146.35	142.19		9.04944e-07	1.11	0.028	0.58	0.014	0.53			LACOL_0697 Putative signal transduction histidine-protein kinase ArlS
LACOL_0698	32	9	37	20	132	101	14	10		132.51	81.16	128.12	140.79	244.64	384.4	86.6	31.1		0.539	-0.63	0.694	-0.56	0.947	-0.07		Pat1	LACOL_0698 Uncharacterized protein
LACOL_0699	6084	1939	8777	2917	16648	6261	2153	5044		2410.33	1672.91	2907.88	1964.6	2951.98	2279.83	1274.21	1500.89		0.42	-0.32	0.487	0.35	0.041	-0.67		Pat1	LACOL_0699 D-alanine--poly(phosphoribitol) ligase subunit 1
LACOL_0700	7318	3878	13451	4029	27108	9834	5296	6432		3671.53	4237.12	5643.55	3436.4	6087.18	4534.78	3969.28	2423.74		0.428	-0.32	0.751	0.19	0.143	-0.52		Pat1	LACOL_0700 D-alanyl transfer protein DltB
LACOL_0701	702	387	1309	373	1553	912	510	532		1821.47	2186.78	2840.33	1645.3	1803.52	2174.97	1976.81	1036.77		0.935	-0.04	0.644	0.29	0.419	-0.33		Pat1	LACOL_0701 D-alanine--poly(phosphoribitol) ligase subunit 2
LACOL_0702	7288	3026	10553	3448	15769	8161	4240	6568		3524.85	3187.2	4268.26	2834.98	3413.5	3627.83	3063.42	2385.89		0.927	-0.03	0.607	0.23	0.373	-0.26		Pat1	LACOL_0702 Poly(glycerophosphate chain) D-alanine transfer protein DltD
LACOL_0703	391	252	519	313	1142	374	267	672		222.17	311.82	246.61	302.34	290.42	195.32	226.63	286.78		0.901	-0.04	0.549	0.24	0.289	-0.28		Pat1	LACOL_0703 Beta-lactamase class C related penicillin binding protein
LACOL_0704	3195	1708	4016	2251	6575	2873	1887	2126		1564.03	1820.84	1644.04	1873.27	1440.57	1292.65	1379.92	781.67		0.856	0.07	0.08	0.63	0.045	-0.56		Pat1	LACOL_0704 Phosphotransferase system sugar-specific component IIC
LACOL_0705	1360	539	1434	997	3727	1101	818	1749		997.82	861.22	879.85	1243.54	1223.88	742.46	896.55	963.81		0.409	-0.22	0.625	0.18	0.074	-0.4		Pat1	LACOL_0705 Cell surface hydrolase
LACOL_0706	1	1	3	0	3	2	3	3		1.93	4.19	4.83	0	2.59	3.54	8.63	4.34		NA	0.03	NA	-0.84	0.579	0.87		Pat1	LACOL_0706 Quaternary ammonium compound-resistance protein
LACOL_0707	971	869	1309	785	2077	2518	1330	1925		777.52	1515.39	876.55	1068.6	744.38	1853.2	1590.94	1157.74		0.338	0.38	0.506	-0.35	0.028	0.73		Pat1	LACOL_0707 Esterase/lipase
LACOL_0708	268	162	271	115	537	227	154	348		95.99	126.36	81.17	70.02	86.08	74.73	82.39	93.61		0.051	0.5	0.12	0.47	0.925	0.03		Pat1	LACOL_0708 Arginine--tRNA ligase
LACOL_0709	205	90	165	71	409	143	84	256		263.69	252.11	177.49	155.26	235.47	169.06	161.41	247.33		0.167	0.47	0.227	0.49	0.944	-0.03		Pat1	LACOL_0709 Arginine repressor 2
LACOL_0710	2886	1396	1322	708	3490	2911	1329	2048		816.08	859.66	312.61	340.34	441.7	756.57	561.39	434.96		1.99561e-05	1.23	0.098	0.59	0.02	0.64			LACOL_0710 Penicillin-binding protein F
LACOL_0711	424	122	198	71	524	434	145	305		745.16	466.93	291	212.13	412.17	701.04	380.68	402.6		0.018	1.02	0.553	0.37	0.11	0.65			LACOL_0711 UPF0342 protein
LACOL_0712	111	45	66	30	145	94	70	137		55.83	49.29	27.76	25.65	32.64	43.45	52.59	51.75		0.003	0.9	0.68	0.19	0.008	0.71		Pat1	LACOL_0712 Putative DNA repair metallophosphoesterase YhaO
LACOL_0713	586	199	347	146	905	487	309	677		138.33	102.3	68.5	58.59	95.62	105.67	108.97	120.03		0.012	0.73	0.662	0.19	0.044	0.53		Pat1	LACOL_0713 Putative DNA repair ATPase YhaN
LACOL_0714	284	174	264	51	414	335	246	437		182.46	243.45	141.84	55.7	119.05	197.82	236.1	210.87		0.01	1.02	0.937	0.06	0.007	0.96			LACOL_0714 3'-5' exoribonuclease YhaM
LACOL_0715	3	0	4	0	2	6	3	4		3.91	0	4.36	0	1.17	7.19	5.84	3.91		NA	0.31	NA	-1.14	0.311	1.45		Pat1	LACOL_0715 Uncharacterized protein
LACOL_0716	18	9	5	4	14	2	2	7		11.49	12.51	2.67	4.34	4	1.17	1.91	3.36		0.022	1.76	0.006	2.5	0.414	-0.74		Pat4	LACOL_0716 Helix-turn-helix XRE-family transcriptional regulator
LACOL_0717	22	12	20	13	45	23	15	39		13.49	16.02	10.26	13.55	12.35	12.96	13.74	17.96		0.576	0.32	0.98	0.02	0.548	0.29		Pat1	LACOL_0717 UDP-glucose 4-epimerase GalE
LACOL_0718	0	0	2	0	1	6	5	6		0	0	1.52	0	0.41	5.01	6.79	4.1		NA	-14.02	NA	-16.88	0.048	2.86			LACOL_0718 Uncharacterized protein
LACOL_0719	70	15	73	64	126	58	54	83		11.86	5.53	10.34	18.43	9.55	9.03	13.66	10.56		0.416	-0.43	0.797	-0.2	0.641	-0.22		Pat1	LACOL_0719 Cell surface protein, Cna_B/LPXTG-containing
LACOL_0720	16	5	16	11	16	32	13	28		10.45	7.11	8.74	12.21	4.68	19.2	12.68	13.73		0.759	0.24	0.465	-0.67	0.116	0.91		Pat1	LACOL_0720 Uncharacterized protein
LACOL_0721	20	3	4	2	31	19	11	9		23.34	7.63	3.9	3.97	16.19	20.38	19.18	7.89		0.358	0.94	0.93	0.15	0.383	0.8		Pat1	LACOL_0721 Transposase
LACOL_0722	3	5	9	4	23	12	10	15		4.36	15.82	10.94	9.88	14.96	16.03	21.71	16.37		0.621	-0.48	0.406	-0.96	0.512	0.48		Pat1	LACOL_0722 Transposase
LACOL_0723	2	3	0	1	9	4	3	4		2.64	8.62	0	2.24	5.32	4.85	5.92	3.97		NA	0.91	NA	0.16	0.594	0.75		Pat1	LACOL_0723 Transposase
LACOL_0724	18	4	24	5	61	44	7	31		14.83	7.17	16.53	7	22.49	33.31	8.61	19.18		0.624	-0.44	0.484	-0.77	0.665	0.33		Pat1	LACOL_0724 Putative membrane protein
LACOL_0725	31	22	41	25	69	45	25	56		21.27	32.88	23.53	29.16	21.19	28.38	25.63	28.86		0.755	0.15	0.981	-0.02	0.687	0.17		Pat1	LACOL_0725 Transcriptional regulator KaeR, LysR family
LACOL_0726	131	46	124	63	236	127	82	149		53.69	41.06	42.5	43.9	43.29	47.84	50.21	45.87		0.514	0.2	0.843	0.09	0.708	0.1		Pat1	LACOL_0726 Putative 3-octaprenyl-4-hydroxybenzoate carboxylyase UbiD
LACOL_0727	32	18	24	8	58	59	18	48		31.98	39.17	20.06	13.59	25.94	54.19	26.87	36.03		0.146	0.79	0.92	-0.1	0.055	0.88		Pat1	LACOL_0727 Putative 3-octaprenyl 4-hydroxybenzoate carboxylyase
LACOL_0728	9	4	7	0	5	4	7	7		13.77	13.33	8.96	0	3.43	5.63	16	8.05		NA	1.61	NA	0.6	0.338	1.01		Pat1	LACOL_0728 Protein, involved in flavonoid metabolism
LACOL_0729	6890	3780	5369	2659	7803	8662	4308	9037		4370.87	5222.15	2848.3	2867.6	2215.51	5050.55	4082.57	4305.85		7.70017e-05	0.89	0.621	0.17	0	0.72		Pat1	LACOL_0729 Foldase protein PrsA
LACOL_0730	1081	270	633	208	1648	2323	812	1966		1526.95	830.56	747.73	499.47	1041.88	3015.91	1713.42	2085.77		0.14	0.66	0.088	-0.87	3.84954e-05	1.53			LACOL_0730 HIT family protein
LACOL_0731	79	29	56	35	63	99	68	141		64.8	51.81	38.42	48.81	23.13	74.64	83.33	86.87		0.063	0.78	0.492	-0.39	0.001	1.17			LACOL_0731 ABC transporter, ATP-binding protein EcsA
LACOL_0732	194	63	108	37	176	291	75	197		96.85	68.49	45.09	31.4	39.33	133.52	55.93	73.87		0.011	1.13	0.991	-0.01	0.004	1.14		Pat3	LACOL_0732 ABC transporter, permease protein EscB
LACOL_0733	47	29	33	28	90	92	32	97		43.71	58.74	25.67	44.27	37.47	78.65	44.46	67.76		0.231	0.55	0.662	-0.28	0.026	0.83		Pat1	LACOL_0733 tRNA (guanine-N(7)-)-methyltransferase
LACOL_0735	46	30	26	25	57	112	79	124		87.73	124.6	41.47	81.05	48.65	196.32	225.07	177.62		0.018	0.97	0.051	-0.86	1.48288e-08	1.84			LACOL_0735 Thioredoxin-like protein
LACOL_0736	1169	672	1152	618	1696	1968	1273	1838		1107.73	1386.75	912.89	995.54	719.3	1714.03	1802.01	1308.13		0.048	0.54	0.43	-0.29	0	0.83		Pat1	LACOL_0736 Putative tRNA binding domain protein
LACOL_0737	440	210	310	150	735	876	444	764		705.59	733.38	415.72	408.92	527.54	1291.15	1063.63	920.19		0.006	0.7	0.076	-0.53	7.38899e-09	1.23			LACOL_0737 Uncharacterized protein
LACOL_0738	956	615	753	303	1171	1130	726	1237		434.23	608.34	286.02	233.97	238.06	471.75	492.62	422.01		4.94212e-06	1.07	0.473	0.25	0	0.82			LACOL_0738 UDP-N-acetylmuramate--L-alanine ligase
LACOL_0739	475	417	715	200	1080	1522	1150	1770		399.4	763.59	502.76	285.89	406.44	1176.25	1444.51	1117.82		0.149	0.56	0.011	-1.03	4.14162e-07	1.59		Pat2	LACOL_0739 BAX inhibitor (BI)-1/YccA-like membrane protein
LACOL_0740	1324	361	777	346	1605	1813	644	1188		300.92	178.68	147.68	133.69	163.27	378.73	218.65	202.8		0.057	0.73	0.918	-0.07	0.018	0.81		Pat1	LACOL_0740 DNA polymerase I
LACOL_0741	303	184	275	90	487	370	202	453		219.91	290.82	166.91	111.04	158.19	246.81	219.01	246.93		0.003	0.82	0.697	0.17	0.009	0.65		Pat1	LACOL_0741 Putative DNA-formamidopyrimidine glycosylase
LACOL_0742	240	107	209	65	421	308	184	447		237.47	230.56	172.94	109.34	186.44	280.11	271.97	332.2		0.051	0.59	0.553	-0.26	0.001	0.85		Pat1	LACOL_0742 Dephospho-CoA kinase
LACOL_0743	276	75	137	36	443	300	146	384		371.62	219.92	154.26	82.4	266.97	371.27	293.67	388.34		0.09	0.84	0.846	-0.16	0.021	1			LACOL_0743 Transcriptional repressor NrdR
LACOL_0744	655	167	431	157	1338	917	392	709		292.89	162.63	161.17	119.35	267.78	376.88	261.85	238.12		0.464	0.36	0.68	-0.28	0.125	0.63		Pat1	LACOL_0744 Replication initiation and membrane attachment protein DnaB
LACOL_0745	181	49	103	60	322	171	77	165		117.79	69.44	56.05	66.38	93.79	102.28	74.86	80.65		0.293	0.43	0.708	0.22	0.591	0.21		Pat1	LACOL_0745 Primosomal protein DnaI
LACOL_0746	11853	4231	10326	6505	22040	7414	4906	9174		13833.8	10753.8	10078.3	12906.6	11513	7953.1	8553.58	8041.86		0.569	0.13	0.002	0.67	0.004	-0.53		Pat1	LACOL_0746 Translation initiation factor IF-3 InfC
LACOL_0747	773	294	779	342	2630	605	451	816		2408.91	1995.24	2030.11	1811.83	3668.26	1732.87	2099.55	1909.92		0.713	-0.15	0.58	0.28	0.197	-0.43		Pat1	LACOL_0747 50S ribosomal protein L35 RpmI
LACOL_0748	82	25	42	30	168	55	33	90		140.44	93.24	60.15	87.35	128.78	86.58	84.43	115.77		0.428	0.39	0.556	0.39	0.995	0		Pat1	LACOL_0748 50S ribosomal protein L20 RplT
LACOL_0749	253	100	172	60	293	242	148	369		288.59	248.41	164.07	116.35	149.59	253.72	252.19	316.14		0.001	0.93	0.919	0.05	0	0.88		Pat1	LACOL_0749 Had superfamily (Subfamily IIIA) phosphatase
LACOL_0750	311	73	140	74	260	309	126	265		165.95	84.83	62.47	67.13	62.09	151.55	100.44	106.2		0.005	1.03	0.783	0.17	0.009	0.87			LACOL_0750 GTP-binding protein YqeH
LACOL_0751	201	49	74	30	139	140	55	68		390.73	207.44	120.3	99.14	120.94	250.14	159.72	99.28		0.002	1.44	0.11	0.91	0.269	0.53			LACOL_0751 Probable RNA-binding protein YqeI
LACOL_0752	378	125	221	48	357	398	173	260		361.59	260.4	176.79	78.06	152.85	349.93	247.22	186.8		0.005	1.21	0.609	0.33	0.026	0.88			LACOL_0752 Putative nicotinate-nucleotide adenylyltransferase
LACOL_0753	264	103	135	48	285	310	166	210		267.79	227.53	114.52	82.77	129.39	289.02	251.54	159.99		0.001	1.2	0.771	0.17	0.001	1.03		Pat3	LACOL_0753 NAD metabolism hydrolase of HD superfamily
LACOL_0754	194	57	91	25	288	199	106	195		329.45	210.8	129.23	72.17	218.9	310.61	268.91	248.72		0.04	0.96	0.944	0.06	0.03	0.9		Pat1	LACOL_0754 Iojap protein family protein
LACOL_0755	300	164	150	95	245	248	157	223		246.09	292.97	102.9	132.48	89.95	186.98	192.39	137.39		1.35095e-06	1.36	0.029	0.72	0.018	0.64			LACOL_0755 Putative methyltransferase
LACOL_0756	518	323	380	252	712	592	354	420		276.4	375.34	169.57	228.59	170.04	290.34	282.18	168.32		0.015	0.82	0.27	0.47	0.295	0.34		Pat1	LACOL_0756 UPF0348 protein
LACOL_0757	6881	2858	6580	3748	10710	7335	4970	8191		7428.57	6719.31	5940.5	6878.67	5174.96	7278.23	8015.28	6641.65		0.231	0.27	0.939	0.03	0.248	0.24		Pat1	LACOL_0757 Probable nucleic acid-binding protein
LACOL_0758	0	2	2	0	8	9	5	7		0	14.96	5.75	0	12.3	28.41	25.66	18.06		NA	-0.39	NA	-2.05	0.16	1.66		Pat1	LACOL_0758 50S ribosomal protein L32 RpmF
LACOL_0759	16	4	9	6	18	23	7	30		17.18	9.35	8.08	10.95	8.65	22.7	11.23	24.2		0.382	0.68	0.681	-0.43	0.068	1.11		Pat1	LACOL_0759 Possible histone acetyltransferase
[truncated: 952 more rows]

## Sheet: Sheet3
Processed RNA-seq data (30 h) and differential expression analysis, using DESeq2.
[truncated: 1,712 more rows]
