# Supplementary material for: Lactobacillus oligofermentans glucose, ribose and xylose transcriptomes show higher similarity between glucose and xylose catabolism-induced responses in the early exponential growth phase
Source: BMC Genomics. 2016 Aug 3;17:539. doi: 10.1186/s12864-016-2840-x (PMC4972977; doi:10.1186/s12864-016-2840-x)
Supplement: Additional file 3: — List of the genes containing CcpA-, RbsR- or XylR- binding motifs in their upstream regions. (XLSX 52 kb) [file 12864_2016_2840_MOESM3_ESM.xlsx]

## Sheet: Sheet1
Additional file 3
Genes, containing CcpA, RbsR or XylR binding motifs in their upstream regions.
The results for differential expression analysis are given only for 20 h time point. Genes, showing statistically significant differential expression between two conditions (adjusted p-value <= 0.05) are marked as “TRUE”.
Designation used: G indicates glucose; R – ribose; X – xylose; G/R means the comparison between glucose and ribose transcriptomes, for which gene expression fold changes (FC) are calculated as normalized read counts from glucose transcriptome divided by normalized read counts from ribose transcriptome.
Expression patterns:
Pat1: X ≈ G ≈ R; Pat2: X ≠ G ≈ R; Pat3 R ≠ G ≈ X; Pat4 G ≠ R ≈ X; Pat5 G ≠ R ≠ X. For more detailed information about patterns and criteria, used to classify genes into them, can be found in Additional file 1:Table S4.
Motif start coordinate is given in relation to the translational start site.
			Log2FC, 20 h			Adjusted p-value <= 0.05, 20 h
Gene locus_tag	Gene name	Expression pattern	G/R	G/X	X/R	G/R	G/X	X/R	First motif start coordinate	First motif sequence	Second motif start coordinate	Second motif sequence
Genes, containing CcpA motif(s) in their upstream regions.
LACOL_0010	Arc-like DNA binding domain-containing protein	Pat1	-0.18	-0.15	-0.03				-77	ATGATAACGGTTGCAT
LACOL_0036	Uncharacterized protein	Pat1	-0.78	-1.47	0.69				-202	TTGTAAGCGGTATCTT
LACOL_0037	Cadmium-exporting ATPase	Pat1	0.71	0.04	0.67				-51	AAGATACCGCTTACAA
LACOL_0080	Maltose O-acetyltransferase	Pat1	0.04	-0.03	0.07				-48	TTGTAAGCGCTATAAT
LACOL_0104	PTS system sugar-specific enzyme IIA component	Pat1	0.4	0.3	0.1				-63	TTGTAAGCCTTTGCAA
LACOL_0107	YiaL-like protein	Pat1	0.27	0.84	-0.57				-189	TTGAAAGCGGATACAA
LACOL_0116	Transcriptional regulator	Pat1	0.84	0.18	0.66				-158	ATGTATACGCTTACAT	-55	AAGAAAACGATTTCAA
LACOL_0124	DNA protection during starvation protein, ferritin	Pat1	0.61	0.32	0.28				-65	GTGTAAACGATTTCAA
LACOL_0129	Ornithine carbamoyltransferase	Pat1	0.15	0.59	-0.45				-51	TTGAAACCGCTTACTA
LACOL_0142	Diacetyl reductase [(S)-acetoin forming] 1 ButA1	Pat1	0.29	-0.19	0.48				-39	ATGTAAGCGATTACAA
LACOL_0173	Putative xyloside transporter XynT	Pat1	-0.04	-0.94	0.89				-100	CTGAAAGCGGATACAA
LACOL_0174	AraC-type DNA-binding protein	Pat1	-0.03	-0.39	0.36				-149	ATGAAAACGGATACAG
LACOL_0175	Uncharacterized MFS-type transporter YtbD	Pat1	-0.36	0.22	-0.58				-111	CTGTATCCGTTTTCAT
LACOL_0187	Transcription elongation factor greA 1	Pat1	-0.34	0.48	-0.82				-86	GGTTAAACGCTTTCAT
LACOL_0218	Galactokinase	Pat1	0.21	0.33	-0.12				-133	AATTAACCGTTTTCAT
LACOL_0228	Universal stress protein	Pat1	0.6	0.93	-0.32				-63	TTGTAATCGCTTCAAA
LACOL_0245	AraC family transcriptional regulator	Pat1	1.3	-0.08	1.38				-96	ATGTAAGCGTTTACAA
LACOL_0246	Putative xylosidase	Pat1	-0.94	-0.32	-0.62	TRUE		TRUE	-75	TTGTAAACGCTTACAT
LACOL_0259	AraC-like transcriptional regulator YisR	Pat1	0.42	-0.11	0.53				-102	AAGTAAACGTTTACAT	-81	ATGATAGCGCTTTACT
LACOL_0260	Glycosyl hydrolases family 31 alpha-xylosidase	Pat1	-0.22	0.4	-0.62				-186	AGTAAAGCGCTATCAT	-165	ATGTAAACGTTTACTT
LACOL_0265	AraC-type DNA-binding domain-containing protein	Pat1	-0.41	-1.28	0.87				-83	TTGTAAACGCTTGCAA
LACOL_0268	Alpha-N-arabinofuranosidase 2	Pat1	-0.71	-0.74	0.03				-89	TTGAAATCGGTTTCAG	-17	TTGAAGGCGGTTACTA
LACOL_0269	Uncharacterized protein	Pat1	0.44	-0.07	0.51				-60	ATGAAAGCGGTTATAA
LACOL_0270	Glucuronide transporter UidB	Pat1	-0.61	-0.31	-0.3				-66	ATGAAATCGGTTTCAA
LACOL_0272	AraC family transcriptional regulator YisR	Pat1	0.29	-0.07	0.36				-34	GTGTAAGGGATTACAT
LACOL_0286	HD superfamily hydrolase	Pat1	0.32	-0.02	0.34				-262	ATGTAAACGCTTTCTA
LACOL_0327	Ferredoxin--NADP reductase	Pat1	0.07	0.25	-0.18				-150	ATGAAAGCCATTACAT
LACOL_0442	Ribokinase	Pat1	-0.35	0.31	-0.65			TRUE	-93	TTGAAAAGGCTTTCAC
LACOL_0520	Putative bacteriocin immunity protein	Pat1	18.12	-0.13	18.25				-203	GTTAAAGCGCTTTCAA
LACOL_0521	Beta-galactosidase large subunit	Pat1	0.39	-0.57	0.97			TRUE	-63	TTGAAAGCGCTTTAAC
LACOL_0556	Ferrous iron importer protein A FeoA	Pat1	1.58	2	-0.42				-143	TTGAAAGCCCTTGCAG	-33	AAGAAAGCGCTTTAAA
LACOL_0557	FeS cluster assembly ABC-type ATPase 1 SufC1	Pat1	-0.17	0.01	-0.18				-248	TTTAAAGCGCTTTCTT	-138	CTGCAAGGGCTTTCAA
LACOL_0567	Glycoside hydrolase	Pat1	0.01	0.03	-0.02				-143	TGGAAATCGGTTACAA
LACOL_0772	HesB-like protein	Pat1	14.8	-2.37	17.17				-30	ATGAAAACGGTTTCAG
LACOL_0966	Pyruvate kinase	Pat1	0.68	0.75	-0.07	TRUE			-125	ATGATACCGTTTTCAT
LACOL_0978	Glycyl-tRNA synthetase alpha subunit	Pat1	-0.11	-0.23	0.12				-41	AAAAAAGCGTTTAAAT
LACOL_1004	N-acetylmannosamine-6-phosphate epimerase NanE	Pat1	0.48	-0.13	0.61				-263	ATGTAAACGTTTTCTT
LACOL_1014	Alpha-N-arabinofuranosidase II	Pat1	0.04	0.44	-0.4				-143	ATGCAACCGCTTTAAA	-60	TTGAAAGCGCTATATT
LACOL_1015	ArsR family transcriptional regulator	Pat1	1.05	0.21	0.84				-149	AATATAGCGCTTTCAA	-66	TTTAAAGCGGTTGCAT
LACOL_1154	Peptide deformylase 1	Pat1	-0.14	0.18	-0.32				-278	ATGTAAGCGCTTTATT
LACOL_1232	N-acetyldiaminopimelate deacetylase	Pat1	0.2	-0.14	0.35				-50	ATTAAAGCGATTGCTT
LACOL_1325	MarR family transcriptional regulator	Pat1	-0.93	-0.61	-0.32				-175	TTGTAACCGTTAACAA
LACOL_1348	Uncharacterized protein	Pat1	0.51	-0.85	1.36				-165	TTGACAGCGCTTTCAT
LACOL_1407	Redox-sensing transcriptional repressor rex	Pat1	0.77	1.04	-0.27				-91	ATGATAGCGTTTTATT
LACOL_1408	Uncharacterized ABC transporter ATP-binding protein YdiF	Pat1	-0.65	0.02	-0.68				-84	AATAAAACGCTATCAT
LACOL_1479	Dehydratase	Pat1	-0.38	0.07	-0.46				-117	AAGAAAGCGATTACAT
LACOL_1533	DUF1934-containing protein	Pat1	-0.94	0.1	-1.04				-110	ATGTAACCGTATTTAT
LACOL_1624	Non-specific ribonucleoside hydrolase RihC	Pat1	0.65	-0.06	0.71				-73	CTACAAGCGCTTTCTT
LACOL_1633	30S ribosomal protein S14 RpsN	Pat1	-1.23	2.54	-3.76				-134	TTGTAACCGTTTGAAG
LACOL_1697	Alpha-xylosidase YicI	Pat1	0.32	-0.65	0.97			TRUE	-92	ATGTAAGCGTTGACAA
LACOL_1698	Xylose repressor	Pat1	-0.94	-0.06	-0.88	TRUE		TRUE	-134	TTGTCAACGCTTACAT
LACOL_1699	6-phospho-beta-glucosidase BglA	Pat1	-0.94	-0.25	-0.69	TRUE		TRUE	-32	ATGAAAGCGGTTAACA
LACOL_1700	HTH-type transcriptional regulator GmuR	Pat1	-0.77	-0.28	-0.5	TRUE			-89	TGTTAACCGCTTTCAT
LACOL_1707	Beta-galactosidase	Pat1	0.06	0.58	-0.52				-38	AAGAAAGCGCTTTCTA
LACOL_1702	Glycoside/pentoside/hexuronide transporter	Pat2	-0.25	-1.88	1.63		TRUE	TRUE	-196	ATAAAAACGCTTATAT	-82	ATGTAACCGATTACAA
LACOL_0223	Proton/glutamate symport protein	Pat3	-1.03	0.57	-1.6	TRUE		TRUE	-201	ATTAAAGCGATTACAA
LACOL_0264	Fructokinase	Pat3	1.46	-0.4	1.86	TRUE		TRUE	-88	ATTAAAACGGTTACAA
LACOL_0276	Aldo/keto reductase family protein	Pat3	1.07	-1.27	2.34	TRUE		TRUE	-49	AAGAAAGCATTTTCAT
LACOL_0279	L-cystine ABC transporter periplasmic L-cystine-binding protein	Pat3	1.7	0.13	1.57	TRUE		TRUE	-56	GATAAAGCGCTTACAA
LACOL_0280	Glutamyl-tRNA(Gln) amidotransferase subunit A	Pat3	1.35	-0.01	1.36	TRUE		TRUE	-38	TTGTAAGCGCTTTATC
LACOL_0285	Uncharacterized protein	Pat3	2.5	-1.08	3.59	TRUE		TRUE	-166	ATGTTAGGGCTTACTT	-55	TAGAAAGCGTTTACAT
LACOL_0326	Inosine-uridine preferring nucleoside hydrolase	Pat3	1.42	0.12	1.3	TRUE		TRUE	-40	ATGTAATGGCTTTCAT
LACOL_0353	PTS system mannose-specific EIIAB component ManX	Pat3	2.47	0.49	1.98	TRUE		TRUE	-97	ATGAAAGCGTATTCAA
LACOL_0399	Aldose 1-epimerase XylM	Pat3	1.09	-0.39	1.47	TRUE		TRUE	-144	ATACAAGCGCTTTCAT	-46	ATTTAATCGCTTACAT
LACOL_0429	Glycoside/pentoside/hexuronide transporter	Pat3	2.49	-0.49	2.98	TRUE		TRUE	-124	TTGTAAGCGCTATAAT	-97	TAGAAAGGGCTTTCAT
LACOL_0430	Raffinose operon transcriptional regulator	Pat3	2.15	-0.82	2.97	TRUE		TRUE	-101	ATGAAAGCCCTTTCTA	-74	ATTATAGCGCTTACAA
LACOL_0444	D-ribose pyranase 1	Pat3	-2.32	0.55	-2.87	TRUE		TRUE	-77	TTGAAAGCGGTTACTA
LACOL_0455	Putative glyoxylate reductase	Pat3	2.31	-0.64	2.95	TRUE		TRUE	-56	AAGAAAGCGCTTTATA
LACOL_0565	Oxygen sensor histidine kinase NreB	Pat3	1.71	-0.88	2.59	TRUE		TRUE	-69	ATTAAACCGCTTTCAC
LACOL_0566	Gluconokinase	Pat3	2.03	0.84	1.19	TRUE		TRUE	-112	ATGGAATCGGTTGCTA	-95	TTGTAACCGATTTCCA
LACOL_0614	Phosphocarrier protein HPr	Pat3	1.61	0.26	1.36	TRUE		TRUE	-126	AATAAAACGTTTACAT
LACOL_0616	Putative deoxyribose permease	Pat3	-4.59	0.04	-4.63	TRUE		TRUE	-50	TTGTAAGCGGATTATT
LACOL_0617	D-ribose pyranase 2	Pat3	-4.57	0.34	-4.9	TRUE		TRUE	-108	TTGCAATCGTTTCCAA
LACOL_0618	Putative deoxyribokinase	Pat3	-5.55	0.59	-6.13	TRUE		TRUE	-258	TTGGAAACGATTGCAA
LACOL_0639	Mannose-6-phosphate isomerase Pmi	Pat3	1.54	-0.52	2.06	TRUE		TRUE	-58	TAGGAAGGGCTTACAT
LACOL_0785	Uncharacterized protein	Pat3	1.54	-0.2	1.73	TRUE		TRUE	-71	ATTAAACCGCTTTAAT
LACOL_1153	Pyruvate dehydrogenase E1 component alpha subunit	Pat3	2.54	0.26	2.28	TRUE		TRUE	-60	AATAAAGCGCTTACAT
LACOL_1326	Gluconate permease GntP 2	Pat3	1.81	-0.21	2.02	TRUE		TRUE	-155	TTGTTAACGGTTACAA
LACOL_1587	D-xylose-proton symporter	Pat3	3.23	-0.9	4.13	TRUE		TRUE	-139	TTGGCAGCGGTTTCAT	-72	CTGAAAGCGGTTACGC
LACOL_1694	HTH-type transcriptional repressor PurR2	Pat3	-1.21	-0.06	-1.14	TRUE		TRUE	-81	TTGTAATCGCTTACAA
LACOL_0233	Glucose-6-phosphate dehydrogenase	Pat4	1.37	1.19	0.18	TRUE	TRUE		-107	GTGTAACCGGTTTATT
LACOL_0240	Putative 6-phosphogluconate dehydrogenase	Pat4	1.36	1.47	-0.11	TRUE	TRUE		-108	GTGAAAACATTTGCAT
LACOL_0255	Aldehyde-alcohol dehydrogenase	Pat4	5.69	6.37	-0.68	TRUE	TRUE		-220	ATGTAAGCGATTACAA
LACOL_0923	Sugar (maltose):cation symporter	Pat4	7.66	7.46	0.2	TRUE	TRUE		-53	CTGTAATCGGTTACAT
LACOL_1675	Serine-rich surface protein, SraP-like	Pat4	2.19	1.23	0.96	TRUE	TRUE	TRUE	-295	AAGAAAACGCTGACAA
LACOL_0222	1,3-propanediol dehydrogenase	Pat5	3.81	2.11	1.7	TRUE	TRUE	TRUE	-41	TTGTAATCGCTTTAAT
LACOL_0313	Lipoate-protein ligase LplJ	Pat5	1.67	-1.31	2.98	TRUE	TRUE	TRUE	-72	TTGTAATCGGTTTCAT
LACOL_0401	Xylose isomerase XylA	Pat5	2.33	-2.3	4.63	TRUE	TRUE	TRUE	-90	GTGAAAGGGGTTGCAA	-68	ATGTAAGCGTTATACT
LACOL_0079	DUF21/2CBS/CorC_HlyC domains-containing transport protein		-1.36	-0.48	-0.88	TRUE		TRUE	-153	ATTATAGCGCTTACAA
LACOL_0112	Uncharacterized protein		-0.9	1.03	-1.93			TRUE	-170	TAGAAAGCGAATACAA
LACOL_0117	Probable L-ascorbate-6-phosphate lactonase ulaG 1		-0.82	0.54	-1.35			TRUE	-155	TTGAAATCGTTTTCTT	-52	ATGTAAGCGTATACAT
LACOL_0128	Putative sensor histidine kinase GlnK		0.77	-0.62	1.39	TRUE		TRUE	-92	TAGTAAGCGGTTTCAA
LACOL_0143	Multidrug resistance protein		-0.82	0.45	-1.27			TRUE	-188	TTGTAATCGCTTACAT
LACOL_0188	CRISPR-associated protein Cas9		0.56	-0.52	1.09			TRUE	-67	ATGAAAGCGTTTAACC
LACOL_0203	Cytosine deaminase		0.49	-0.63	1.12			TRUE	-54	TTGAAAACGCTAACTT
LACOL_0266	Putative xylose-proton symporter		1.6	0.78	0.82	TRUE		TRUE	-130	TTGCAAGCGTTTACAA
LACOL_0275	L-arabinose isomerase		0.81	-0.19	1			TRUE	-79	TTGTAAGCGATTAACA
LACOL_0312	Putative universal stress protein		2.12	-0.73	2.85			TRUE	-167	ATGAAACCGATTACAA
LACOL_0349	ABC transporter substrate binding component		-0.76	0.44	-1.2			TRUE	-189	TTAAAACCGCTTTAAT
LACOL_0400	Transcriptional xylose repressor XylR		1.19	-0.43	1.62			TRUE	-239	ATGTAAGCGATTAAAT	-141	ATGAAAGCGCTTGTAT
LACOL_1005	N-acetylmannosamine kinase NanK		0.6	-0.55	1.14			TRUE	-36	AAGAAAACGTTTACAT
LACOL_1023	YeiC-like sugar kinase		1.88	0.7	1.17	TRUE			-91	TTGACAGCGCTTTCAA
LACOL_1336	Putative glucose uptake permease GlcU		0.75	-0.47	1.22			TRUE	-62	GTGAAACCGATTACAT
LACOL_1341	3-alpha-(or 20-beta)-hydroxysteroid dehydrogenase		0.44	-1.07	1.51			TRUE	-74	TTGACAGCGCTTACAA
LACOL_1403	Putative 3-hydroxybutyryl-CoA dehydrogenase		0.43	-1.18	1.61			TRUE	-53	AAGAAAACGCTTTCAT
LACOL_1440	D-Ala-D-Ala dipeptidase		0.7	-1.24	1.94			TRUE	-30	TTGAAAGCCCTTTCAA
LACOL_1572	Pyrimidine-nucleoside phosphorylase		1.4	0.93	0.47	TRUE			-37	ATGTAACCGATTACAA
LACOL_1625	Purine nucleoside transport protein nupG		0.68	1.02	-0.35		TRUE		-163	GTGTAAGCGCTTAACG
LACOL_1695	Oligo-1,6-glucosidase		-0.87	0.33	-1.2	TRUE		TRUE	-88	TTGTAAGCGATTACAA
Genes, containing RbsR motif in their upstream regions.
LACOL_0233	Glucose-6-phosphate dehydrogenase	Pat4	1.37	1.19	0.18	TRUE	TRUE		-181	CAAGTAAAACTGTTTACCAA
LACOL_0441	Ribose operon repressor RbsR	Pat1	0.51	0.71	-0.19				-123	TTAGTAAATGGTTTTAGGAA
LACOL_0442	Ribokinase	Pat1	-0.35	0.31	-0.65			TRUE	-53	ATAGTAAAAGGTTTTACTTA
LACOL_0444	D-ribose pyranase 1	Pat3	-2.32	0.55	-2.87	TRUE		TRUE	-40	AGAGTAAAACGTTTTATGAA
LACOL_0614	Phosphocarrier protein HPr	Pat3	1.61	0.26	1.36	TRUE		TRUE	-128	TAAATAAAACGTTTACATTA
LACOL_0617	D-ribose pyranase 2	Pat3	-4.57	0.34	-4.9	TRUE		TRUE	-49	TAGGTAAAACGTTTTATCTA
LACOL_0618	Putative deoxyribokinase	Pat3	-5.55	0.59	-6.13	TRUE		TRUE	-52	CACGTAAAACGTTTTACTTA
LACOL_0628	Peptidoglycan-binding protein	Pat1	0.09	0.41	-0.32				-201	TACGTAAAACGATTTACTTA
LACOL_1516	Putative aminoacyl-tRNA hydrolase	Pat1	-1.16	-0.76	-0.4	TRUE			-178	TACTTAAAACTGTTTAAAAA
LACOL_1625	Purine nucleoside transport protein nupG	Pat1	0.68	1.02	-0.35		TRUE		-151	AACGTAAAAGGGTTTACCGA
Genes, containing XylR motif in their upstream regions.
LACOL_0399	Aldose 1-epimerase XylM	Pat3	1.09	-0.39	1.47	TRUE		TRUE	-181	GTTTGTTTTTTTACACAACCAAC
LACOL_0400	Transcriptional xylose repressor XylR		1.19	-0.43	1.62			TRUE	-111	GTTGGTTGTGTAAAAAAACAAAC
LACOL_0401	Xylose isomerase XylA	Pat5	2.33	-2.3	4.63	TRUE	TRUE	TRUE	-46	GTAAGTTGGTTGAAACAACAAAC
